# Supplementary material for: A STAT3-based gene signature stratifies glioma patients for targeted therapy
Source: Nat Commun. 2019 Aug 9;10:3601. doi: 10.1038/s41467-019-11614-x (PMC6689009; doi:10.1038/s41467-019-11614-x)
Supplement: Supplementary file 4 — Supplementary Data 1 [file 41467_2019_11614_MOESM4_ESM.xlsx]

## Sheet: Supplementary Data 1
Supplementary Data 1. List of genes comprising the STAT3 functionally-tuned gene signature.
ProbeID	SYMBOL	Log fold change (KD vs NTC)	p-value	Adj. p-val
205353_s_at	PEBP1P2	0.433297	1.67E-05	0.00174392
210825_s_at	PEBP1	0.442394	6.26E-06	0.000868573
205353_s_at	PEBP1	0.433297	1.67E-05	0.00174392
217491_x_at	COX7CP1	1.04744	6.63E-13	7.24E-09
212964_at	HIC2	0.782348	2.99E-07	9.23E-05
227064_at	ANKRD40	1.07143	6.14E-06	0.000860402
213234_at	KIAA1467	0.90956	1.90E-08	1.25E-05
205353_s_at	RETSAT	0.433297	1.67E-05	0.00174392
203387_s_at	TBC1D4	0.4953	9.38E-06	0.00114628
210201_x_at	BIN1	1.25906	1.31E-09	1.79E-06
214643_x_at	BIN1	0.57841	4.45E-06	0.000670277
210202_s_at	BIN1	0.5742	1.35E-07	5.10E-05
202931_x_at	BIN1	0.90522	4.96E-08	2.40E-05
214439_x_at	BIN1	1.23709	4.21E-10	8.83E-07
221810_at	RAB15	0.57077	7.32E-07	0.000179691
59697_at	RAB15	0.60787	1.53E-05	0.0016272
201674_s_at	AKAP1	0.42703	1.80E-05	0.001813
209380_s_at	ABCC5	0.48888	5.46E-05	0.00410258
228454_at	LCOR	0.71644	3.64E-07	0.000108373
226520_at	LCOR	0.71146	5.19E-07	0.000143898
238974_at	C2orf69	0.35485	0.000105882	0.00662376
238890_at	BRWD1	0.52913	1.40E-05	0.00151985
230296_at	C16orf52	0.52759	1.59E-09	1.98E-06
222880_at	AKT3	0.44297	0.000118808	0.00719122
212607_at	AKT3	0.663056	8.07E-06	0.0010349
209845_at	MKRN1	0.87817	1.02E-05	0.00121941
213304_at	FAM179B	0.44553	2.99E-05	0.00262377
211383_s_at	WDR37	0.32126	8.55E-05	0.00570981
212050_at	WIPF2	0.29349	2.26E-05	0.00212934
226033_at	USP31	0.34807	2.71E-06	0.000468537
218862_at	ASB13	0.30299	4.47E-05	0.0034993
223184_s_at	AGPAT3	0.65555	4.15E-05	0.0033305
212114_at	ATXN7L3B	0.75399	3.39E-08	1.78E-05
225957_at	CREBRF	0.55772	0.000184028	0.009963
217491_x_at	COX7C	1.04744	6.63E-13	7.24E-09
201134_x_at	COX7C	1.21024	1.14E-13	2.40E-09
219175_s_at	SLC41A3	0.51011	1.15E-06	0.000248324
224931_at	SLC41A3	0.47791	3.49E-08	1.82E-05
222494_at	FOXN3	0.28388	1.27E-05	0.0014088
231969_at	STOX2	0.502053	1.70E-05	0.00175711
205052_at	AUH	0.99041	1.48E-07	5.45E-05
219093_at	PID1	0.80394	5.30E-05	0.00399797
212655_at	ZCCHC14	0.53278	0.000174755	0.00963058
225511_at	GPRC5B	0.37962	1.73E-05	0.00176941
211475_s_at	BAG1	0.5275	5.79E-06	0.00082353
226680_at	IKZF5	0.46195	1.37E-06	0.000289101
37566_at	KIAA1045	0.36595	0.000104529	0.00657675
226310_at	RICTOR	0.51792	1.23E-05	0.00138684
226312_at	RICTOR	0.62017	2.27E-08	1.4e-05
228248_at	RICTOR	0.51737	1.02E-05	0.00121941
224495_at	SNORD118	-0.56895	7.91E-06	0.00101593
231896_s_at	DENR	-0.49659	1.80E-07	6.24E-05
218622_at	NUP37	-0.41247	0.000139572	0.00813496
220239_at	KLHL7	-0.95306	3.16E-12	2.16E-08
203664_s_at	POLR2D	-0.36252	8.94E-05	0.00586629
202663_at	WIPF1	-0.72324	7.34E-05	0.00507861
1554451_s_at	DNAJC14	-0.2982	1.40E-05	0.00151985
225837_at	RHNO1	-0.85265	2.59E-05	0.00235477
220358_at	BATF3	-0.26871	3.31E-05	0.00281655
224783_at	UBALD2	-0.56283	1.23E-05	0.00138684
225872_at	SLC35F5	-0.7029	2.79E-05	0.00248779
222519_s_at	IFT57	-0.48529	3.47E-05	0.00291515
205061_s_at	EXOSC9	-0.35732	8.93E-05	0.00586629
222602_at	UBA6	-0.63028	6.29E-08	2.89E-05
222601_at	UBA6	-0.47944	1.24E-06	0.000265086
239413_at	CEP152	-0.4709	1.11E-05	0.00129837
202253_s_at	DNM2	-0.32172	3.46E-05	0.00290912
224714_at	MKI67IP	-0.22133	0.000175689	0.00965024
217738_at	NAMPT	-0.51689	8.49E-06	0.0010773
220199_s_at	AIDA	-1.00372	6.37E-06	0.000876941
224617_at	PTBP3	-0.26739	3.28E-06	0.000529742
225592_at	PPP1R18	-0.42262	1.90E-05	0.00188677
219083_at	SHQ1	-0.26206	5.82E-05	0.00428685
203024_s_at	C5orf15	-0.62459	3.10E-06	0.000517693
225080_at	MYO1C	-0.74408	1.81E-08	1.22E-05
225592_at	NRM	-0.42262	1.90E-05	0.00188677
218131_s_at	GATAD2A	-0.43179	0.000160996	0.00904573
202716_at	PTPN1	-0.48276	1.44E-05	0.00155989
218474_s_at	KCTD5	-0.34692	2.20E-06	0.000402599
1552470_a_at	ABHD11	-0.33449	2.79E-05	0.00248779
1553678_a_at	ITGB1P1	-0.49883	7.03E-05	0.00494984
225308_s_at	TANC1	-0.37019	1.83E-06	0.000358235
209130_at	SNAP23	-0.56606	0.00015134	0.00867276
202076_at	BIRC2	-0.46627	5.89E-05	0.00432791
210844_x_at	CTNNA1	-0.40834	3.55E-06	0.000560909
200764_s_at	CTNNA1	-0.37377	8.58E-06	0.00108243
200765_x_at	CTNNA1	-0.42078	1.05E-05	0.00124524
232231_at	RUNX2	-0.58541	1.89E-06	0.000366498
238590_x_at	TMEM107	-0.45709	8.56E-05	0.00570981
239824_s_at	TMEM107	-0.46744	0.000113984	0.00700223
224495_at	TMEM107	-0.56895	7.91E-06	0.00101593
213012_at	NEDD4	-0.81504	8.72E-11	2.65E-07
208749_x_at	FLOT1	-0.71667	1.64E-06	0.000330039
222446_s_at	BACE2	-0.45207	7.90E-05	0.00538969
212949_at	NCAPH	-0.4834	2.46E-05	0.00227943
225297_at	HAUS1	-0.22211	0.000101285	0.00640216
202350_s_at	MATN2	-0.67851	4.84E-06	0.000707225
225406_at	TWSG1	-0.96003	3.01E-05	0.00263618
204017_at	KDELR3	-0.74596	2.25E-08	1.40E-05
207265_s_at	KDELR3	-0.50298	7.46E-07	0.000181052
203843_at	RPS6KA3	-0.87276	6.03E-05	0.00439394
238606_at	ZNF747	-0.31372	7.58E-05	0.00520999
204531_s_at	BRCA1	-0.37503	9.08E-05	0.00591885
228234_at	TICAM2	-0.54737	3.23E-07	9.92E-05
213141_at	PSKH1	-0.49362	2.61E-07	8.42E-05
212262_at	QKI	-0.51313	1.42E-06	0.000294669
208828_at	POLE3	-0.47179	1.03E-06	0.000229381
228234_at	TMED7-TICAM2	-0.54737	3.23E-07	9.92E-05
239231_at	ZNF101	-0.34834	4.23E-06	0.000648808
202043_s_at	SMS	-0.70048	3.25E-05	0.00278094
202695_s_at	STK17A	-0.35094	4.29E-05	0.0033993
203823_at	RGS3	-0.65568	0.000150751	0.00864804
212900_at	SEC24A	-0.33655	2.81E-05	0.00249719
219838_at	TTC23	-0.34081	4.59E-05	0.00357174
212415_at	SEPT6	-0.71133	9.00E-05	0.00588946
208689_s_at	RPN2	-0.32944	5.52E-05	0.00413245
213399_x_at	RPN2	-0.31128	0.000183774	0.009963
201776_s_at	EFCAB14	-0.63283	1.57E-07	5.57E-05
228273_at	PRR11	-0.22943	8.96E-05	0.00586629
218718_at	PDGFC	-0.52199	6.06E-05	0.0044046
213113_s_at	SLC43A3	-0.49956	5.74E-06	0.000817851
210692_s_at	SLC43A3	-0.40782	8.94E-06	0.00110968
225538_at	ZCCHC9	-0.52569	6.93E-05	0.00489043
209307_at	SWAP70	-0.92447	7.32E-07	0.000179691
209306_s_at	SWAP70	-0.74049	6.88E-07	0.000177278
235489_at	RHOJ	-0.54525	1.46E-05	0.0015805
209344_at	TPM4	-0.60547	1.58E-05	0.00167242
235177_at	METTL21A	-0.35391	2.37E-05	0.00220991
203967_at	CDC6	-0.39015	5.81E-05	0.00428685
217926_at	MRI1	-0.50991	3.15E-06	0.000522419
217926_at	C19orf53	-0.50991	3.15E-06	0.000522419
223065_s_at	STARD3NL	-0.68551	8.53E-08	3.46E-05
1053_at	RFC2	-0.3007	2.47E-05	0.00228957
201125_s_at	ITGB5	-0.71023	6.01E-05	0.00438259
1553978_at	MEF2BNB-MEF2B	-0.5684	7.07E-06	0.000948173
209198_s_at	SYT11	-0.83003	3.38E-11	1.23E-07
224858_at	ZDHHC5	-0.53404	1.63E-05	0.00171398
1553978_at	MEF2BNB	-0.5684	7.07E-06	0.000948173
224749_at	ITFG3	-0.44438	5.36E-05	0.00403413
231823_s_at	SH3PXD2B	-0.72072	2.19E-08	1.40E-05
223024_at	AP1M1	-0.44725	8.01E-07	0.00019022
209387_s_at	TM4SF1	-0.71408	7.63E-05	0.00523715
200907_s_at	PALLD	-0.42535	0.000105071	0.00659568
200897_s_at	PALLD	-0.4499	6.38E-05	0.00458808
227493_s_at	KIAA1143	-0.56734	8.64E-05	0.00572952
200001_at	CAPNS1	-0.8526	3.06E-06	0.000513471
201924_at	AFF1	-0.53104	5.53E-05	0.0041349
201114_x_at	PSMA7	-0.65791	8.69E-07	0.000202878
216088_s_at	PSMA7	-0.75508	3.71E-06	0.000580328
201095_at	DAP	-0.604241	4.21E-05	0.0033654
235609_at	BRIP1	-0.5465	1.19E-08	9.65E-06
203344_s_at	RBBP8	-0.65704	8.62E-05	0.00572952
212115_at	HN1L	-0.21892	9.22E-05	0.00598639
211945_s_at	ITGB1	-0.45026	5.56E-05	0.00414682
1553678_a_at	ITGB1	-0.49883	7.03E-05	0.00494984
200004_at	EIF4G2	-0.25633	1.69E-06	0.000337765
218815_s_at	TMEM51	-0.37421	1.61E-05	0.0016992
204027_s_at	METTL1	-0.43226	3.14E-06	0.000522419
212294_at	GNG12	-0.42807	2.65E-07	8.42E-05
202944_at	NAGA	-0.86654	9.85E-07	0.000223648
1555041_a_at	NAGA	-0.3097	5.99E-05	0.00437695
202943_s_at	NAGA	-0.32677	8.21E-05	0.00554701
224675_at	MESDC2	-0.58225	7.53E-07	0.000181052
226519_s_at	AGXT2L2	-0.44105	0.000103461	0.00651799
203445_s_at	CTDSP2	-0.98778	1.20E-06	0.000258176
208735_s_at	CTDSP2	-0.5625	8.50E-06	0.0010773
221773_at	ELK3	-1.95734	1.35E-10	3.50E-07
212005_at	SZRD1	-0.28382	0.000113567	0.00698985
219119_at	NAA38	-0.24638	1.50E-05	0.00160927
212923_s_at	PXDC1	-0.36616	3.16E-06	0.000522419
218070_s_at	GMPPA	-0.37948	0.000118505	0.00719102
210719_s_at	HMG20B	-0.53486	9.16E-10	1.47E-06
218025_s_at	ECI2	-0.42419	2.58E-05	0.00235477
209709_s_at	HMMR	-0.7439	3.86E-08	1.97E-05
207165_at	HMMR	-0.74213	2.06E-09	2.37E-06
218092_s_at	AGFG1	-0.38365	2.18E-05	0.00206078
225415_at	DTX3L	-1.03771	8.11E-05	0.0054979
201128_s_at	ACLY	-0.43635	7.09E-08	3.08E-05
201127_s_at	ACLY	-0.29164	7.13E-05	0.00500475
211561_x_at	MAPK14	-0.3035	9.34E-05	0.00604061
218847_at	IGF2BP2	-0.41259	2.53E-05	0.00233141
205573_s_at	SNX7	-1.11518	1.24E-05	0.00138787
202006_at	PTPN12	-0.27125	6.32E-05	0.00455296
219863_at	HERC5	-0.6595	7.05E-05	0.00495502
218076_s_at	ARHGAP17	-0.38846	2.34E-06	0.000424747
227038_at	SGMS2	-0.39656	1.49E-06	0.000306174
204451_at	FZD1	-0.2814	9.43E-05	0.00608564
208992_s_at	STAT3	-2.29345	1.32E-13	2.40E-09
225289_at	STAT3	-2.24132	1.01E-11	4.58E-08
208991_at	STAT3	-2.41452	2.03E-14	1.11E-09
226925_at	ACPL2	-0.699391	7.28E-05	0.00505203
208829_at	TAPBP	-0.326491	0.00011513	0.00704676
209476_at	TMX1	-0.28587	1.68E-05	0.00174791
208948_s_at	STAU1	-0.469513	7.66E-06	0.00099212
219924_s_at	ZMYM6	-0.60779	9.07E-05	0.00591713
219924_s_at	ZMYM6NB	-0.60779	9.07E-05	0.00591713
226122_at	PLEKHG1	-0.68866	1.16E-05	0.00133351
229893_at	FRMD3	-0.469241	5.71E-05	0.00423812
224752_at	C7orf73	-0.280896	5.84E-05	0.00430047
224751_at	C7orf73	-0.605151	5.12E-10	9.99E-07
222871_at	KLHDC8A	-0.983198	4.09E-09	3.99E-06
207467_x_at	CAST	-1.04091	2.57E-08	1.49E-05
208908_s_at	CAST	-1.06842	2.26E-08	1.40E-05
202149_at	NEDD9	-0.985724	1.74E-07	6.04E-05
60471_at	RIN3	-0.291845	1.71E-05	0.00175711
219457_s_at	RIN3	-0.257014	4.84E-05	0.00371564
201342_at	SNRPC	-0.390825	4.50E-07	0.0001286
