# Supplementary material for: A STAT3-based gene signature stratifies glioma patients for targeted therapy
Source: Nat Commun. 2019 Aug 9;10:3601. doi: 10.1038/s41467-019-11614-x (PMC6689009; doi:10.1038/s41467-019-11614-x)
Supplement: Supplementary file 5 — Supplementary Data 2 [file 41467_2019_11614_MOESM5_ESM.xlsx]

## Sheet: Supplementary Data 2
Supplementary Data 2. Gene Set Enrichment Analysis (GSEA) ranked gene list.
PROBE	SYMBOL	GENE TITLE	RANK IN GENE LIST	RANK METRIC SCORE	RUNNING ES	CORE ENRICHMENT
STAT3	STAT3	Signal transducer and activator of transcription 3 (acute-phase response factor)	0	0.649838	0.457117	Yes
IFNAR1	IFNAR1	Interferon (alpha, beta and omega) receptor 1	141	0.197787	0.492619	Yes
LIFR	LIFR	Leukemia inhibitory factor receptor alpha	209	0.181112	0.52485	Yes
PIK3CB	PIK3CB	phosphoinositide-3-kinase, catalytic, beta polypeptide	251	0.171226	0.554582	Yes
IL13RA1	IL13RA1	Interleukin 13 receptor, alpha 1	284	0.165908	0.582813	Yes
SPRED1	SPRED1	sprouty-related, EVH1 domain containing 1	454	0.144109	0.597031	Yes
STAT2	STAT2	Signal transducer and activator of transcription 2, 113kDa	758	0.12103	0.598075	Yes
SPRY1	SPRY1	sprouty homolog 1, antagonist of FGF signaling (Drosophila)	881	0.113726	0.606111	Yes
IL15	IL15	Interleukin 15	1012	0.106888	0.612123	Yes
PIK3CA	PIK3CA	phosphoinositide-3-kinase, catalytic, alpha polypeptide	1082	0.10376	0.620403	Yes
CCND2	CCND2	Cyclin D2	1266	0.0964035	0.621517	Yes
SPRED2	SPRED2	sprouty-related, EVH1 domain containing 2	1365	0.0923674	0.625961	Yes
IL13RA2	IL13RA2	Interleukin 13 receptor, alpha 2	1669	0.0826366	0.61854	Yes
JAK2	JAK2	Janus kinase 2 (a protein tyrosine kinase)	1704	0.0816417	0.624093	Yes
SPRY2	SPRY2	sprouty homolog 2 (Drosophila)	1776	0.0794045	0.627447	Yes
CBL	CBL	Cas-Br-M (murine) ecotropic retroviral transforming sequence	2096	0.0701469	0.617178	No
IL7	IL7	Interleukin 7	2271	0.0658648	0.613368	No
IL10RB	IL10RB	Interleukin 10 receptor, beta	2343	0.0641871	0.614357	No
CREBBP	CREBBP	CREB binding protein (Rubinstein-Taybi syndrome)	2380	0.063454	0.616955	No
IL11RA	IL11RA	Interleukin 11 receptor, alpha	2455	0.0618326	0.617476	No
LIF	LIF	Leukemia inhibitory factor (cholinergic differentiation factor)	2540	0.0603105	0.617307	No
PIK3R1	PIK3R1	phosphoinositide-3-kinase, regulatory subunit 1 (p85 alpha)	2611	0.0591426	0.617671	No
LEPR	LEPR	Leptin receptor	2895	0.0539202	0.606983	No
IFNGR2	IFNGR2	Interferon gamma receptor 2 (interferon gamma transducer 1)	2951	0.0529362	0.607327	No
SOCS4	SOCS4	suppressor of cytokine signaling 4	2962	0.0527421	0.60985	No
CCND3	CCND3	Cyclin D3	3045	0.0513148	0.608691	No
PTPN11	PTPN11	protein tyrosine phosphatase, non-receptor type 11 (Noonan syndrome 1)	3232	0.0477476	0.602066	No
CBLB	CBLB	Cas-Br-M (murine) ecotropic retroviral transforming sequence b	3559	0.0427755	0.588109	No
SPRY4	SPRY4	sprouty homolog 4 (Drosophila)	3844	0.0391148	0.575881	No
IL6	IL6	Interleukin 6 (interferon, beta 2)	4254	0.0334221	0.557095	No
IL10	IL10	Interleukin 10	4618	0.0287468	0.540244	No
OSMR	OSMR	Oncostatin M receptor	4712	0.0276952	0.536527	No
CCND1	CCND1	Cyclin D1	4869	0.0260099	0.529633	No
STAT1	STAT1	Signal transducer and activator of transcription 1, 91kDa	4994	0.0245452	0.524223	No
IFNB1	IFNB1	Interferon, beta 1, fibroblast	5042	0.0239658	0.522547	No
TSLP	TSLP	-	5319	0.0212819	0.509544	No
GH1	GH1	growth hormone 1	5320	0.0212814	0.510035	No
EP300	EP300	E1A binding protein p300	5342	0.0210193	0.509486	No
IFNG	IFNG	Interferon, gamma	5345	0.0209367	0.509863	No
SOCS5	SOCS5	suppressor of cytokine signaling 5	5436	0.0201247	0.505902	No
PIAS4	PIAS4	protein inhibitor of activated STAT, 4	5566	0.0189919	0.499985	No
IL6ST	IL6ST	Interleukin 6 signal transducer (gp130, oncostatin M receptor)	5589	0.0187917	0.499292	No
STAM	STAM	Signal transducing adaptor molecule (SH3 domain and ITAM motif) 1	5729	0.0175251	0.492829	No
SOS2	SOS2	son of sevenless homolog 2 (Drosophila)	5904	0.0159667	0.484599	No
AKT2	AKT2	v-akt murine thymoma viral oncogene homolog 2	6040	0.0149066	0.478239	No
IL12B	IL12B	Interleukin 12B (natural killer cell stimulatory factor 2, cytotoxic lymphocyte maturation factor 2, p40)	6127	0.014224	0.474254	No
GH2	GH2	growth hormone 2	6493	0.0109799	0.45654	No
CNTF	CNTF	ciliary neurotrophic factor	6740	0.00898723	0.444601	No
IFNA1	IFNA1	Interferon, alpha 1	6741	0.00896474	0.444688	No
STAT5B	STAT5B	signal transducer and activator of transcription 5B	7064	0.00655376	0.428993	No
IFNA5	IFNA5	Interferon, alpha 5	7331	0.00472132	0.416013	No
SOCS1	SOCS1	suppressor of cytokine signaling 1	7541	0.00332242	0.405807	No
SOCS2	SOCS2	suppressor of cytokine signaling 2	7580	0.00303743	0.40396	No
IL21R	IL21R	interleukin 21 receptor	7609	0.0028201	0.402599	No
STAM2	STAM2	signal transducing adaptor molecule (SH3 domain and ITAM motif) 2	7665	0.00241807	0.399917	No
IL22	IL22	Interleukin 22	7695	0.00224933	0.398505	No
TYK2	TYK2	Tyrosine kinase 2	7869	0.00121786	0.390049	No
AKT1	AKT1	v-akt murine thymoma viral oncogene homolog 1	7955	0.000743058	0.385894	No
IFNA2	IFNA2	Interferon, alpha 2	8958	-0.00506172	0.336936	No
CNTFR	CNTFR	ciliary neurotrophic factor receptor	9028	-0.00543921	0.333595	No
IL10RA	IL10RA	Interleukin 10 receptor, alpha	9239	-0.00663434	0.323376	No
PIK3CD	PIK3CD	phosphoinositide-3-kinase, catalytic, delta polypeptide	9378	-0.00728975	0.316687	No
IL4	IL4	Interleukin 4	9524	-0.00816637	0.30967	No
IFNGR1	IFNGR1	Interferon gamma receptor 1	9526	-0.00818617	0.309694	No
TPO	TPO	thyroid peroxidase	9554	-0.00837904	0.30845	No
PIAS1	PIAS1	protein inhibitor of activated STAT, 1	9566	-0.00846408	0.30799	No
IFNK	IFNK	Interferon, kappa	9956	-0.0106583	0.289096	No
IL3	IL3	Interleukin 3 (colony-stimulating factor, multiple)	10021	-0.0109243	0.286096	No
IL23R	IL23R	Interleukin 23 receptor	10478	-0.0133391	0.263996	No
PIAS3	PIAS3	protein inhibitor of activated STAT, 3	10554	-0.013741	0.260533	No
IL2	IL2	Interleukin 2	11081	-0.0164518	0.235111	No
IL12A	IL12A	Interleukin 12A (natural killer cell stimulatory factor 1, cytotoxic lymphocyte maturation factor 1, p35)	11344	-0.0177486	0.222644	No
PTPN6	PTPN6	protein tyrosine phosphatase, non-receptor type 6	11399	-0.0179712	0.220354	No
IL23A	IL23A	Interleukin 23, alpha subunit p19	11403	-0.0179923	0.220557	No
IL2RB	IL2RB	Interleukin 2 receptor, beta	11530	-0.0186861	0.214775	No
CISH	CISH	cytokine inducible SH2-containing protein	12058	-0.0212248	0.189499	No
CSF2RB	CSF2RB	colony stimulating factor 2 receptor, beta, low-affinity (granulocyte-macrophage)	12074	-0.0212864	0.189256	No
STAT5A	STAT5A	signal transducer and activator of transcription 5A	12213	-0.0220288	0.183035	No
BCL2L1	BCL2L1	BCL2-like 1	12290	-0.0223834	0.179862	No
CSH1	CSH1	chorionic somatomammotropin hormone 1 (placental lactogen)	12302	-0.0224378	0.179869	No
PIAS2	PIAS2	protein inhibitor of activated STAT, 2	12335	-0.0225849	0.178857	No
IL12RB1	IL12RB1	interleukin 12 receptor, beta 1	12680	-0.0242841	0.162678	No
LEP	LEP	leptin (obesity homolog, mouse)	12783	-0.024819	0.158358	No
MPL	MPL	myeloproliferative leukemia virus oncogene	12824	-0.0250527	0.157082	No
PIM1	PIM1	pim-1 oncogene	13249	-0.0273511	0.137163	No
IL3RA	IL3RA	Interleukin 3 receptor, alpha (low affinity)	13272	-0.0275022	0.136907	No
EPOR	EPOR	erythropoietin receptor	13310	-0.0276566	0.135926	No
IL9R	IL9R	Interleukin 9 receptor	13488	-0.0285294	0.128154	No
IL6R	IL6R	Interleukin 6 receptor	13817	-0.0301942	0.113105	No
STAT6	STAT6	Signal transducer and activator of transcription 6, interleukin-4 induced	13950	-0.0308153	0.10768	No
IFNA8	IFNA8	interferon, alpha 8	14121	-0.0316414	0.100453	No
PIK3R3	PIK3R3	phosphoinositide-3-kinase, regulatory subunit 3 (p55, gamma)	14178	-0.0319098	0.0988172	No
IFNA6	IFNA6	Interferon, alpha 6	14275	-0.0324598	0.0952646	No
SOCS3	SOCS3	suppressor of cytokine signaling 3	14285	-0.0325084	0.0959685	No
IL24	IL24	Interleukin 24	14388	-0.0331571	0.092172	No
MYC	MYC	v-myc myelocytomatosis viral oncogene homolog (avian)	14400	-0.0332018	0.0928275	No
IL15RA	IL15RA	Interleukin 15 receptor, alpha	14408	-0.0332271	0.0936804	No
PIK3R2	PIK3R2	phosphoinositide-3-kinase, regulatory subunit 2 (p85 beta)	14418	-0.033286	0.0944398	No
STAT4	STAT4	signal transducer and activator of transcription 4	14472	-0.0335845	0.0930697	No
IL20	IL20	Interleukin 20	14565	-0.0340941	0.0898303	No
OSM	OSM	Oncostatin M	14612	-0.0342865	0.0888539	No
IL2RA	IL2RA	Interleukin 2 receptor, alpha	14692	-0.0346765	0.0862934	No
CSF3R	CSF3R	colony stimulating factor 3 receptor (granulocyte)	14857	-0.0356119	0.0796486	No
CBLC	CBLC	Cas-Br-M (murine) ecotropic retroviral transforming sequence c	14948	-0.0361417	0.0766627	No
IL9	IL9	interleukin 9	15070	-0.0368388	0.0722163	No
IL20RA	IL20RA	interleukin 20 receptor, alpha	15110	-0.0370999	0.0717996	No
IL11	IL11	interleukin 11	15175	-0.0374225	0.0701867	No
PIK3R5	PIK3R5	phosphoinositide-3-kinase, regulatory subunit 5, p101	15216	-0.0376769	0.0697678	No
PRLR	PRLR	prolactin receptor	15239	-0.0378049	0.0702393	No
CSF2	CSF2	colony stimulating factor 2 (granulocyte-macrophage)	15269	-0.0379805	0.0703831	No
IL2RG	IL2RG	interleukin 2 receptor, gamma (severe combined immunodeficiency)	15411	-0.0388584	0.0651244	No
JAK3	JAK3	Janus kinase 3 (a protein tyrosine kinase, leukocyte)	15559	-0.0398285	0.059655	No
CSF3	CSF3	colony stimulating factor 3 (granulocyte)	15601	-0.0400399	0.059386	No
IL22RA1	IL22RA1	interleukin 22 receptor, alpha 1	15862	-0.0417754	0.0485643	No
IL19	IL19	interleukin 19	15938	-0.0421989	0.0468254	No
IL28A	IL28A	interleukin 28A (interferon, lambda 2)	16140	-0.0435844	0.0390552	No
IL22RA2	IL22RA2	interleukin 22 receptor, alpha 2	16141	-0.0435852	0.0411115	No
CRLF2	CRLF2	cytokine receptor-like factor 2	16166	-0.043745	0.0420097	No
IL29	IL29	interleukin 29 (interferon, lambda 1)	16369	-0.0452473	0.0343505	No
IFNW1	IFNW1	interferon, omega 1	16439	-0.0457353	0.0332415	No
SPRY3	SPRY3	sprouty homolog 3 (Drosophila)	16560	-0.0464939	0.0297149	No
SOCS7	SOCS7	suppressor of cytokine signaling 7	16649	-0.0470738	0.0278115	No
PRL	PRL	prolactin	16806	-0.0483192	0.0227123	No
GHR	GHR	growth hormone receptor	16966	-0.0495545	0.0175973	No
IL13	IL13	interleukin 13	16986	-0.0497417	0.0193467	No
JAK1	JAK1	Janus kinase 1 (a protein tyrosine kinase)	16992	-0.0497805	0.0217848	No
CLCF1	CLCF1	cardiotrophin-like cytokine factor 1	17136	-0.0510419	0.0176139	No
IL5RA	IL5RA	interleukin 5 receptor, alpha	17349	-0.0529008	0.010279	No
IFNA21	IFNA21	interferon, alpha 21	17560	-0.05487	0.0032716	No
IFNA13	IFNA13	interferon, alpha 13	17651	-0.0558288	0.0022456	No
IFNA16	IFNA16	interferon, alpha 16	17681	-0.0560889	0.00423327	No
EPO	EPO	Erythropoietin	17751	-0.0567279	0.00434347	No
CTF1	CTF1	cardiotrophin 1	17759	-0.0568321	0.00749752	No
IFNA17	IFNA17	Interferon, alpha 17	17780	-0.0569691	0.0100329	No
PIK3CG	PIK3CG	phosphoinositide-3-kinase, catalytic, gamma polypeptide	17808	-0.0572425	0.0122599	No
IL7R	IL7R	interleukin 7 receptor	17828	-0.05745	0.0149037	No
IFNA10	IFNA10	interferon, alpha 10	17874	-0.0578995	0.0163326	No
IL5	IL5	interleukin 5 (colony-stimulating factor, eosinophil)	17904	-0.0581997	0.0185814	No
IFNAR2	IFNAR2	interferon (alpha, beta and omega) receptor 2	17919	-0.0583469	0.0215821	No
IL4R	IL4R	interleukin 4 receptor	18967	-0.0722917	-0.0239463	No
IL28RA	IL28RA	interleukin 28 receptor, alpha (interferon, lambda receptor)	19034	-0.0734915	-0.0213265	No
IL12RB2	IL12RB2	interleukin 12 receptor, beta 2	19057	-0.0740459	-0.016467	No
IL21	IL21	interleukin 21	19331	-0.0799773	-0.0228895	No
IFNA7	IFNA7	interferon, alpha 7	19380	-0.0809379	-0.0181449	No
GRB2	GRB2	growth factor receptor-bound protein 2	19403	-0.0817451	-0.011987	No
IFNA4	IFNA4	Interferon, alpha 4	19547	-0.0863046	-0.0109152	No
SOS1	SOS1	son of sevenless homolog 1 (Drosophila)	19808	-0.0951303	-0.0138299	No
IL26	IL26	Interleukin 26	19922	-0.0998738	-0.0085568	No
IFNA14	IFNA14	Interferon, alpha 14	20085	-0.109078	-0.0035973	No
CSF2RA	CSF2RA	colony stimulating factor 2 receptor, alpha, low-affinity (granulocyte-macrophage)	20136	-0.113924	0.00800738	No
AKT3	AKT3	v-akt murine thymoma viral oncogene homolog 3 (protein kinase B, gamma)	20175	-0.117214	0.0210219	No
