# Supplementary material for: A STAT3-based gene signature stratifies glioma patients for targeted therapy
Source: Nat Commun. 2019 Aug 9;10:3601. doi: 10.1038/s41467-019-11614-x (PMC6689009; doi:10.1038/s41467-019-11614-x)
Supplement: Supplementary file 6 — Supplementary Data 3 [file 41467_2019_11614_MOESM6_ESM.xlsx]

## Sheet: Supplementary Data 3
Supplementary Data 3. Winnowed list of genes contributing to chemoresistance.
		STAT3 KD Clone			REMBRANDT					Gravendeel					TCGA
ProbeID	SYMBOL	FC Clone vs NTC	p-val	adj.p-val	HR	logFC TumvsNorm	adj.p-val	logFC MesvsNMes	adj.p-val	logFC TumvsNorm	adj.p-val	HR	logFC MesvsNMes	adj.p-val	HR	logFC MesvsNMes	adj.p-val
208992_s_at	STAT3	-2.29345	1.32e-13	2.4e-09	1.9834	1.11797	7.36e-11	0.807028	5.4e-26	1.30924	5.31404e-07	1.5914	0.604915	4.60219e-09	2.4264	0.19173	0.000138087
221773_at	ELK3	-1.95734	1.35e-10	3.5e-07	1.9158	1.02287	7.26e-07	1.15649	6.12e-39	2.09008	1.13404e-07	1.9547	1.01342	1.16464e-10	2.5539	0.45149	1.13751e-05
225415_at	DTX3L	-1.03771	8.11e-05	0.0054979	2.1333	1.53382	4.26e-16	0.920551	2.04e-27	2.16039	4.13767e-11	2.2966	0.807062	7.61956e-10	4.1448	0.405911	3.00871e-05
220199_s_at	AIDA	-1.00372	6.37e-06	0.000876941	1.3551	0.222797	0.0353473	0.169939	0.000421784	0.426565	0.00624124	1.2842	0.206907	0.0011143	1.9873	0.23628	7.98088e-08
202149_at	NEDD9	-0.985724	1.74e-07	6.04e-05	1.6155	1.09732	1.68e-08	0.802016	4.48e-20	1.33101	0.000215321	1.8922	0.883747	7.0849e-10	1.9933	0.454482	3.77711e-06
222871_at	KLHDC8A	-0.983198	4.09e-09	3.99e-06	2.6217	1.93017	1.31e-09	1.12666	8.41e-15	2.38184	5.30413e-05	2.541	0.485393	0.0492699	3.754	0.932682	1.41252e-07
225406_at	TWSG1	-0.960027	3.01e-05	0.00263618	2.4276	0.961085	2.29e-08	1.0175	2.91e-44	1.30351	4.51007e-05	2.3735	0.806968	1.97368e-10	4.0192	0.621031	5.82058e-11
202944_at	NAGA	-0.866545	9.85e-07	0.000223648	1.6353	0.681396	2.56e-05	0.677375	3.96e-21	0.981285	0.000277542	1.6428	0.662387	7.533e-10	3.1569	0.445998	3.17098e-08
225080_at	MYO1C	-0.74408	1.81e-08	1.22e-05	1.6386	0.345151	0.00170871	0.531814	5.57e-29	0.696686	0.00304657	1.3253	0.597729	1.5532e-10	3.6816	0.452285	3.95391e-10
231823_s_at	SH3PXD2B	-0.720721	2.19e-08	1.4e-05	1.7745	1.08731	4.29e-12	0.670993	2.71e-21	1.63407	5.09199e-06	2.3093	0.6804	2.18374e-06	1.8183	0.225841	0.0046622
225872_at	SLC35F5	-0.702898	2.79e-05	0.00248779	2.1893	1.13511	4.65e-12	0.853177	4.2e-32	0.940283	2.55848e-05	1.8252	0.527702	2.40716e-09	4.8395	0.459107	6.173e-11
219863_at	HERC5	-0.659503	7.05e-05	0.00495502	1.6689	0.865125	4.41e-05	0.727387	2.43e-14	1.01675	0.0396166	1.966	0.727383	0.000276023	2.5991	0.412525	0.00286441
203024_s_at	C5orf15	-0.624591	3.1e-06	0.000517693	2.0613	0.337902	0.000920009	0.477095	4.76e-27	0.764804	1.47573e-05	1.6272	0.370694	1.36759e-07	4.5199	0.522156	3.9586e-16
219924_s_at	ZMYM6	-0.60779	9.07e-05	0.00591713	1.9832	0.654629	1.37e-05	0.705359	1.33e-26	1.44928	3.47098e-06	1.5114	0.861478	4.04658e-12	1.817	0.104535	0.00280701
209344_at	TPM4	-0.605469	1.58e-05	0.00167242	1.8807	0.508759	0.0322444	0.839926	1.03e-15	1.05954	0.00302451	1.9548	0.924808	8.02371e-11	4.5541	0.922149	7.23423e-22
201095_at	DAP	-0.604241	4.21e-05	0.0033654	1.9389	1.07439	1.25e-13	0.631963	5.94e-22	1.27856	8.83663e-07	1.9298	0.664944	1.20846e-10	5.7202	0.523938	7.8245e-13
209130_at	SNAP23	-0.56606	0.00015134	0.00867276	1.4991	0.732511	2.03e-11	0.497926	3.03e-24	0.832809	3.45452e-05	1.5302	0.476942	2.12203e-09	2.4261	0.305808	3.26824e-07
235489_at	RHOJ	-0.54525	1.46e-05	0.0015805	2.1691	0.520792	0.036044	0.962639	8.45e-19	1.04899	0.00915866	2.0573	0.85665	9.79351e-08	4.6164	0.907798	3.22187e-13
210719_s_at	HMG20B	-0.534858	9.16e-10	1.47e-06	1.6266	1.39606	1.17e-20	0.546461	5.93e-15	1.51379	3.05226e-07	1.4955	0.454876	0.00013715	2.197	0.393145	1.1731e-08
225538_at	ZCCHC9	-0.525692	6.93e-05	0.00489043	2.2586	0.70314	3.91e-08	0.564529	5.75e-23	0.908585	3.95934e-07	1.9118	0.342785	1.81305e-06	5.3541	0.630925	1.67573e-18
217738_at	NAMPT	-0.516889	8.49e-06	0.0010773	2.3064	0.842758	0.00210061	1.7949	2.1e-61	1.42592	0.00126337	2.463	1.36681	7.7039e-15	4.32	1.25378	2.16513e-15
213113_s_at	SLC43A3	-0.499561	5.74e-06	0.000817851	2.5797	0.531674	0.00453652	0.991181	6.89e-36	2.18295	5.29473e-08	2.4661	0.972198	9.76794e-10	6.9511	1.27671	5.94451e-14
202076_at	BIRC2	-0.466273	5.89e-05	0.00432791	1.8946	0.387537	2.26e-06	0.351117	9.41e-22	0.462052	0.000713132	1.3135	0.132024	0.0204747	1.3833	0.186333	2.61061e-06
222446_s_at	BACE2	-0.452073	7.9e-05	0.00538969	1.9406	0.368226	0.0245272	0.877947	1.2e-37	1.14974	0.00907636	2.315	1.11143	1.97368e-10	4.2385	1.00889	1.37729e-13
211945_s_at	ITGB1	-0.450259	5.56e-05	0.00414682	2.0337	0.824829	1.24e-07	0.815159	5.86e-33	1.19189	3.32773e-06	1.772	0.790841	7.7039e-15	3.0701	0.672831	4.76222e-16
224749_at	ITFG3	-0.444375	5.36e-05	0.00403413	1.5271	0.547879	6.91e-09	0.322343	1.03e-13	0.661507	0.00015246	1.5923	0.293887	3.25505e-05	2.839	0.197818	0.000287119
226519_s_at	AGXT2L2	-0.441048	0.000103461	0.00651799	2.0561	0.697926	9.26e-12	0.475737	3.19e-25	0.923494	3.79794e-06	1.6728	0.533084	2.52975e-11	3.7345	0.457448	2.38017e-11
212294_at	GNG12	-0.428071	2.65e-07	8.42e-05	2.0819	0.679761	0.000884264	0.960039	2.04e-27	1.55351	0.000768595	2.1047	0.92429	6.04275e-07	5.0715	0.990513	8.74645e-12
200907_s_at	PALLD	-0.425346	0.000105071	0.00659568	1.7371	1.50676	4.84e-16	0.83491	4.14e-23	1.88257	5.94985e-09	1.7882	0.544556	3.01633e-05	3.3268	0.549671	5.82058e-11
218847_at	IGF2BP2	-0.412589	2.53e-05	0.00233141	1.6494	0.740499	0.00104096	0.635781	4.68e-10	1.79012	0.000573194	1.7959	0.958597	4.47487e-06	4.2733	2.05634	1.70328e-13
218622_at	NUP37	-0.41247	0.000139572	0.00813496	1.8541	0.716621	1.38e-12	0.401957	2.64e-18	1.64657	9.24579e-18	2.3655	0.231966	0.00508458	5.365	0.634194	1.42675e-15
210844_x_at	CTNNA1	-0.408343	3.55e-06	0.000560909	2.6496	0.758914	7.63e-12	0.611066	1.25e-36	0.469871	0.0149244	2.2521	0.409822	1.12559e-07	2.9266	0.218519	1.37733e-05
218070_s_at	GMPPA	-0.379481	0.000118505	0.00719102	1.855	0.323449	0.0117523	0.536191	9.82e-22	0.565652	0.0125947	2.2243	0.581332	1.20846e-10	3.472	0.393258	1.95798e-11
204531_s_at	BRCA1	-0.375034	9.08e-05	0.00591885	1.9162	1.16687	4.41e-09	0.421614	5.34e-06	1.13014	1.25489e-05	1.8851	-0.226427	0.0355993	3.1307	0.330093	0.000100827
218815_s_at	TMEM51	-0.374215	1.61e-05	0.0016992	1.7277	0.924203	0.000158197	0.995383	3.02e-20	1.40242	6.46774e-06	2.6698	0.902761	4.07437e-13	4.3836	0.548142	5.05932e-09
208689_s_at	RPN2	-0.329445	5.52e-05	0.00413245	2.0293	0.998241	8.09e-15	0.547346	9.43e-21	1.70978	8.14077e-14	2.2667	0.514734	3.44623e-08	4.6333	0.383718	4.65204e-11
204451_at	FZD1	-0.2814	9.43e-05	0.00608564	2.3659	0.409439	0.0142096	0.750447	2.44e-25	1.50055	3.4921e-05	2.8035	1.02376	1.81144e-12	3.876	0.537349	1.01104e-06
202006_at	PTPN12	-0.27125	6.32e-05	0.00455296	2.1741	0.836148	6.83e-09	0.710264	7.04e-29	1.2057	1.38604e-09	2.4967	0.519784	6.32547e-11	3.4146	0.411994	2.88398e-12
219083_at	SHQ1	-0.262055	5.82e-05	0.00428685	1.811	0.328833	0.00352341	0.431875	4.46e-18	0.30983	0.0425593	1.8985	0.145773	0.0225388	4.7784	0.475738	9.86675e-18
219119_at	NAA38	-0.246383	1.5e-05	0.00160927	1.532	1.09108	1.91e-15	0.395137	9.24e-10	2.29884	1.43568e-23	1.5687	0.252966	0.0140114	1.9676	0.181653	0.000127303
