# Supplementary material for: A STAT3-based gene signature stratifies glioma patients for targeted therapy
Source: Nat Commun. 2019 Aug 9;10:3601. doi: 10.1038/s41467-019-11614-x (PMC6689009; doi:10.1038/s41467-019-11614-x)
Supplement: Supplementary file 7 — Source Data [file 41467_2019_11614_MOESM7_ESM.zip]

Archive with 50 entries (45 files):
- /
- Supp Figure 3f 3g/1st_BASE_145559-2469355_NNI-20_IDH1_IDH1.ab1
- Supp Figure 3f 3g/1st_BASE_145559-2469366_NNI-24__IDH2_IDH2.ab1
- Supp Figure 3f 3g/1st_BASE_145559-2469358_NNI-24__IDH1_IDH1.ab1
- Supp Figure 3f 3g/1st_BASE_145559-2469357_NNI-23__IDH1_IDH1.ab1
- Supp Figure 3f 3g/1st_BASE_145559-2469367_NNI-20_TX_TAG657__IDH2_IDH2.ab1
- Supp Figure 3f 3g/1st_BASE_145559-2469358_NNI-24__IDH1_IDH1.seq
- Supp Figure 8_ Supp Figure 3a 3b/readme.txt
- Supp Figure 3f 3g/1st_BASE_145559-2469368_NNI-20_TX_TAG658_IDH2_IDH2.seq
- Supp Figure 3f 3g/1st_BASE_145559-2469361_NNI-24_TX_TAG607_IDH1_IDH1.ab1
- Figure 1_Supp Figure 2_Supp Table 1/Patient_Database_Source_Data.xlsx
- Supp Figure 3f 3g/
- Figure 1_Supp Figure 2_Supp Table 1/
- Supp Figure 8_ Supp Figure 3a 3b/nni.merged.final.quant.eset.RData
- Supp Figure 3f 3g/1st_BASE_145559-2469365_NNI-23__IDH2_IDH2.seq
- Supp Figure 3f 3g/1st_BASE_145559-2469370_NNI-24_TX_TAG908_IDH2_IDH2.seq
- Supp Figure 1m/STAT3_KD_exprs.gct
- Supp Figure 3f 3g/1st_BASE_145559-2469360_NNI-20_TX_TAG658_IDH1_IDH1.ab1
- Supp Figure 8_ Supp Figure 3a 3b/
- Supp Figure 3f 3g/1st_BASE_145559-2469363_NNI-20_IDH2_IDH2.seq
- Supp Figure 3f 3g/1st_BASE_145559-2469364_NNI-21_IDH2_IDH2.ab1
- Supp Figure 3f 3g/1st_BASE_0-2469859_CTRL_A.seq
- Supp Figure 3f 3g/1st_BASE_145559-2469355_NNI-20_IDH1_IDH1.seq
- Supp Figure 8_ Supp Figure 3a 3b/nni.gpc.gene.eset.RData
- Supp Figure 3f 3g/1st_BASE_145559-2469362_NNI-24_TX_TAG908_IDH1_IDH1.seq
- Supp Figure 3f 3g/1st_BASE_145559-2469366_NNI-24__IDH2_IDH2.seq
- Supp Figure 1m/STAT3_KD_Clone.cls
- Supp Figure 8_ Supp Figure 3a 3b/NNI_purity_meta_GI.xlsx
- Supp Figure 3f 3g/1st_BASE_145559-2469357_NNI-23__IDH1_IDH1.seq
- Supp Figure 3f 3g/1st_BASE_145559-2469356_NNI-21_IDH1_IDH1.seq
- Supp Figure 3f 3g/1st_BASE_145559-2469361_NNI-24_TX_TAG607_IDH1_IDH1.seq
- Supp Figure 3f 3g/1st_BASE_145559-2469368_NNI-20_TX_TAG658_IDH2_IDH2.ab1
- Supp Figure 3f 3g/1st_BASE_145559-2469359_NNI-20_TX_TAG657__IDH1_IDH1.seq
- Supp Figure 8_ Supp Figure 3a 3b/NNI_Tumor_TCGA_unique_genematrix.RData
- Nature Comms Source Data_All.xlsx
- Supp Figure 1m/Readme.txt
- Supp Figure 3f 3g/1st_BASE_145559-2469365_NNI-23__IDH2_IDH2.ab1
- Supp Figure 3f 3g/1st_BASE_145559-2469362_NNI-24_TX_TAG908_IDH1_IDH1.ab1
- Supp Figure 3f 3g/1st_BASE_145559-2469369_NNI-24_TX_TAG607_IDH2_IDH2.ab1
- Supp Figure 3f 3g/1st_BASE_145559-2469370_NNI-24_TX_TAG908_IDH2_IDH2.ab1
- Supp Figure 3f 3g/1st_BASE_145559-2469367_NNI-20_TX_TAG657__IDH2_IDH2.seq
- Supp Figure 3f 3g/1st_BASE_145559-2469359_NNI-20_TX_TAG657__IDH1_IDH1.ab1
- Supp Figure 3f 3g/1st_BASE_145559-2469360_NNI-20_TX_TAG658_IDH1_IDH1.seq
- Supp Figure 3f 3g/1st_BASE_145559-2469356_NNI-21_IDH1_IDH1.ab1
- Supp Figure 3f 3g/1st_BASE_145559-2469364_NNI-21_IDH2_IDH2.seq
- Supp Figure 3f 3g/1st_BASE_145559-2469369_NNI-24_TX_TAG607_IDH2_IDH2.seq
- Supp Figure 3f 3g/1st_BASE_0-2469859_CTRL_A.ab1
- Supp Figure 3f 3g/1st_BASE_145559-2469363_NNI-20_IDH2_IDH2.ab1
- Supp Figure 8_ Supp Figure 3a 3b/NNI_International_GPCS_merged.RData
- Supp Figure 1m/
