# Supplementary material for: A STAT3-based gene signature stratifies glioma patients for targeted therapy
Source: Nat Commun. 2019 Aug 9;10:3601. doi: 10.1038/s41467-019-11614-x (PMC6689009; doi:10.1038/s41467-019-11614-x)
Supplement: Supplementary file 7 — Source Data [file 41467_2019_11614_MOESM7_ESM.zip › Supp Figure 8_ Supp Figure 3a 3b/readme.txt]

Readme files for plotting R version 3.5.3 (2019-03-11)
Platform: x86_64-w64-mingw32/x64 (64-bit)
Running under: Windows >= 8 x64 (build 9200):

Supplementary Figure b, f were plotted using the R eset object of nni.merged.final.quant.eset.RData (HGU133PLUS2 chip), excluding NNI-1 primary tumor
Supplementary Figure c, d were plotted using the R object of NNI_International_GPCS_merged.RData
Supplementary Figure e was generated using the R object of NNI_Tumor_TCGA_unique_genematrix.RData
Data was corrected using the commands below:
library(limma)
library(preprocessCore)
load('NNI_Tumor_TCGA_unique_genematrix.RData')
batch <- c(rep('B1', length(colnames(mysubse22))), rep('B2', length(colnames(nni.tum.exprs22a))))
mod = model.matrix(~as.factor(batch))
## Correct for batch using ComBat
combat_edata = ComBat(dat=new.merge.dat, batch=batch, par.prior=TRUE, prior.plots=FALSE)
combat_edata2 <- normalize.quantiles(as.matrix(combat_edata))
colnames(combat_edata2) <- colnames(combat_edata)
rownames(combat_edata2) <- rownames(combat_edata)
Supplementary Figure g, h, i was generated using nni.merged.final.quant.eset.RData (HGU133PLUS2 chip), excluding NNI-1 primary tumor and, NNI_purity_meta_GI.xlsx
