# Supplementary material for: A STAT3-based gene signature stratifies glioma patients for targeted therapy
Source: Nat Commun. 2019 Aug 9;10:3601. doi: 10.1038/s41467-019-11614-x (PMC6689009; doi:10.1038/s41467-019-11614-x)
Supplement: Supplementary file 7 — Source Data [file 41467_2019_11614_MOESM7_ESM.zip › Figure 1_Supp Figure 2_Supp Table 1/Patient_Database_Source_Data.xlsx]

## Sheet: Gravendeel_AllGlioma
ID	GRADE	GI_Sub	WHO	IDH	STAT3	SURVIVAL	STATUS	KARNOFSKY	KARN	AGE	STAT3_signature_Score
GSM405256	II	PN	IDHmut-NCDL	mutation	Low	57.48	1	100	HIGH	38.05	1
GSM405342	III	CL	IDHmut-NCDL	mutation	Low	35.88	1	100	HIGH	46.51	0.979989
GSM405216	IV	PN	IDH wt	no mutation	Low	39.36	1	100	HIGH	52.06	0.977315
GSM405315	IV	PN	IDH wt	no mutation	Low	4.2	1	80	HIGH	64.61	0.951014
GSM405378	II	PN	IDH wt	no mutation	Low	0	1	NA	NA	57.22	0.946866
GSM405462	II	PN	IDH wt	no mutation	Low	90.24	1	90	HIGH	49.83	0.943551
GSM405435	III	PN	IDHmut-NCDL	mutation	Low	3.12	1	40	LOW	54.98	0.928707
GSM405287	III	PN	NA	NA	Low	82.44	1	100	HIGH	43.57	0.920882
GSM405395	II	PN	IDHmut-CDL	mutation	Low	45.12	1	90	HIGH	55.42	0.913299
GSM405433	II	PN	NA	NA	Low	58.92	0	100	HIGH	43.85	0.908332
GSM405310	III	PN	IDHmut-CDL	mutation	Low	81.6	0	90	HIGH	35.92	0.904547
GSM405338	II	PN	IDHmut-CDL	mutation	Low	95.52	1	70	INTER	50.23	0.903519
GSM405424	II	CL	IDHmut-NCDL	mutation	Low	38.4	1	100	HIGH	33.25	0.892718
GSM405394	II	PN	IDH wt	no mutation	Low	10.32	0	90	HIGH	31.77	0.891707
GSM405408	II	PN	NA	NA	Low	21.36	1	70	INTER	63.1	0.885988
GSM405346	I	CL	NA	NA	Low	78	0	80	HIGH	22.28	0.879229
GSM405203	III	PN	IDH wt	no mutation	Low	107.04	1	NA	NA	38.58	0.878127
GSM405251	IV	PN	NA	NA	Low	38.52	1	100	HIGH	26.17	0.866944
GSM405207	III	PN	IDH wt	no mutation	Low	97.44	1	90	HIGH	44.41	0.861719
GSM405319	III	PN	IDHmut-CDL	mutation	Low	67.44	1	100	HIGH	53.65	0.860319
GSM405478	III	PN	NA	NA	Low	72.72	1	80	HIGH	26.66	0.855369
GSM405335	III	PN	IDHmut-CDL	mutation	Low	89.28	1	50	INTER	65.59	0.855102
GSM405444	II	PN	IDH wt	no mutation	Low	34.08	0	90	HIGH	39.92	0.854645
GSM405451	II	PN	IDHmut-NCDL	mutation	Low	44.28	1	100	HIGH	28.55	0.852972
GSM405437	II	PN	IDHmut-NCDL	mutation	Low	41.28	0	70	INTER	51.63	0.842949
GSM405409	III	PN	NA	NA	Low	124.32	1	90	HIGH	54	0.840763
GSM405441	II	PN	IDH wt	no mutation	Low	39.24	0	80	HIGH	44.74	0.836636
GSM405425	II	CL	IDHmut-CDL	mutation	Low	192.6	1	100	HIGH	32.98	0.82352
GSM405298	III	PN	IDHmut-NCDL	mutation	Low	23.52	1	90	HIGH	42.56	0.818613
GSM405311	II	PN	IDH wt	no mutation	Low	89.76	0	100	HIGH	43	0.802152
GSM405222	IV	PN	NA	NA	Low	15.6	1	90	HIGH	54.06	0.801338
GSM405333	III	PN	NA	NA	Low	109.32	1	20	LOW	57.64	0.798773
GSM405206	III	PN	IDH wt	no mutation	Low	81.72	1	100	HIGH	31.53	0.798734
GSM405210	III	PN	IDHmut-CDL	mutation	Low	123.36	1	100	HIGH	38.53	0.780586
GSM405387	III	PN	IDHmut-NCDL	mutation	Low	136.92	1	NA	NA	37.11	0.779489
GSM405331	III	PN	IDHmut-CDL	mutation	Low	98.76	0	100	HIGH	59.56	0.777433
GSM405406	III	PN	NA	NA	Low	20.28	1	60	INTER	78.82	0.774955
GSM405227	III	PN	NA	NA	Low	57.24	1	80	HIGH	48.1	0.7749
GSM405469	III	PN	IDHmut-CDL	mutation	Low	66.72	0	100	HIGH	46.86	0.774062
GSM405244	IV	PN	IDHmut-NCDL	mutation	Low	24.6	1	70	INTER	29.55	0.77221
GSM405420	III	PN	IDHmut-NCDL	mutation	Low	36	1	100	HIGH	49.94	0.770217
GSM405327	III	PN	IDHmut-CDL	mutation	Low	39.6	1	80	HIGH	66.86	0.769931
GSM405439	II	CL	IDH wt	no mutation	Low	44.4	0	90	HIGH	32.92	0.764912
GSM405401	III	PN	NA	NA	Low	23.64	1	100	HIGH	37.18	0.762475
GSM405429	III	CL	IDHmut-NCDL	mutation	Low	224.64	1	100	HIGH	43.93	0.761842
GSM405246	IV	PN	IDHmut-CDL	mutation	Low	75.72	1	100	HIGH	32.59	0.759932
GSM405291	III	PN	IDHmut-NCDL	mutation	Low	75.24	1	100	HIGH	23.88	0.751432
GSM405386	II	PN	IDHmut-CDL	mutation	Low	45.12	1	100	HIGH	53.85	0.742892
GSM405318	III	PN	IDHmut-NCDL	mutation	Low	74.52	0	90	HIGH	62.46	0.7396
GSM405201	III	PN	IDHmut-CDL	mutation	Low	117.84	1	100	HIGH	44.57	0.733721
GSM405381	III	CL	IDHmut-NCDL	mutation	Low	189.84	1	100	HIGH	38.37	0.717177
GSM405258	II	CL	IDH wt	no mutation	Low	22.2	1	100	HIGH	59.35	0.714184
GSM405480	I	PN	IDH wt	no mutation	Low	75.72	0	40	LOW	17.55	0.711556
GSM405250	II	PN	IDHmut-NCDL	mutation	Low	17.76	1	100	HIGH	30.69	0.704363
GSM405369	IV	PN	IDHmut-CDL	mutation	Low	49.56	1	90	HIGH	50.34	0.703076
GSM405329	III	PN	IDHmut-CDL	mutation	Low	60.24	1	60	INTER	60.33	0.702734
GSM405482	I	CL	IDH wt	no mutation	Low	134.52	0	90	HIGH	37.02	0.702156
GSM405413	III	PN	IDHmut-NCDL	mutation	Low	14.4	1	NA	NA	46.47	0.69916
GSM405356	IV	PN	IDHmut-NCDL	mutation	Low	2.16	1	70	INTER	43.21	0.694145
GSM405257	III	PN	IDHmut-CDL	mutation	Low	130.32	0	70	INTER	46.04	0.689264
GSM405275	IV	PN	NA	NA	Low	41.52	1	80	HIGH	60.39	0.676722
GSM405382	III	PN	NA	NA	Low	58.32	1	80	HIGH	44.15	0.66111
GSM405212	III	PN	IDH wt	no mutation	Low	209.88	1	90	HIGH	23.33	0.657418
GSM405211	III	PN	IDHmut-CDL	mutation	Low	21.96	1	100	HIGH	34.93	0.648693
GSM405283	III	PN	NA	NA	Low	48.84	1	100	HIGH	38.07	0.646273
GSM405410	III	PN	IDH wt	no mutation	Low	248.16	1	100	HIGH	37.08	0.646136
GSM405208	III	PN	IDHmut-CDL	mutation	Low	36.48	1	100	HIGH	51.4	0.641283
GSM405483	I	PN	IDH wt	no mutation	Low	2.28	0	50	INTER	32.35	0.63407
GSM405350	IV	PN	IDHmut-NCDL	mutation	Low	7.32	1	90	HIGH	40.74	0.631999
GSM405249	IV	PN	IDHmut-NCDL	mutation	Low	0.48	1	90	HIGH	23.02	0.631293
GSM405344	II	PN	IDH wt	no mutation	Low	14.28	1	100	HIGH	34.71	0.614443
GSM405370	IV	PN	IDH wt	no mutation	Low	19.32	1	80	HIGH	46.52	0.60546
GSM405296	IV	PN	IDH wt	no mutation	Low	3.48	1	70	INTER	41.09	0.599166
GSM405306	I	PN	IDHmut-NCDL	mutation	Low	97.92	0	90	HIGH	15.67	0.595788
GSM405402	II	PN	IDH wt	no mutation	Low	54.6	0	90	HIGH	23.72	0.587197
GSM405340	IV	PN	IDHmut-NCDL	mutation	Low	66.72	0	100	HIGH	52.88	0.58649
GSM405418	IV	PN	IDHmut-CDL	mutation	Low	62.04	1	100	HIGH	46.61	0.586318
GSM405286	III	PN	NA	NA	Low	37.92	1	NA	NA	62.2	0.577152
GSM405461	IV	PN	IDH wt	no mutation	Low	9.12	1	90	HIGH	49.14	0.576253
GSM405348	I	CL	NA	NA	Low	0.36	0	90	HIGH	11.72	0.574079
GSM405225	III	PN	NA	NA	Low	41.64	1	60	INTER	31.56	0.562973
GSM405380	III	PN	IDHmut-CDL	mutation	Low	72.48	1	100	HIGH	39.99	0.561769
GSM405467	III	PN	IDHmut-NCDL	mutation	Low	16.08	1	90	HIGH	43.9	0.561339
GSM405300	III	PN	IDHmut-NCDL	mutation	Low	34.08	1	100	HIGH	33.26	0.551669
GSM405325	III	CL	IDHmut-NCDL	mutation	Low	43.8	1	70	INTER	42.98	0.549286
GSM405464	IV	CL	IDH wt	no mutation	Low	6.72	1	80	HIGH	54.72	0.545427
GSM405224	IV	PN	IDH wt	no mutation	Low	5.76	1	70	INTER	47.74	0.535596
GSM405204	III	PN	IDH wt	no mutation	Low	103.08	1	90	HIGH	33.89	0.530812
GSM405450	III	PN	NA	NA	Low	159.6	0	80	HIGH	36.66	0.51929
GSM405303	IV	CL	IDH wt	no mutation	Low	6.6	1	70	INTER	56.64	0.517942
GSM405366	III	PN	IDHmut-CDL	mutation	Low	26.52	1	70	INTER	75.13	0.513477
GSM405421	III	MES	IDH wt	no mutation	Low	72.96	0	100	HIGH	38.4	0.512466
GSM405288	III	PN	NA	NA	Low	18.36	1	NA	NA	41.93	0.512164
GSM405316	III	PN	IDH wt	no mutation	High	124.08	1	100	HIGH	40.06	-0.517102
GSM405397	IV	PN	IDH wt	no mutation	High	4.2	1	50	INTER	60.36	-0.517185
GSM405390	III	CL	IDH wt	no mutation	High	0.24	1	40	LOW	70.07	-0.517978
GSM405377	III	CL	IDH wt	no mutation	High	7.2	1	80	HIGH	41.98	-0.521408
GSM405238	IV	PN	IDH wt	no mutation	High	11.28	1	80	HIGH	37.25	-0.522033
GSM405379	IV	PN	IDH wt	no mutation	High	0.6	1	30	LOW	60.28	-0.532871
GSM405312	IV	CL	IDH wt	no mutation	High	12.24	1	90	HIGH	61.31	-0.532927
GSM405411	III	PN	IDH wt	no mutation	High	0.6	1	20	LOW	37.55	-0.53365
GSM405242	IV	PN	NA	NA	High	2.16	1	90	HIGH	30.33	-0.535116
GSM405477	IV	PN	NA	NA	High	1.32	1	80	HIGH	73.64	-0.537537
GSM405217	IV	MES	IDHmut-NCDL	mutation	High	81.24	0	100	HIGH	33.2	-0.539192
GSM405431	IV	PN	IDH wt	no mutation	High	11.04	1	70	INTER	80.65	-0.5398
GSM405417	IV	CL	NA	NA	High	0.24	1	80	HIGH	77.31	-0.541748
GSM405268	IV	MES	IDH wt	no mutation	High	7.68	1	90	HIGH	48.04	-0.542513
GSM405363	IV	MES	IDHmut-NCDL	mutation	High	117.48	1	100	HIGH	48.84	-0.546671
GSM405367	IV	PN	IDH wt	no mutation	High	31.44	1	100	HIGH	46.83	-0.546693
GSM405259	III	MES	IDH wt	no mutation	High	4.92	1	100	HIGH	64.01	-0.551307
GSM405426	IV	CL	IDHmut-NCDL	mutation	High	0.6	1	60	INTER	67.1	-0.551754
GSM405428	IV	CL	IDH wt	no mutation	High	9.48	1	70	INTER	70.51	-0.554728
GSM405302	IV	CL	IDH wt	no mutation	High	8.88	1	90	HIGH	41.39	-0.555047
GSM405228	IV	MES	IDH wt	no mutation	High	8.52	1	100	HIGH	45.71	-0.555443
GSM405459	IV	MES	IDH wt	no mutation	High	13.68	1	NA	NA	64.28	-0.562156
GSM405388	III	CL	IDH wt	no mutation	High	6.36	1	50	INTER	78.52	-0.562891
GSM405352	IV	CL	IDH wt	no mutation	High	4.8	1	70	INTER	69.95	-0.566432
GSM405407	III	CL	IDH wt	no mutation	High	9.84	1	90	HIGH	81.18	-0.568483
GSM405422	IV	CL	IDH wt	no mutation	High	10.92	1	80	HIGH	70.67	-0.572916
GSM405267	IV	CL	NA	NA	High	7.8	1	100	HIGH	53.3	-0.573753
GSM405383	II	PN	IDH wt	no mutation	High	15.84	1	60	INTER	37.6	-0.579456
GSM405458	IV	CL	IDH wt	no mutation	High	18.96	1	80	HIGH	68.46	-0.580028
GSM405248	IV	MES	IDHmut-NCDL	mutation	High	10.08	1	70	INTER	55.2	-0.581702
GSM405245	IV	MES	IDH wt	no mutation	High	16.8	1	90	HIGH	37.98	-0.58349
GSM405472	IV	PN	IDHmut-NCDL	mutation	High	4.08	1	30	LOW	62.11	-0.588844
GSM405285	III	CL	NA	NA	High	15.24	1	100	HIGH	36.61	-0.590383
GSM405399	III	CL	IDH wt	no mutation	High	14.16	1	80	HIGH	52.07	-0.593252
GSM405255	IV	CL	IDH wt	no mutation	High	12.96	1	90	HIGH	47.93	-0.594529
GSM405266	IV	PN	IDH wt	no mutation	High	3	1	40	LOW	51.62	-0.600011
GSM405223	IV	PN	IDH wt	no mutation	High	23.04	1	100	HIGH	53.26	-0.600891
GSM405269	IV	CL	IDH wt	no mutation	High	0.36	1	90	HIGH	54.59	-0.601306
GSM405304	IV	MES	IDH wt	no mutation	High	6.72	1	70	INTER	66.39	-0.605948
GSM405476	III	CL	IDH wt	no mutation	High	15.72	1	80	HIGH	64.97	-0.609504
GSM405229	IV	MES	IDH wt	no mutation	High	7.92	1	60	INTER	54.18	-0.609923
GSM405466	IV	CL	IDH wt	no mutation	High	3.36	1	80	HIGH	67.11	-0.61089
GSM405323	IV	CL	IDH wt	no mutation	High	7.44	1	90	HIGH	58.78	-0.611496
GSM405345	IV	MES	IDH wt	no mutation	High	10.68	1	60	INTER	45.63	-0.614449
GSM405415	IV	MES	IDH wt	no mutation	High	6	1	NA	NA	67.48	-0.621315
GSM405205	III	MES	IDHmut-CDL	mutation	High	38.88	1	80	HIGH	48.03	-0.622992
GSM405290	IV	MES	NA	NA	High	13.92	1	100	HIGH	45.5	-0.62492
GSM405314	IV	PN	IDH wt	no mutation	High	7.8	1	90	HIGH	54.37	-0.625396
GSM405347	III	CL	IDHmut-NCDL	mutation	High	2.28	1	80	HIGH	43.11	-0.628954
GSM405289	III	CL	IDH wt	no mutation	High	2.28	1	60	INTER	37.44	-0.629393
GSM405354	II	MES	IDHmut-NCDL	mutation	High	13.2	1	90	HIGH	32.15	-0.631718
GSM405434	IV	CL	NA	NA	High	2.88	1	70	INTER	67.01	-0.632117
GSM405299	IV	CL	NA	NA	High	21	1	80	HIGH	54.94	-0.634642
GSM405349	IV	CL	IDH wt	no mutation	High	28.92	1	70	INTER	24.42	-0.635646
GSM405292	IV	CL	IDH wt	no mutation	High	13.32	1	100	HIGH	65.52	-0.637099
GSM405215	IV	CL	IDH wt	no mutation	High	27.6	1	100	HIGH	51.44	-0.639903
GSM405213	IV	MES	IDH wt	no mutation	High	16.08	1	60	INTER	44.09	-0.642234
GSM405405	IV	CL	IDH wt	no mutation	High	7.32	1	90	HIGH	71.09	-0.645807
GSM405320	IV	MES	IDH wt	no mutation	High	7.2	1	90	HIGH	70.28	-0.647667
GSM405262	IV	CL	IDH wt	no mutation	High	34.68	1	100	HIGH	43.26	-0.650534
GSM405233	IV	MES	IDH wt	no mutation	High	10.32	1	70	INTER	51.64	-0.650722
GSM405343	IV	MES	IDH wt	no mutation	High	NA	0	80	HIGH	66.8	-0.650971
GSM405264	IV	MES	IDH wt	no mutation	High	3.84	1	60	INTER	36.5	-0.65286
GSM405309	IV	PN	IDHmut-NCDL	mutation	High	3.12	1	80	HIGH	54.6	-0.655907
GSM405364	III	MES	IDHmut-CDL	mutation	High	118.2	1	100	HIGH	37.61	-0.656628
GSM405260	IV	MES	IDH wt	no mutation	High	9.84	1	70	INTER	57.58	-0.65987
GSM405362	IV	CL	IDH wt	no mutation	High	12.72	1	70	INTER	38.11	-0.660543
GSM405474	IV	CL	IDH wt	no mutation	High	3.48	1	50	INTER	61.28	-0.66242
GSM405403	III	MES	NA	NA	High	0.48	1	20	LOW	38.42	-0.662692
GSM405473	IV	CL	IDH wt	no mutation	High	13.44	1	90	HIGH	47.29	-0.667079
GSM405416	IV	CL	NA	NA	High	4.08	1	50	INTER	64.26	-0.668266
GSM405226	III	MES	NA	NA	High	3.36	1	NA	NA	48.6	-0.671419
GSM405220	IV	MES	IDH wt	no mutation	High	15.24	1	100	HIGH	54.12	-0.674802
GSM405393	IV	MES	IDH wt	no mutation	High	0.96	1	40	LOW	70.67	-0.677786
GSM405430	IV	MES	IDH wt	no mutation	High	4.2	1	90	HIGH	61.1	-0.681295
GSM405294	IV	CL	IDH wt	no mutation	High	9.6	1	70	INTER	56.41	-0.683572
GSM405438	IV	CL	IDH wt	no mutation	High	27.6	1	70	INTER	42.67	-0.686366
GSM405371	IV	MES	NA	NA	High	23.04	1	100	HIGH	53.26	-0.690515
GSM405274	IV	MES	IDH wt	no mutation	High	15.48	1	100	HIGH	63.08	-0.69173
GSM405334	III	CL	NA	NA	High	17.64	1	80	HIGH	57.01	-0.693203
GSM405247	IV	CL	IDH wt	no mutation	High	19.08	1	90	HIGH	39.36	-0.695201
GSM405339	IV	CL	IDH wt	no mutation	High	NA	0	70	INTER	78.08	-0.696127
GSM405442	IV	MES	IDH wt	no mutation	High	3.6	1	60	INTER	63.61	-0.698005
GSM405328	IV	CL	IDH wt	no mutation	High	27.12	1	80	HIGH	67.6	-0.699121
GSM405392	IV	MES	NA	NA	High	5.64	1	100	HIGH	48.35	-0.700434
GSM405252	IV	MES	IDH wt	no mutation	High	4.44	1	80	HIGH	68.04	-0.703546
GSM405293	IV	MES	IDHmut-NCDL	mutation	High	10.56	1	100	HIGH	63.73	-0.704179
GSM405219	IV	CL	NA	NA	High	6.96	1	90	HIGH	57.25	-0.709864
GSM405351	IV	MES	IDHmut-NCDL	mutation	High	14.64	1	80	HIGH	42.7	-0.713368
GSM405276	IV	MES	IDH wt	no mutation	High	3.36	1	80	HIGH	51.85	-0.714348
GSM405214	IV	MES	IDH wt	no mutation	High	18	1	90	HIGH	37.84	-0.719143
GSM405322	IV	MES	IDH wt	no mutation	High	13.68	1	90	HIGH	62.28	-0.725796
GSM405465	IV	CL	IDH wt	no mutation	High	7.56	1	70	INTER	69.38	-0.72761
GSM405273	III	CL	IDH wt	no mutation	High	6.48	1	100	HIGH	56.42	-0.729945
GSM405237	IV	MES	IDH wt	no mutation	High	4.92	1	70	INTER	51.17	-0.730778
GSM405317	IV	MES	IDH wt	no mutation	High	5.4	1	70	INTER	62.36	-0.738266
GSM405373	IV	MES	NA	NA	High	14.52	1	80	HIGH	58.58	-0.738793
GSM405440	IV	CL	NA	NA	High	6.36	1	80	HIGH	69.88	-0.741527
GSM405272	III	CL	IDH wt	no mutation	High	12	0	90	HIGH	43.64	-0.74936
GSM405307	IV	MES	IDH wt	no mutation	High	3.96	1	80	HIGH	72.22	-0.754783
GSM405341	III	CL	IDHmut-NCDL	mutation	High	7.56	1	80	HIGH	71.11	-0.755457
GSM405432	IV	MES	NA	NA	High	6.6	1	90	HIGH	60.78	-0.75643
GSM405471	IV	MES	IDHmut-NCDL	mutation	High	1.8	1	60	INTER	78.12	-0.760644
GSM405446	IV	CL	IDHmut-NCDL	mutation	High	8.76	1	80	HIGH	68.18	-0.761099
GSM405455	IV	CL	IDHmut-NCDL	mutation	High	2.76	1	80	HIGH	55.49	-0.764392
GSM405479	IV	MES	IDHmut-NCDL	mutation	High	4.56	1	90	HIGH	63.3	-0.76697
GSM405447	IV	MES	NA	NA	High	33.48	1	70	INTER	59.03	-0.769199
GSM405301	IV	MES	NA	NA	High	3.6	1	90	HIGH	65.35	-0.770705
GSM405460	III	CL	IDH wt	no mutation	High	5.76	1	90	HIGH	52.52	-0.771589
GSM405324	IV	MES	IDH wt	no mutation	High	8.04	1	100	HIGH	14.38	-0.78149
GSM405280	IV	MES	IDH wt	no mutation	High	29.52	1	100	HIGH	30.43	-0.792536
GSM405282	IV	MES	IDH wt	no mutation	High	1.44	1	70	INTER	51.92	-0.795419
GSM405231	IV	CL	NA	NA	High	15.12	1	50	INTER	62.96	-0.799158
GSM405453	IV	MES	IDH wt	no mutation	High	2.52	1	50	INTER	70.23	-0.807524
GSM405384	IV	MES	IDH wt	no mutation	High	0.24	0	60	INTER	70.3	-0.810259
GSM405326	IV	CL	IDHmut-NCDL	mutation	High	3.24	1	70	INTER	74.56	-0.813657
GSM405353	IV	MES	IDH wt	no mutation	High	8.4	1	80	HIGH	55.39	-0.820078
GSM405391	IV	CL	NA	NA	High	12.6	1	90	HIGH	55.55	-0.821576
GSM405396	IV	CL	IDHmut-NCDL	mutation	High	0.24	1	80	HIGH	77.31	-0.823688
GSM405263	IV	MES	IDH wt	no mutation	High	18.6	1	100	HIGH	61.74	-0.828069
GSM405448	IV	MES	NA	NA	High	5.76	1	70	INTER	58.71	-0.83035
GSM405454	IV	MES	IDHmut-NCDL	mutation	High	39.84	1	100	HIGH	22.52	-0.830968
GSM405305	IV	MES	IDHmut-NCDL	mutation	High	12.72	1	100	HIGH	52.69	-0.832694
GSM405253	IV	MES	IDH wt	no mutation	High	150.72	0	90	HIGH	34.84	-0.837297
GSM405221	IV	MES	NA	NA	High	8.28	1	100	HIGH	55.52	-0.855113
GSM405279	III	CL	IDH wt	no mutation	High	8.52	1	100	HIGH	46.15	-0.8618
GSM405456	IV	MES	IDH wt	no mutation	High	NA	0	0	LOW	52.5	-0.86764
GSM405270	IV	CL	IDH wt	no mutation	High	6.96	1	80	HIGH	73.11	-0.8801
GSM405254	IV	CL	IDH wt	no mutation	High	7.08	1	70	INTER	40.58	-0.890626
GSM405398	IV	CL	IDH wt	no mutation	High	NA	1	NA	NA	56.85	-0.891789
GSM405239	IV	MES	IDH wt	no mutation	High	7.08	1	70	INTER	73.65	-0.892028
GSM405235	IV	MES	IDH wt	no mutation	High	2.52	1	80	HIGH	71.09	-0.89308
GSM405230	IV	MES	IDH wt	no mutation	High	5.64	1	80	HIGH	63.33	-0.893491
GSM405236	IV	MES	IDH wt	no mutation	High	12.36	1	80	HIGH	52.2	-0.904083
GSM405241	IV	MES	NA	NA	High	1.92	1	100	HIGH	55.98	-0.912705
GSM405375	IV	MES	IDH wt	no mutation	High	0.72	1	20	LOW	67.03	-0.915543
GSM405374	IV	MES	IDH wt	no mutation	High	14.52	1	80	HIGH	58.58	-0.94468
GSM405463	IV	MES	IDH wt	no mutation	High	26.64	1	90	HIGH	65.53	-0.978388
GSM405218	IV	MES	IDH wt	no mutation	High	7.68	1	100	HIGH	32.36	-1

## Sheet: Gravendeel_GBM
ID	GRADE	GI	WHO2	IDH	STAT3	SURVIVAL	STATUS	KARNOFSKY	KARN	AGE	STAT3_signature_Score
GSM405216	IV	PN	IDHwt	wt	Low	39.36	1	100	HIGH	52.06	1
GSM405315	IV	PN	IDHwt	wt	Low	4.2	1	80	HIGH	64.61	0.976784
GSM405251	IV	PN	NA	NA	Low	38.52	1	100	HIGH	26.17	0.919814
GSM405222	IV	PN	NA	NA	Low	15.6	1	90	HIGH	54.06	0.875664
GSM405244	IV	PN	IDHMNCDL	mut	Low	24.6	1	70	INTER	29.55	0.842245
GSM405246	IV	PN	IDHMCDL	mut	Low	75.72	1	100	HIGH	32.59	0.795463
GSM405275	IV	PN	NA	NA	Low	41.52	1	80	HIGH	60.39	0.787176
GSM405356	IV	PN	IDHMNCDL	mut	Low	2.16	1	70	INTER	43.21	0.782767
GSM405369	IV	PN	IDHMCDL	mut	Low	49.56	1	90	HIGH	50.34	0.766551
GSM405350	IV	PN	IDHMNCDL	mut	Low	7.32	1	90	HIGH	40.74	0.733788
GSM405249	IV	PN	IDHMNCDL	mut	Low	0.48	1	90	HIGH	23.02	0.729718
GSM405340	IV	PN	IDHMNCDL	mut	Low	66.72	0	100	HIGH	52.88	0.709877
GSM405224	IV	PN	IDHwt	wt	Low	5.76	1	70	INTER	47.74	0.704021
GSM405461	IV	PN	IDHwt	wt	Low	9.12	1	90	HIGH	49.14	0.702792
GSM405296	IV	PN	IDHwt	wt	Low	3.48	1	70	INTER	41.09	0.701771
GSM405370	IV	PN	IDHwt	wt	Low	19.32	1	80	HIGH	46.52	0.691434
GSM405303	IV	CL	IDHwt	wt	Low	6.6	1	70	INTER	56.64	0.683393
GSM405464	IV	CL	IDHwt	wt	Low	6.72	1	80	HIGH	54.72	0.68181
GSM405418	IV	PN	IDHMCDL	mut	Low	62.04	1	100	HIGH	46.61	0.676325
GSM405376	IV	CL	IDHwt	wt	Low	22.2	1	100	HIGH	52.98	0.628249
GSM405368	IV	PN	NA	NA	Low	21.72	1	80	HIGH	32.14	0.601824
GSM405436	IV	CL	IDHMNCDL	mut	Low	5.76	1	60	INTER	79.06	0.582223
GSM405419	IV	PN	IDHMNCDL	mut	Low	35.16	1	80	HIGH	36.27	0.58058
GSM405271	IV	PN	NA	NA	Low	3.6	1	70	INTER	69.89	0.575151
GSM405308	IV	MES	IDHMNCDL	mut	Low	37.2	0	100	HIGH	47.4	0.568954
GSM405452	IV	PN	IDHwt	wt	Low	4.2	1	40	LOW	71.02	0.553116
GSM405372	IV	PN	NA	NA	Low	39.84	1	60	INTER	37.12	0.547251
GSM405385	IV	PN	IDHMNCDL	mut	Low	15.12	0	50	INTER	34.78	0.546882
GSM405243	IV	PN	NA	NA	Low	10.56	1	90	HIGH	61.33	0.546128
GSM405234	IV	PN	NA	NA	Low	7.44	1	70	INTER	57.68	0.545309
GSM405278	IV	MES	IDHwt	wt	Low	8.76	1	90	HIGH	58.23	0.534675
GSM405475	IV	PN	IDHwt	wt	Low	12.6	1	100	HIGH	33.74	0.533784
GSM405365	IV	CL	IDHwt	wt	Low	31.92	1	70	INTER	64.29	0.52899
GSM405297	IV	CL	IDHwt	wt	Low	8.64	1	90	HIGH	67.13	0.522027
GSM405330	IV	PN	IDHMNCDL	mut	Low	8.52	1	90	HIGH	33.12	0.517677
GSM405427	IV	CL	NA	NA	Low	18.36	1	90	HIGH	50.83	0.51306
GSM405313	IV	MES	IDHMNCDL	mut	Low	39.72	1	100	HIGH	32.5	0.511823
GSM405470	IV	PN	IDHMNCDL	mut	Low	23.04	1	100	HIGH	31.72	0.511094
GSM405337	IV	CL	IDHwt	wt	Low	3.36	1	90	HIGH	15.02	0.510732
GSM405379	IV	PN	IDHwt	wt	Low	0.6	1	30	LOW	60.28	0.508793
GSM405397	IV	PN	IDHwt	wt	Low	4.2	1	50	INTER	60.36	0.505027
GSM405240	IV	MES	IDHMNCDL	mut	Low	79.44	0	100	HIGH	33.09	0.499413
GSM405443	IV	CL	IDHwt	wt	Low	11.76	1	90	HIGH	56.62	0.497305
GSM405312	IV	CL	IDHwt	wt	Low	12.24	1	90	HIGH	61.31	0.481399
GSM405415	IV	MES	IDHwt	wt	High	6	1	NA	NA	67.48	-0.566054
GSM405233	IV	MES	IDHwt	wt	High	10.32	1	70	INTER	51.64	-0.567419
GSM405299	IV	CL	NA	NA	High	21	1	80	HIGH	54.94	-0.568992
GSM405393	IV	MES	IDHwt	wt	High	0.96	1	40	LOW	70.67	-0.569489
GSM405252	IV	MES	IDHwt	wt	High	4.44	1	80	HIGH	68.04	-0.571346
GSM405294	IV	CL	IDHwt	wt	High	9.6	1	70	INTER	56.41	-0.583896
GSM405328	IV	CL	IDHwt	wt	High	27.12	1	80	HIGH	67.6	-0.585904
GSM405373	IV	MES	NA	NA	High	14.52	1	80	HIGH	58.58	-0.589783
GSM405264	IV	MES	IDHwt	wt	High	3.84	1	60	INTER	36.5	-0.590587
GSM405430	IV	MES	IDHwt	wt	High	4.2	1	90	HIGH	61.1	-0.591473
GSM405442	IV	MES	IDHwt	wt	High	3.6	1	60	INTER	63.61	-0.596107
GSM405274	IV	MES	IDHwt	wt	High	15.48	1	100	HIGH	63.08	-0.599863
GSM405219	IV	CL	NA	NA	High	6.96	1	90	HIGH	57.25	-0.601048
GSM405392	IV	MES	NA	NA	High	5.64	1	100	HIGH	48.35	-0.603615
GSM405293	IV	MES	IDHMNCDL	mut	High	10.56	1	100	HIGH	63.73	-0.617533
GSM405247	IV	CL	IDHwt	wt	High	19.08	1	90	HIGH	39.36	-0.619739
GSM405339	IV	CL	IDHwt	wt	High	#VALUE!	0	70	INTER	78.08	-0.619794
GSM405276	IV	MES	IDHwt	wt	High	3.36	1	80	HIGH	51.85	-0.644245
GSM405322	IV	MES	IDHwt	wt	High	13.68	1	90	HIGH	62.28	-0.646998
GSM405220	IV	MES	IDHwt	wt	High	15.24	1	100	HIGH	54.12	-0.647429
GSM405440	IV	CL	NA	NA	High	6.36	1	80	HIGH	69.88	-0.649633
GSM405455	IV	CL	IDHMNCDL	mut	High	2.76	1	80	HIGH	55.49	-0.655549
GSM405317	IV	MES	IDHwt	wt	High	5.4	1	70	INTER	62.36	-0.658337
GSM405465	IV	CL	IDHwt	wt	High	7.56	1	70	INTER	69.38	-0.658421
GSM405432	IV	MES	NA	NA	High	6.6	1	90	HIGH	60.78	-0.665114
GSM405237	IV	MES	IDHwt	wt	High	4.92	1	70	INTER	51.17	-0.670403
GSM405351	IV	MES	IDHMNCDL	mut	High	14.64	1	80	HIGH	42.7	-0.673335
GSM405301	IV	MES	NA	NA	High	3.6	1	90	HIGH	65.35	-0.681593
GSM405326	IV	CL	IDHMNCDL	mut	High	3.24	1	70	INTER	74.56	-0.686357
GSM405446	IV	CL	IDHMNCDL	mut	High	8.76	1	80	HIGH	68.18	-0.689488
GSM405307	IV	MES	IDHwt	wt	High	3.96	1	80	HIGH	72.22	-0.696358
GSM405471	IV	MES	IDHMNCDL	mut	High	1.8	1	60	INTER	78.12	-0.700602
GSM405479	IV	MES	IDHMNCDL	mut	High	4.56	1	90	HIGH	63.3	-0.701779
GSM405214	IV	MES	IDHwt	wt	High	18	1	90	HIGH	37.84	-0.705116
GSM405280	IV	MES	IDHwt	wt	High	29.52	1	100	HIGH	30.43	-0.714871
GSM405231	IV	CL	NA	NA	High	15.12	1	50	INTER	62.96	-0.716438
GSM405453	IV	MES	IDHwt	wt	High	2.52	1	50	INTER	70.23	-0.727469
GSM405447	IV	MES	NA	NA	High	33.48	1	70	INTER	59.03	-0.729616
GSM405353	IV	MES	IDHwt	wt	High	8.4	1	80	HIGH	55.39	-0.737151
GSM405391	IV	CL	NA	NA	High	12.6	1	90	HIGH	55.55	-0.743739
GSM405324	IV	MES	IDHwt	wt	High	8.04	1	100	HIGH	14.38	-0.744265
GSM405396	IV	CL	IDHMNCDL	mut	High	0.24	1	80	HIGH	77.31	-0.750937
GSM405282	IV	MES	IDHwt	wt	High	1.44	1	70	INTER	51.92	-0.753565
GSM405384	IV	MES	IDHwt	wt	High	0.24	0	60	INTER	70.3	-0.75386
GSM405263	IV	MES	IDHwt	wt	High	18.6	1	100	HIGH	61.74	-0.782403
GSM405305	IV	MES	IDHMNCDL	mut	High	12.72	1	100	HIGH	52.69	-0.787859
GSM405270	IV	CL	IDHwt	wt	High	6.96	1	80	HIGH	73.11	-0.788914
GSM405253	IV	MES	IDHwt	wt	High	150.72	0	90	HIGH	34.84	-0.789364
GSM405254	IV	CL	IDHwt	wt	High	7.08	1	70	INTER	40.58	-0.802398
GSM405454	IV	MES	IDHMNCDL	mut	High	39.84	1	100	HIGH	22.52	-0.805163
GSM405448	IV	MES	NA	NA	High	5.76	1	70	INTER	58.71	-0.81465
GSM405398	IV	CL	IDHwt	wt	High	#VALUE!	1	NA	NA	56.85	-0.81516
GSM405221	IV	MES	NA	NA	High	8.28	1	100	HIGH	55.52	-0.822261
GSM405456	IV	MES	IDHwt	wt	High	#VALUE!	0	0	LOW	52.5	-0.847695
GSM405230	IV	MES	IDHwt	wt	High	5.64	1	80	HIGH	63.33	-0.848127
GSM405241	IV	MES	NA	NA	High	1.92	1	100	HIGH	55.98	-0.863078
GSM405235	IV	MES	IDHwt	wt	High	2.52	1	80	HIGH	71.09	-0.863631
GSM405236	IV	MES	IDHwt	wt	High	12.36	1	80	HIGH	52.2	-0.884489
GSM405375	IV	MES	IDHwt	wt	High	0.72	1	20	LOW	67.03	-0.902778
GSM405239	IV	MES	IDHwt	wt	High	7.08	1	70	INTER	73.65	-0.912045
GSM405374	IV	MES	IDHwt	wt	High	14.52	1	80	HIGH	58.58	-0.918737
GSM405218	IV	MES	IDHwt	wt	High	7.68	1	100	HIGH	32.36	-0.992064
GSM405463	IV	MES	IDHwt	wt	High	26.64	1	90	HIGH	65.53	-1

## Sheet: TCGA_AllGlioma
ID	GRADE	GI_Sub	WHO	IDH	STAT3	SURVIVAL	STATUS	KARNOFSKY	KARN	AGE
TCGA-28-1753-01A-01R-1850-01	G4	MES	IDHwt	WT	High	1.21563	0	NA	NA	53
TCGA-06-0745-01A-01R-1849-01	G4	MES	IDHwt	WT	High	7.85232	1	80	HIGH	59
TCGA-27-1830-01A-01R-1850-01	G4	MES	IDHwt	WT	High	5.05965	1	80	HIGH	57
TCGA-06-0125-01A-01R-1849-01	G4	CL	IDHwt	WT	High	47.5739	1	60	INTER	63
TCGA-12-0619-01A-01R-1849-01	G4	MES	IDHwt	WT	High	34.8919	1	80	HIGH	60
TCGA-76-4925-01A-01R-1850-01	G4	CL	IDHwt	WT	High	4.79682	1	100	HIGH	76
TCGA-14-0789-01A-01R-1849-01	G4	MES	IDHwt	WT	High	11.2364	1	40	LOW	54
TCGA-06-0174-01A-01R-1849-01	G4	PN	IDHwt	WT	High	3.21978	1	80	HIGH	54
TCGA-06-2570-01A-01R-1849-01	G4	PN	IDHmut-non-codel	Mutant	High	9.36365	0	100	HIGH	21
TCGA-06-1804-01A-01R-1849-01	G4	CL	IDHwt	WT	High	13.6019	1	NA	NA	81
TCGA-32-1970-01A-01R-1850-01	G4	CL	IDHwt	WT	High	15.3761	1	NA	NA	59
TCGA-27-1831-01A-01R-1850-01	G4	MES	IDHwt	WT	High	16.5917	1	80	HIGH	66
TCGA-14-1829-01A-01R-1850-01	G4	MES	IDHwt	WT	High	7.16237	0	60	INTER	57
TCGA-19-5960-01A-11R-1850-01	G4	CL	IDHwt	WT	High	5.42106	0	80	HIGH	56
TCGA-02-2485-01A-01R-1849-01	G4	CL	IDHwt	WT	High	15.4418	0	80	HIGH	53
TCGA-06-0686-01A-01R-1849-01	G4	PN	IDHwt	WT	High	9.3965	0	NA	NA	53
TCGA-06-5858-01A-01R-1849-01	G4	MES	IDHwt	WT	High	6.14387	0	100	HIGH	45
TCGA-32-2632-01A-01R-1850-01	G4	MES	IDHwt	WT	High	8.83797	1	NA	NA	80
TCGA-76-4928-01B-01R-1850-01	G4	MES	IDHwt	WT	High	3.08836	1	80	HIGH	85
TCGA-32-2616-01A-01R-1850-01	G4	MES	NA	NA	High	7.3595	1	NA	NA	48
TCGA-26-5136-01B-01R-1850-01	G4	MES	IDHwt	WT	High	1.21563	0	NA	NA	78
TCGA-06-5856-01A-01R-1849-01	G4	MES	IDHwt	WT	High	3.74546	1	NA	NA	58
TCGA-28-5220-01A-01R-1850-01	G4	MES	IDHwt	WT	High	10.4807	0	90	HIGH	67
TCGA-06-0211-01B-01R-1849-01	G4	CL	IDHwt	WT	High	11.8278	1	100	HIGH	47
TCGA-14-0787-01A-01R-1849-01	G4	CL	IDHwt	WT	High	2.23413	1	60	INTER	69
TCGA-28-5207-01A-01R-1850-01	G4	CL	IDHwt	WT	High	11.2692	1	70	INTER	71
TCGA-28-5209-01A-01R-1850-01	G4	CL	IDHwt	WT	High	2.52983	0	NA	NA	66
TCGA-14-1823-01A-01R-1849-01	G4	MES	IDHwt	WT	High	17.8402	1	80	HIGH	58
TCGA-27-1835-01A-01R-1850-01	G4	CL	IDHwt	WT	High	21.29	1	80	HIGH	53
TCGA-12-0616-01A-01R-1849-01	G4	PN	IDHwt	WT	High	14.719	1	100	HIGH	36
TCGA-76-4931-01A-01R-1850-01	G4	CL	IDHwt	WT	High	9.16652	1	80	HIGH	70
TCGA-06-0187-01A-01R-1849-01	G4	CL	IDHwt	WT	High	27.2039	1	60	INTER	69
TCGA-15-0742-01A-01R-1850-01	G4	CL	IDHwt	WT	High	13.7662	1	80	HIGH	65
TCGA-15-1444-01A-02R-1850-01	G4	MES	IDHmut-non-codel	Mutant	High	50.498	1	NA	NA	21
TCGA-28-5213-01A-01R-1850-01	G4	MES	IDHwt	WT	High	9.79076	0	80	HIGH	72
TCGA-06-5408-01A-01R-1849-01	G4	CL	IDHwt	WT	High	11.7292	1	80	HIGH	54
TCGA-26-5132-01A-01R-1850-01	G4	MES	IDHwt	WT	High	9.3965	0	60	INTER	74
TCGA-76-4927-01A-01R-1850-01	G4	MES	NA	WT	High	17.5774	1	80	HIGH	58
TCGA-76-4932-01A-01R-1850-01	G4	CL	NA	WT	High	47.9024	1	80	HIGH	50
TCGA-06-0156-01A-02R-1849-01	G4	MES	NA	Mutant	High	5.84817	1	NA	NA	57
TCGA-16-1045-01B-01R-1850-01	G4	MES	IDHwt	WT	High	29.0109	1	NA	NA	49
TCGA-06-0744-01A-01R-1849-01	G4	CL	IDHwt	WT	High	19.5487	0	80	HIGH	66
TCGA-06-0157-01A-01R-1849-01	G4	CL	IDHwt	WT	High	3.18693	1	40	LOW	63
TCGA-06-0141-01A-01R-1849-01	G4	MES	IDHwt	WT	High	10.2836	1	80	HIGH	62
TCGA-08-0386-01A-01R-1849-01	G4	CL	IDHwt	WT	High	18.0045	1	80	HIGH	74
TCGA-06-0238-01A-02R-1849-01	G4	PN	IDHwt	WT	High	13.3062	1	80	HIGH	46
TCGA-41-4097-01A-01R-1850-01	G4	CL	IDHwt	WT	High	0.197129	1	NA	NA	63
TCGA-06-2569-01A-01R-1849-01	G4	MES	IDHwt	WT	High	0.427114	0	80	HIGH	24
TCGA-06-2564-01A-01R-1849-01	G4	CL	IDHwt	WT	High	5.94674	0	100	HIGH	50
TCGA-27-1832-01A-01R-1850-01	G4	MES	IDHwt	WT	High	9.85647	1	100	HIGH	59
TCGA-06-0130-01A-01R-1849-01	G4	MES	IDHwt	WT	High	12.9448	1	80	HIGH	54
TCGA-28-5208-01A-01R-1850-01	G4	MES	IDHwt	WT	High	15.5732	0	70	INTER	52
TCGA-14-2554-01A-01R-1850-01	G4	MES	IDHwt	WT	High	17.4788	1	60	INTER	52
TCGA-06-5414-01A-01R-1849-01	G4	CL	IDHwt	WT	High	8.96939	0	80	HIGH	61
TCGA-41-2572-01A-01R-1850-01	G4	CL	IDHwt	WT	High	13.3391	1	NA	NA	67
TCGA-06-5413-01A-01R-1849-01	G4	MES	IDHwt	WT	High	8.80511	0	60	INTER	67
TCGA-06-2557-01A-01R-1849-01	G4	CL	IDHwt	WT	High	1.08421	1	40	LOW	76
TCGA-76-4929-01A-01R-1850-01	G4	MES	IDHwt	WT	High	3.64689	1	80	HIGH	76
TCGA-06-5410-01A-01R-1849-01	G4	MES	IDHwt	WT	High	3.54833	1	60	INTER	72
TCGA-06-0750-01A-01R-1849-01	G4	MES	IDHwt	WT	High	0.919937	1	80	HIGH	43
TCGA-14-0781-01B-01R-1849-01	G4	MES	IDHwt	WT	High	0.952792	1	NA	NA	49
TCGA-06-0878-01A-01R-1849-01	G4	MES	IDHwt	WT	High	7.16237	0	80	HIGH	74
TCGA-27-2521-01A-01R-1850-01	G4	PN	IDHmut-non-codel	Mutant	High	10.3821	0	80	HIGH	34
TCGA-06-5418-01A-01R-1849-01	G4	MES	IDHwt	WT	High	2.72696	1	60	INTER	75
TCGA-02-2483-01A-01R-1849-01	G4	MES	IDHmut-non-codel	Mutant	High	15.3104	0	80	HIGH	43
TCGA-26-5135-01A-01R-1850-01	G4	MES	IDHwt	WT	High	8.87082	1	NA	NA	72
TCGA-06-5416-01A-01R-1849-01	G4	PN	NA	NA	High	6.7024	0	80	HIGH	23
TCGA-06-0129-01A-01R-1849-01	G4	PN	IDHmut-non-codel	Mutant	High	33.6434	1	100	HIGH	30
TCGA-06-2562-01A-01R-1849-01	G4	MES	IDHwt	WT	High	2.82552	0	80	HIGH	81
TCGA-32-2634-01A-01R-1850-01	G4	MES	IDHwt	WT	High	8.87082	0	NA	NA	82
TCGA-12-3652-01A-01R-1849-01	G4	MES	IDHwt	WT	High	34.8919	1	80	HIGH	60
TCGA-06-2563-01A-01R-1849-01	G4	CL	IDHwt	WT	High	8.50942	0	80	HIGH	72
TCGA-14-0790-01B-01R-1849-01	G4	CL	IDHwt	WT	High	13.7662	1	60	INTER	64
TCGA-32-2615-01A-01R-1850-01	G4	MES	IDHwt	WT	High	15.9346	1	80	HIGH	62
TCGA-14-0817-01A-01R-1849-01	G4	MES	IDHwt	WT	High	5.3882	1	60	INTER	69
TCGA-14-1034-01A-01R-1849-01	G4	CL	IDHwt	WT	High	15.9346	1	60	INTER	60
TCGA-06-5412-01A-01R-1849-01	G4	MES	IDHwt	WT	High	4.53398	1	80	HIGH	78
TCGA-02-0047-01A-01R-1849-01	G4	MES	IDHwt	WT	High	14.719	1	80	HIGH	78
TCGA-14-1825-01A-01R-1850-01	G4	PN	IDHwt	WT	High	7.62234	1	80	HIGH	70
TCGA-12-5295-01A-01R-1849-01	G4	MES	IDHwt	WT	High	14.9161	1	NA	NA	60
TCGA-06-0184-01A-01R-1849-01	G4	MES	IDHwt	WT	High	40.3458	0	80	HIGH	63
TCGA-06-2558-01A-01R-1849-01	G4	MES	IDHwt	WT	High	12.4849	1	60	INTER	75
TCGA-12-1597-01B-01R-1849-01	G4	PN	NA	WT	High	22.1771	1	80	HIGH	62
TCGA-06-0882-01A-01R-1849-01	G4	CL	IDHwt	WT	High	5.42106	0	60	INTER	30
TCGA-28-5204-01A-01R-1850-01	G4	CL	IDHwt	WT	High	14.9161	1	80	HIGH	72
TCGA-06-0646-01A-01R-1849-01	G4	MES	IDHwt	WT	High	5.74961	1	80	HIGH	60
TCGA-28-5218-01A-01R-1850-01	G4	MES	IDHwt	WT	High	5.15822	1	NA	NA	63
TCGA-06-2561-01A-02R-1849-01	G4	CL	IDHwt	WT	High	9.26508	0	80	HIGH	53
TCGA-06-0645-01A-01R-1849-01	G4	MES	IDHwt	WT	High	5.74961	1	NA	NA	55
TCGA-32-5222-01A-01R-1850-01	G4	MES	IDHwt	WT	High	5.42106	0	NA	NA	66
TCGA-12-0821-01A-01R-1849-01	G4	MES	IDHwt	WT	High	10.6121	1	60	INTER	62
TCGA-41-3915-01A-01R-1850-01	G4	MES	IDHwt	WT	High	6.0453	0	NA	NA	48
TCGA-06-0219-01A-01R-1849-01	G4	MES	IDHwt	WT	High	0.722808	1	NA	NA	67
TCGA-19-4065-01A-01R-2005-01	G4	MES	NA	NA	High	7.03095	0	NA	NA	36
TCGA-06-2565-01A-01R-1849-01	G4	CL	IDHwt	WT	High	6.80096	0	100	HIGH	59
TCGA-06-0156-01A-03R-1849-01	G4	MES	NA	Mutant	High	5.84817	1	NA	NA	57
TCGA-06-0644-01A-02R-1849-01	G4	MES	IDHwt	WT	High	12.3206	0	80	HIGH	71
TCGA-06-0649-01B-01R-1849-01	G4	MES	IDHwt	WT	High	2.10271	1	NA	NA	73
TCGA-06-5859-01A-01R-1849-01	G4	CL	IDHwt	WT	High	4.56683	0	40	LOW	63
TCGA-12-5299-01A-02R-1849-01	G4	MES	IDHwt	WT	High	3.21978	1	80	HIGH	56
TCGA-06-0158-01A-01R-1849-01	G4	CL	IDHwt	WT	High	10.8093	1	80	HIGH	73
TCGA-28-2513-01A-01R-1850-01	G4	MES	IDHwt	WT	High	7.29379	0	80	HIGH	69
TCGA-26-5133-01A-01R-1850-01	G4	MES	IDHwt	WT	High	14.8504	0	80	HIGH	59
TCGA-27-2528-01A-01R-1850-01	G4	CL	IDHwt	WT	High	15.7704	1	80	HIGH	62
TCGA-28-1747-01C-01R-1850-01	G4	CL	IDHwt	WT	High	2.52983	1	NA	NA	44
TCGA-02-0055-01A-01R-1849-01	G4	MES	IDHwt	WT	High	2.49697	1	80	HIGH	62
TCGA-28-2509-01A-01R-1850-01	G4	MES	IDHwt	WT	High	4.76396	0	80	HIGH	77
TCGA-06-2559-01A-01R-1849-01	G4	MES	IDHwt	WT	High	4.92823	1	60	INTER	83
TCGA-26-5139-01A-01R-1850-01	G4	CL	IDHwt	WT	High	1.57704	0	60	INTER	65
TCGA-06-0747-01A-01R-1849-01	G4	CL	IDHwt	WT	High	2.6941	1	80	HIGH	53
TCGA-06-0178-01A-01R-1849-01	G4	PN	IDHmut-non-codel	Mutant	High	53.9477	0	NA	NA	38
TCGA-26-5134-01A-01R-1850-01	G4	PN	IDHwt	WT	High	5.48677	0	60	INTER	74
TCGA-19-1787-01B-01R-1850-01	G4	MES	NA	NA	High	12.6491	1	80	HIGH	48
TCGA-32-4213-01A-01R-1850-01	G4	MES	IDHwt	WT	High	11.7292	0	NA	NA	47
TCGA-26-1442-01A-01R-1850-01	G4	MES	IDHmut-non-codel	Mutant	Low	31.3107	0	80	HIGH	43
TCGA-06-5417-01A-01R-1849-01	G4	PN	NA	Mutant	High	5.09251	0	80	HIGH	45
TCGA-28-5215-01A-01R-1850-01	G4	PN	IDHwt	WT	High	11.0064	1	90	HIGH	62
TCGA-06-0138-01A-02R-1849-01	G4	MES	IDHwt	WT	High	24.2141	1	80	HIGH	43
TCGA-19-2625-01A-01R-1850-01	G4	MES	IDHwt	WT	High	4.07401	1	NA	NA	76
TCGA-06-5415-01A-01R-1849-01	G4	CL	IDHwt	WT	High	8.54227	0	100	HIGH	60
TCGA-27-2523-01A-01R-1850-01	G4	CL	IDHwt	WT	High	16.066	1	80	HIGH	63
TCGA-28-2514-01A-02R-1850-01	G4	CL	IDHwt	WT	High	5.25678	0	60	INTER	45
TCGA-41-5651-01A-01R-1850-01	G4	PN	IDHwt	WT	High	11.5321	0	NA	NA	59
TCGA-14-0871-01A-01R-1849-01	G4	MES	IDHwt	WT	High	28.9123	1	60	INTER	74
TCGA-12-3650-01A-01R-1849-01	G4	MES	IDHwt	WT	High	10.9407	1	80	HIGH	46
TCGA-06-0190-01A-01R-1849-01	G4	MES	IDHwt	WT	High	10.415	1	80	HIGH	62
TCGA-32-2638-01A-01R-1850-01	G4	CL	IDHwt	WT	High	7.3595	0	NA	NA	67
TCGA-27-1837-01A-01R-1850-01	G4	CL	IDHwt	WT	High	14.029	1	80	HIGH	36
TCGA-27-2524-01A-01R-1850-01	G4	MES	IDHwt	WT	High	7.58948	1	80	HIGH	56
TCGA-27-2526-01A-01R-1850-01	G4	CL	IDHwt	WT	High	2.85838	1	40	LOW	79
TCGA-19-2624-01A-01R-1850-01	G4	PN	IDHwt	WT	High	0.164274	1	NA	NA	51
TCGA-06-2567-01A-01R-1849-01	G4	MES	IDHwt	WT	High	4.3697	1	80	HIGH	65
TCGA-06-0743-01A-01R-1849-01	G4	CL	IDHwt	WT	High	22.3085	0	100	HIGH	69
TCGA-27-2519-01A-01R-1850-01	G4	MES	IDHwt	WT	High	10.3821	0	80	HIGH	48
TCGA-06-0211-01A-01R-1849-01	G4	CL	IDHwt	WT	High	11.8278	1	100	HIGH	47
TCGA-02-2486-01A-01R-1849-01	G4	MES	IDHwt	WT	High	16.1975	0	80	HIGH	64
TCGA-28-2499-01A-01R-1850-01	G4	CL	NA	WT	High	14.5219	0	NA	NA	59
TCGA-16-0846-01A-01R-1850-01	G4	PN	IDHwt	WT	High	3.90973	1	NA	NA	85
TCGA-19-2620-01A-01R-1850-01	G4	CL	IDHwt	WT	High	4.86253	1	40	LOW	70
TCGA-27-1834-01A-01R-1850-01	G4	MES	IDHwt	WT	High	40.5101	1	80	HIGH	56
TCGA-06-0210-01A-01R-1849-01	G4	MES	IDHwt	WT	High	7.39235	1	NA	NA	72
TCGA-32-1982-01A-01R-1850-01	G4	MES	IDHwt	WT	High	4.6654	1	80	HIGH	76
TCGA-19-1390-01A-01R-1850-01	G4	PN	IDHwt	WT	High	25.364	1	60	INTER	63
TCGA-28-5216-01A-01R-1850-01	G4	MES	IDHwt	WT	High	13.6348	0	80	HIGH	52
TCGA-19-2619-01A-01R-1850-01	G4	CL	IDHwt	WT	High	9.65934	0	40	LOW	55
TCGA-76-4926-01B-01R-1850-01	G4	CL	IDHwt	WT	High	4.53398	1	80	HIGH	68
TCGA-06-0168-01A-01R-1849-01	G4	MES	IDHwt	WT	High	19.6472	1	100	HIGH	59
TCGA-19-2629-01A-01R-1850-01	G4	MES	IDHmut-non-codel	Mutant	High	24.2141	1	NA	NA	60
TCGA-12-3653-01A-01R-1849-01	G4	CL	IDHwt	WT	High	14.5219	1	80	HIGH	34
TCGA-HT-7695-01A-11R-2256-07	G2	PN	IDHmut-codel	Mutant	Low	14.5219	0	NA	NA	29
TCGA-FG-5962-01B-11R-1896-07	G3	PN	IDHmut-codel	Mutant	Low	47.7382	0	NA	NA	54
TCGA-HT-7477-01B-11R-A28M-07	G3	PN	IDHmut-non-codel	Mutant	High	24.2469	0	80	HIGH	62
TCGA-HT-A74J-01A-12R-A32Q-07	G2	PN	IDHmut-non-codel	Mutant	Low	10.5136	0	NA	NA	33
TCGA-FG-A6J3-01A-11R-A31N-07	G3	MES	IDHmut-non-codel	Mutant	High	10.5793	0	90	HIGH	52
TCGA-S9-A6U5-01A-12R-A33Z-07	G2	PN	IDHmut-codel	Mutant	Low	20.0415	0	100	HIGH	33
TCGA-HT-8105-01A-11R-2404-07	G3	PN	IDHmut-codel	Mutant	Low	6.24243	0	NA	NA	54
TCGA-HT-7676-01A-11R-2403-07	G2	PN	IDHmut-non-codel	Mutant	Low	0.164274	0	NA	NA	26
TCGA-HW-A5KM-01A-11R-A27Q-07	G2	MES	IDHmut-non-codel	Mutant	High	20.6986	0	NA	NA	35
TCGA-HT-7620-01A-11R-2256-07	G3	PN	IDHmut-codel	Mutant	Low	14.259	0	NA	NA	40
TCGA-DU-6397-01A-11R-1708-07	G3	PN	IDHmut-codel	Mutant	Low	46.0297	1	NA	NA	45
TCGA-VW-A7QS-01A-12R-A33Z-07	G3	MES	IDHmut-codel	Mutant	Low	23.1956	0	NA	NA	35
TCGA-CS-6668-01A-11R-1896-07	G2	PN	IDHmut-codel	Mutant	Low	8.0166	0	90	HIGH	57
TCGA-FG-5965-01B-11R-1896-07	G2	CL	IDHmut-non-codel	Mutant	Low	36.7975	1	90	HIGH	39
TCGA-QH-A6CX-01A-11R-A32Q-07	G2	CL	IDHwt	WT	High	-0.0328549	0	90	HIGH	66
TCGA-F6-A8O3-01A-11R-A36H-07	G2	PN	IDHmut-codel	Mutant	Low	0.229984	0	NA	NA	34
TCGA-DU-A7TB-01A-11R-A33Z-07	G2	PN	IDHwt	WT	Low	42.2843	0	100	HIGH	56
TCGA-S9-A7J1-01A-21R-A34R-07	G2	PN	IDHmut-codel	Mutant	Low	8.18087	0	60	INTER	43
TCGA-HT-7609-01A-11R-2090-07	G3	PN	IDHmut-non-codel	Mutant	Low	45.964	0	90	HIGH	34
TCGA-HW-7495-01A-11R-2027-07	G2	PN	IDHmut-codel	Mutant	Low	4.30399	0	NA	NA	45
TCGA-HT-7688-01A-11R-2256-07	G3	PN	IDHmut-non-codel	Mutant	Low	31.6721	0	NA	NA	59
TCGA-HT-A61A-01A-11R-A29R-07	G2	PN	IDHmut-non-codel	Mutant	Low	6.37385	0	80	HIGH	20
TCGA-DB-5273-01A-01R-1470-07	G3	MES	IDHmut-non-codel	Mutant	High	81.9073	0	NA	NA	33
TCGA-DU-5874-01A-11R-1708-07	G2	PN	IDHmut-codel	Mutant	Low	15.1461	0	100	HIGH	62
TCGA-VM-A8CB-01A-11R-A36H-07	G3	PN	IDHmut-codel	Mutant	Low	0.0985647	0	NA	NA	33
TCGA-HW-8321-01A-11R-2404-07	G3	PN	IDHmut-non-codel	Mutant	Low	19.5815	0	NA	NA	31
TCGA-CS-4942-01A-01R-1470-07	G3	PN	IDHmut-non-codel	Mutant	Low	43.8613	1	90	HIGH	44
TCGA-HT-A619-01A-11R-A29R-07	G3	PN	IDHmut-codel	Mutant	Low	14.259	0	NA	NA	51
TCGA-HT-7856-01A-11R-2403-07	G3	PN	IDHmut-codel	Mutant	Low	39.0645	0	NA	NA	35
TCGA-TM-A7CA-01A-21R-A33Z-07	G2	PN	IDHmut-non-codel	Mutant	Low	22.5713	0	100	HIGH	44
TCGA-HT-8564-01A-11R-2404-07	G3	CL	IDHwt	WT	Low	15.7046	0	80	HIGH	47
TCGA-S9-A6U1-01A-21R-A33Z-07	G3	PN	IDHmut-non-codel	Mutant	Low	11.3021	0	100	HIGH	22
TCGA-DU-6396-01A-11R-1708-07	G3	PN	IDHmut-non-codel	Mutant	High	75.1063	1	90	HIGH	31
TCGA-HT-8110-01A-11R-2404-07	G3	CL	IDHwt	WT	High	4.69825	0	NA	NA	57
TCGA-CS-4944-01A-01R-1470-07	G2	CL	IDHmut-non-codel	Mutant	Low	10.6121	0	90	HIGH	50
TCGA-FG-8181-01A-11R-2256-07	G3	PN	IDHwt	WT	Low	12.9448	0	90	HIGH	23
TCGA-DU-7309-01A-11R-2090-07	G3	PN	IDHmut-non-codel	Mutant	Low	2.75981	0	90	HIGH	41
TCGA-QH-A6CW-01A-11R-A32Q-07	G3	PN	IDHmut-non-codel	Mutant	Low	-0.0328549	0	90	HIGH	43
TCGA-DU-7302-01A-11R-2090-07	G3	PN	IDHmut-codel	Mutant	Low	60.2559	0	90	HIGH	48
TCGA-QH-A6CV-01A-11R-A31N-07	G3	CL	IDHwt	WT	High	2.95694	0	90	HIGH	51
TCGA-DU-6395-01A-13R-1708-07	G2	PN	IDHmut-non-codel	Mutant	Low	48.9867	1	NA	NA	31
TCGA-HT-7476-01A-11R-2027-07	G2	MES	IDHmut-non-codel	Mutant	Low	6.53813	0	NA	NA	26
TCGA-FG-7636-01A-11R-2090-07	G3	PN	IDHmut-non-codel	Mutant	Low	17.8731	0	90	HIGH	48
TCGA-HT-7882-01A-11R-2403-07	G3	MES	IDHwt	WT	High	3.7126	1	NA	NA	66
TCGA-FG-A60J-01A-11R-A28M-07	G2	PN	IDHmut-non-codel	Mutant	Low	7.03095	0	90	HIGH	47
TCGA-HT-7686-01A-11R-2256-07	G3	PN	IDHmut-non-codel	Mutant	High	42.7114	0	NA	NA	29
TCGA-TM-A84S-01A-11R-A36H-07	G3	CL	IDHmut-codel	Mutant	Low	4.56683	0	80	HIGH	36
TCGA-HT-8113-01A-11R-2404-07	G2	PN	IDHmut-non-codel	Mutant	Low	29.5694	0	NA	NA	49
TCGA-FG-8188-01A-11R-2256-07	G2	CL	IDHmut-non-codel	Mutant	Low	14.949	0	90	HIGH	41
TCGA-HT-7875-01A-11R-2403-07	G2	PN	IDHmut-codel	Mutant	Low	0.328549	0	80	HIGH	56
TCGA-DB-A4XE-01A-11R-A27Q-07	G3	PN	IDHmut-non-codel	Mutant	Low	18.8259	0	90	HIGH	27
TCGA-FG-A6IZ-01A-11R-A31N-07	G2	PN	IDHmut-codel	Mutant	Low	4.20543	0	NA	NA	60
TCGA-VW-A8FI-01A-11R-A36H-07	G3	CL	IDHwt	WT	High	8.04945	1	NA	NA	66
TCGA-DU-A7TG-01A-21R-A34R-07	G2	PN	IDHmut-non-codel	Mutant	Low	44.387	1	70	INTER	40
TCGA-HT-7689-01A-11R-2256-07	G2	PN	IDHmut-non-codel	Mutant	Low	14.949	0	60	INTER	58
TCGA-P5-A733-01A-11R-A32Q-07	G2	CL	IDHmut-non-codel	Mutant	Low	0.229984	0	NA	NA	52
TCGA-S9-A6WD-01A-12R-A33Z-07	G3	PN	IDHmut-codel	Mutant	Low	62.3257	0	100	HIGH	58
TCGA-DH-A66B-01A-11R-A29R-07	G3	MES	IDHmut-non-codel	Mutant	High	42.0214	0	90	HIGH	52
TCGA-P5-A5F4-01A-11R-A28M-07	G3	PN	IDHmut-non-codel	Mutant	Low	0.755663	0	70	INTER	35
TCGA-HT-7879-01A-11R-2403-07	G3	PN	IDHmut-non-codel	Mutant	Low	3.67975	0	NA	NA	31
TCGA-VM-A8CA-01A-11R-A36H-07	G2	CL	IDHmut-non-codel	Mutant	Low	13.5034	0	70	INTER	54
TCGA-S9-A6WN-01A-12R-A33Z-07	G3	MES	IDHmut-codel	Mutant	High	9.0351	0	90	HIGH	38
TCGA-DU-A6S7-01A-21R-A32Q-07	G3	PN	IDHmut-non-codel	Mutant	Low	7.22808	0	90	HIGH	27
TCGA-HT-7485-01A-11R-2027-07	G2	CL	IDHmut-non-codel	Mutant	Low	4.0083	0	100	HIGH	42
TCGA-HT-8015-01B-11R-A28M-07	G2	CL	IDHwt	WT	Low	0.0985647	0	NA	NA	21
TCGA-DU-A5TP-01A-11R-A28M-07	G3	MES	IDHmut-non-codel	Mutant	High	14.2262	0	70	INTER	33
TCGA-DU-A76L-01A-11R-A32Q-07	G3	MES	IDHwt	WT	High	26.7439	1	NA	NA	54
TCGA-HT-8012-01A-11R-2403-07	G2	PN	IDHmut-codel	Mutant	Low	9.3965	0	NA	NA	30
TCGA-P5-A5EY-01A-11R-A27Q-07	G2	CL	IDHwt	WT	Low	2.36555	0	NA	NA	21
TCGA-DU-5847-01A-11R-1708-07	G3	CL	IDHwt	WT	High	18.0045	0	NA	NA	34
TCGA-HT-7475-01A-11R-2027-07	G3	PN	IDHmut-non-codel	Mutant	Low	17.4131	0	70	INTER	67
TCGA-FG-6689-01A-11R-1896-07	G2	CL	IDHmut-non-codel	Mutant	Low	14.9161	0	70	INTER	30
TCGA-P5-A5ET-01A-11R-A27Q-07	G2	PN	IDHmut-codel	Mutant	Low	0	0	NA	NA	27
TCGA-E1-5311-01A-01R-1470-07	G3	PN	IDHmut-codel	Mutant	Low	134.179	1	100	HIGH	31
TCGA-TM-A84C-01A-11R-A36H-07	G2	MES	IDHwt	WT	High	15.0804	0	80	HIGH	32
TCGA-HW-8319-01A-11R-2404-07	G3	PN	IDHmut-non-codel	Mutant	Low	21.6842	0	NA	NA	34
TCGA-E1-A7YO-01A-11R-A34F-07	G3	PN	IDHmut-codel	Mutant	Low	74.9749	1	100	HIGH	45
TCGA-P5-A72X-01A-11R-A32Q-07	G3	CL	IDHmut-non-codel	Mutant	Low	0.262839	0	NA	NA	21
TCGA-S9-A7IZ-01A-11R-A34F-07	G3	CL	IDHmut-non-codel	Mutant	Low	4.20543	0	90	HIGH	48
TCGA-QH-A65S-01A-11R-A29R-07	G2	PN	IDHmut-non-codel	Mutant	Low	2.52983	0	90	HIGH	32
TCGA-S9-A6U6-01A-12R-A33Z-07	G3	PN	IDHmut-non-codel	Mutant	Low	9.85647	0	100	HIGH	28
TCGA-FG-A4MT-01A-11R-A26U-07	G2	PN	IDHmut-non-codel	Mutant	Low	38.2431	0	100	HIGH	27
TCGA-DU-7013-01A-11R-2027-07	G3	CL	IDHwt	WT	High	8.83797	1	80	HIGH	59
TCGA-DU-7299-01A-21R-2027-07	G3	PN	IDHmut-non-codel	Mutant	Low	43.9927	1	90	HIGH	33
TCGA-TM-A84B-01A-11R-A36H-07	G3	CL	IDHwt	WT	High	11.992	0	90	HIGH	40
TCGA-HT-A618-01A-11R-A29R-07	G3	MES	IDHmut-non-codel	Mutant	High	5.32249	0	80	HIGH	37
TCGA-FG-A4MU-01B-11R-A28M-07	G3	CL	IDHwt	WT	High	0.591388	0	NA	NA	58
TCGA-DU-5853-01A-11R-1896-07	G2	PN	IDHmut-non-codel	Mutant	Low	13.3719	0	100	HIGH	29
TCGA-HT-7468-01A-11R-2027-07	G3	PN	IDHmut-codel	Mutant	Low	6.66954	0	80	HIGH	30
TCGA-HT-8106-01A-11R-2404-07	G3	MES	IDHmut-non-codel	Mutant	High	0.0985647	0	NA	NA	53
TCGA-HT-7603-01A-21R-2090-07	G2	PN	IDHmut-non-codel	Mutant	Low	23.1627	0	NA	NA	29
TCGA-HT-7902-01A-12R-2403-07	G2	CL	IDHmut-non-codel	Mutant	Low	31.4093	0	NA	NA	30
TCGA-QH-A65V-01A-11R-A29R-07	G2	PN	IDHmut-codel	Mutant	Low	4.82967	0	90	HIGH	43
TCGA-FG-6692-01A-11R-1896-07	G3	CL	IDHwt	WT	High	18.4316	1	NA	NA	63
TCGA-S9-A6U0-01A-12R-A32Q-07	G3	MES	IDHwt	WT	High	16.3617	0	100	HIGH	46
TCGA-DU-6402-01A-11R-1708-07	G3	CL	IDHwt	WT	High	7.03095	1	NA	NA	52
TCGA-QH-A86X-01A-11R-A36H-07	G2	PN	IDHmut-codel	Mutant	Low	3.48262	0	100	HIGH	33
TCGA-S9-A6TW-01A-12R-A32Q-07	G3	PN	IDHmut-codel	Mutant	Low	28.2552	0	90	HIGH	40
TCGA-DU-7014-01A-11R-2027-07	G2	PN	NA	NA	Low	117.325	1	100	HIGH	59
TCGA-S9-A6WP-01A-12R-A34F-07	G3	PN	IDHmut-codel	Mutant	Low	6.14387	0	100	HIGH	42
TCGA-DH-A66D-01A-11R-A31N-07	G3	PN	IDHmut-non-codel	Mutant	Low	15.7375	0	80	HIGH	43
TCGA-HT-7677-01A-11R-2256-07	G3	PN	IDHmut-codel	Mutant	Low	16.2303	0	NA	NA	53
TCGA-DB-5275-01A-01R-1470-07	G3	PN	IDHmut-non-codel	Mutant	Low	47.9024	0	NA	NA	36
TCGA-DU-5854-01A-11R-1708-07	G3	CL	IDHwt	WT	High	8.44371	0	90	HIGH	57
TCGA-DU-8162-01A-21R-2256-07	G3	CL	IDHwt	WT	Low	14.5876	1	80	HIGH	61
TCGA-P5-A72Z-01A-11R-A32Q-07	G3	PN	IDHmut-codel	Mutant	Low	0.262839	0	NA	NA	64
TCGA-DU-A7TC-01A-21R-A34R-07	G2	PN	IDHmut-non-codel	Mutant	Low	23.4913	0	90	HIGH	32
TCGA-FG-7638-01B-12R-2090-07	G3	PN	IDHmut-codel	Mutant	Low	22.5385	0	100	HIGH	31
TCGA-FG-6690-01A-11R-1896-07	G2	PN	IDHmut-non-codel	Mutant	Low	24.9697	0	90	HIGH	70
TCGA-QH-A6X5-01A-12R-A32Q-07	G2	PN	IDHmut-codel	Mutant	Low	3.90973	0	90	HIGH	58
TCGA-DU-7294-01A-11R-2027-07	G2	PN	IDHmut-codel	Mutant	Low	94.2607	0	100	HIGH	53
TCGA-S9-A7QX-01A-11R-A34F-07	G3	PN	IDHmut-non-codel	Mutant	Low	4.04115	0	100	HIGH	36
TCGA-DB-5280-01A-01R-1470-07	G2	CL	IDHmut-non-codel	Mutant	Low	36.5346	0	NA	NA	43
TCGA-CS-6667-01A-12R-2027-07	G2	CL	IDHmut-non-codel	Mutant	Low	7.55663	0	90	HIGH	39
TCGA-FG-A87N-01A-11R-A36H-07	G3	PN	IDHmut-non-codel	Mutant	High	7.42521	0	NA	NA	37
TCGA-S9-A7QY-01A-11R-A34F-07	G2	PN	IDHmut-codel	Mutant	Low	18.2016	0	100	HIGH	35
TCGA-HT-A5R5-01A-11R-A28M-07	G2	CL	IDHmut-non-codel	Mutant	Low	0.13142	0	NA	NA	33
TCGA-DB-A64V-01A-11R-A29R-07	G2	PN	IDHmut-codel	Mutant	Low	14.719	0	90	HIGH	54
TCGA-CS-6670-01A-11R-1896-07	G3	PN	IDHmut-codel	Mutant	Low	6.60383	0	NA	NA	43
TCGA-DU-A7T6-01A-11R-A33Z-07	G3	PN	IDHmut-codel	Mutant	Low	17.9716	1	60	INTER	73
TCGA-HT-A5R9-01A-11R-A28M-07	G3	PN	IDHmut-codel	Mutant	Low	0.0657098	0	NA	NA	48
TCGA-HT-A4DV-01A-11R-A26U-07	G3	PN	IDHmut-codel	Mutant	Low	10.4807	0	90	HIGH	51
TCGA-CS-4941-01A-01R-1470-07	G3	CL	IDHwt	WT	High	7.68805	1	90	HIGH	67
TCGA-QH-A6X9-01A-12R-A32Q-07	G2	PN	IDHmut-non-codel	Mutant	Low	1.90558	0	40	LOW	73
TCGA-DU-A6S8-01A-12R-A32Q-07	G3	PN	IDHmut-codel	Mutant	Low	5.97959	0	90	HIGH	74
TCGA-P5-A5EU-01A-11R-A27Q-07	G3	MES	IDHmut-non-codel	Mutant	High	0	0	60	INTER	35
TCGA-P5-A5F2-01A-11R-A28M-07	G2	CL	IDHmut-non-codel	Mutant	Low	7.62234	0	80	HIGH	36
TCGA-QH-A6CZ-01A-11R-A32Q-07	G2	PN	IDHmut-codel	Mutant	Low	3.15407	0	90	HIGH	38
TCGA-DU-7008-01A-11R-2027-07	G2	PN	IDHmut-non-codel	Mutant	Low	156.126	0	NA	NA	41
TCGA-DU-6400-01A-12R-1708-07	G2	PN	IDHmut-codel	Mutant	Low	1.21563	1	NA	NA	66
TCGA-DB-A64L-01A-11R-A29R-07	G2	PN	IDHmut-codel	Mutant	Low	11.0064	0	70	INTER	67
TCGA-DB-5274-01A-01R-1470-07	G3	PN	IDHmut-codel	Mutant	Low	75.2049	0	80	HIGH	37
TCGA-QH-A6CY-01A-11R-A32Q-07	G3	PN	IDHmut-codel	Mutant	Low	2.20128	0	90	HIGH	38
TCGA-QH-A65R-01A-21R-A31N-07	G3	PN	IDHmut-codel	Mutant	Low	5.74961	0	100	HIGH	38
TCGA-P5-A5F1-01A-11R-A28M-07	G2	CL	IDHmut-non-codel	Mutant	Low	5.88103	0	NA	NA	30
TCGA-QH-A6X3-01A-21R-A32Q-07	G2	PN	IDHmut-non-codel	Mutant	Low	0.591388	0	90	HIGH	27
TCGA-TM-A7C4-01A-11R-A32Q-07	G2	CL	IDHmut-non-codel	Mutant	Low	35.9104	0	90	HIGH	39
TCGA-DU-7012-01A-11R-2027-07	G3	CL	IDHwt	WT	High	6.53813	1	NA	NA	74
TCGA-DU-5870-01A-11R-1708-07	G2	PN	IDHmut-codel	Mutant	Low	182.213	0	70	INTER	34
TCGA-DB-5270-01A-02R-1470-07	G3	PN	IDHmut-non-codel	Mutant	Low	97.809	0	NA	NA	38
TCGA-HT-8114-01A-11R-2404-07	G3	MES	IDHmut-non-codel	Mutant	Low	3.87688	0	NA	NA	36
TCGA-DB-A64W-01A-11R-A29R-07	G3	PN	IDHmut-codel	Mutant	Low	13.6348	0	90	HIGH	65
TCGA-DH-A7UT-01A-12R-A34F-07	G3	PN	IDHmut-non-codel	Mutant	Low	6.57098	0	NA	NA	30
TCGA-HT-A5RC-01A-11R-A28M-07	G3	CL	IDHwt	WT	High	5.32249	1	40	LOW	70
TCGA-HT-7877-01A-11R-2403-07	G2	PN	IDHmut-codel	Mutant	Low	0.13142	0	NA	NA	20
TCGA-DU-6405-01A-11R-1708-07	G3	CL	IDHwt	WT	High	19.8772	1	90	HIGH	51
TCGA-CS-6186-01A-12R-2027-07	G3	CL	IDHwt	WT	High	17.6759	1	90	HIGH	58
TCGA-FG-A70Y-01A-12R-A34R-07	G2	PN	IDHmut-non-codel	Mutant	Low	28.5181	0	NA	NA	20
TCGA-FG-8189-01B-11R-A28M-07	G2	PN	IDHmut-non-codel	Mutant	Low	11.8606	0	70	INTER	33
TCGA-FG-A60L-01A-12R-A31N-07	G2	PN	IDHmut-non-codel	Mutant	Low	7.03095	0	100	HIGH	34
TCGA-DU-8164-01A-11R-2256-07	G2	PN	IDHmut-codel	Mutant	Low	21.3885	0	NA	NA	51
TCGA-DU-A6S6-01A-21R-A32Q-07	G2	PN	IDHmut-codel	Mutant	Low	77.9318	0	90	HIGH	35
TCGA-DB-A64R-01A-11R-A29R-07	G2	PN	IDHmut-codel	Mutant	Low	16.066	0	90	HIGH	24
TCGA-QH-A870-01A-11R-A36H-07	G3	CL	IDHmut-non-codel	Mutant	Low	0.0657098	0	80	HIGH	38
TCGA-HT-7881-01A-11R-2403-07	G2	PN	IDHmut-codel	Mutant	Low	2.92409	0	NA	NA	38
TCGA-FG-A4MW-01A-11R-A26U-07	G3	CL	IDHwt	WT	High	5.25678	0	80	HIGH	63
TCGA-HT-7857-01A-11R-2403-07	G3	MES	IDHwt	WT	High	0.229984	0	NA	NA	24
TCGA-R8-A73M-01A-11R-A32Q-07	G2	PN	IDHmut-codel	Mutant	Low	59.3359	0	NA	NA	48
TCGA-S9-A6WO-01A-21R-A34F-07	G2	PN	IDHmut-non-codel	Mutant	Low	7.58948	0	100	HIGH	29
TCGA-DU-6406-01A-11R-1708-07	G3	CL	IDHwt	WT	High	16.8217	1	NA	NA	59
TCGA-HT-8108-01A-11R-2404-07	G2	PN	IDHmut-non-codel	Mutant	Low	2.49697	0	NA	NA	26
TCGA-S9-A6WM-01A-12R-A33Z-07	G3	CL	IDHwt	WT	High	9.29794	0	90	HIGH	59
TCGA-DU-5852-01A-11R-1708-07	G3	CL	IDHwt	WT	High	6.73525	1	80	HIGH	61
TCGA-HW-7489-01A-11R-2027-07	G2	PN	IDHmut-non-codel	Mutant	Low	8.31229	0	NA	NA	38
TCGA-DU-7009-01A-11R-2027-07	G2	PN	IDHmut-codel	Mutant	Low	138.188	0	NA	NA	32
TCGA-FG-8182-01A-11R-2256-07	G2	PN	IDHmut-non-codel	Mutant	Low	13.6676	0	NA	NA	35
TCGA-DB-A4XH-01A-11R-A27Q-07	G2	PN	IDHmut-codel	Mutant	Low	12.5834	0	NA	NA	53
TCGA-DB-A75K-01A-11R-A32Q-07	G3	PN	IDHmut-codel	Mutant	Low	7.39235	0	NA	NA	55
TCGA-DU-7290-01A-11R-2027-07	G3	MES	IDHwt	WT	High	10.3493	1	NA	NA	45
TCGA-DU-5849-01A-11R-1708-07	G2	PN	IDHmut-codel	Mutant	Low	14.5547	0	NA	NA	48
TCGA-S9-A6WQ-01A-12R-A34F-07	G2	PN	IDHmut-non-codel	Mutant	Low	3.38405	0	100	HIGH	57
TCGA-FG-8187-01A-11R-2256-07	G2	CL	IDHmut-codel	Mutant	Low	20.0743	0	90	HIGH	31
TCGA-S9-A6UB-01A-21R-A33Z-07	G2	PN	IDHmut-codel	Mutant	Low	103.69	0	100	HIGH	52
TCGA-HW-8322-01A-11R-2404-07	G2	PN	IDHmut-codel	Mutant	Low	17.8074	0	NA	NA	39
TCGA-S9-A7J3-01A-21R-A34R-07	G3	PN	IDHmut-codel	Mutant	Low	8.11516	0	100	HIGH	52
TCGA-DU-6407-01A-13R-1708-07	G2	PN	IDHmut-non-codel	Mutant	Low	94.4578	1	90	HIGH	35
TCGA-W9-A837-01A-11R-A36H-07	G2	PN	IDHmut-codel	Mutant	Low	45.0441	0	NA	NA	47
TCGA-QH-A65Z-01A-11R-A29R-07	G2	PN	IDHmut-codel	Mutant	Low	4.10686	0	90	HIGH	54
TCGA-HW-7493-01A-11R-2027-07	G2	CL	NA	NA	Low	35.8776	0	NA	NA	40
TCGA-HT-8018-01A-11R-2404-07	G2	MES	IDHmut-non-codel	Mutant	Low	21.4871	0	NA	NA	40
TCGA-HT-A5RB-01A-11R-A28M-07	G2	PN	IDHmut-non-codel	Mutant	Low	0.0985647	0	NA	NA	24
TCGA-FG-6688-01A-11R-1896-07	G3	CL	IDHwt	WT	High	18.7601	0	80	HIGH	59
TCGA-HW-7491-01A-11R-2027-07	G2	PN	IDHmut-codel	Mutant	Low	40.1487	0	NA	NA	35
TCGA-DB-5278-01A-01R-1470-07	G2	PN	IDHmut-codel	Mutant	Low	50.1366	0	NA	NA	17
TCGA-HT-7880-01A-11R-2403-07	G2	PN	IDHmut-non-codel	Mutant	Low	5.32249	0	NA	NA	30
TCGA-DB-A4XB-01A-11R-A26U-07	G3	PN	IDHmut-non-codel	Mutant	Low	12.7148	0	NA	NA	38
TCGA-HT-7854-01A-11R-2256-07	G2	CL	IDHwt	WT	Low	39.4587	0	100	HIGH	62
TCGA-DU-6401-01A-11R-1708-07	G2	PN	IDHmut-non-codel	Mutant	Low	87.394	1	NA	NA	31
TCGA-DB-A75M-01A-11R-A32Q-07	G2	PN	IDHmut-non-codel	Mutant	Low	10.2836	0	NA	NA	47
TCGA-HW-8320-01A-11R-2404-07	G3	PN	IDHmut-non-codel	Mutant	Low	21.5857	0	NA	NA	36
TCGA-HT-8019-01A-21R-2404-07	G3	PN	IDHwt	WT	Low	32.9863	0	NA	NA	34
TCGA-DU-5871-01A-12R-1708-07	G2	PN	IDHmut-non-codel	Mutant	Low	18.9244	0	100	HIGH	37
TCGA-DH-A669-01A-12R-A31N-07	G3	PN	IDHmut-codel	Mutant	High	30.1937	1	NA	NA	70
TCGA-S9-A6TZ-01A-21R-A32Q-07	G2	PN	IDHmut-non-codel	Mutant	Low	21.6185	0	100	HIGH	39
TCGA-DU-6410-01A-11R-1896-07	G3	PN	IDHmut-codel	Mutant	Low	7.95089	0	50	INTER	56
TCGA-HT-8111-01A-11R-2404-07	G3	PN	IDHmut-non-codel	Mutant	Low	0.229984	0	NA	NA	32
TCGA-HT-A5R7-01A-11R-A28M-07	G3	PN	IDHmut-non-codel	Mutant	Low	13.9962	0	90	HIGH	33
TCGA-DB-A75L-01A-11R-A32Q-07	G3	PN	IDHmut-non-codel	Mutant	Low	6.43956	0	90	HIGH	36
TCGA-CS-6669-01A-11R-1896-07	G2	PN	IDHwt	WT	Low	7.39235	0	90	HIGH	26
TCGA-S9-A7J2-01A-11R-A34F-07	G3	PN	IDHmut-codel	Mutant	Low	2.037	0	80	HIGH	25
TCGA-DH-5141-01A-01R-1470-07	G3	PN	IDHmut-codel	Mutant	Low	31.8035	0	NA	NA	32
TCGA-DB-5281-01A-01R-1470-07	G3	PN	IDHmut-non-codel	Mutant	Low	78.2275	0	NA	NA	61
TCGA-TM-A7CF-01A-11R-A32Q-07	G2	PN	IDHmut-non-codel	Mutant	Low	48.3624	0	100	HIGH	41
TCGA-CS-6188-01A-11R-1896-07	G3	CL	IDHwt	WT	High	23.8198	0	90	HIGH	48
TCGA-TM-A84H-01A-11R-A36H-07	G3	PN	IDHmut-non-codel	Mutant	Low	24.2469	0	90	HIGH	44
TCGA-P5-A72W-01A-11R-A32Q-07	G3	PN	IDHmut-non-codel	Mutant	Low	0.295694	0	NA	NA	35
TCGA-E1-5305-01A-01R-1896-07	G3	PN	IDHmut-non-codel	Mutant	Low	79.936	1	100	HIGH	34
TCGA-HW-A5KL-01A-11R-A27Q-07	G2	PN	IDHmut-non-codel	Mutant	Low	20.7972	0	NA	NA	42
TCGA-HT-7855-01A-11R-2403-07	G3	PN	IDHmut-non-codel	Mutant	Low	19.2201	0	NA	NA	39
TCGA-S9-A6TU-01A-12R-A32Q-07	G2	PN	IDHmut-non-codel	Mutant	Low	69.0281	0	100	HIGH	38
TCGA-DU-A76R-01A-11R-A32Q-07	G3	CL	IDHmut-codel	Mutant	Low	21.29	1	50	INTER	51
TCGA-HT-7479-01A-11R-2027-07	G3	CL	IDHmut-non-codel	Mutant	Low	7.09666	0	NA	NA	44
TCGA-TM-A84L-01A-11R-A36H-07	G2	CL	IDHmut-non-codel	Mutant	Low	40.8058	1	90	HIGH	31
TCGA-DU-6392-01A-11R-1708-07	G3	PN	IDHwt	WT	High	211.027	0	NA	NA	35
TCGA-QH-A6CU-01A-11R-A31N-07	G3	CL	IDHmut-codel	Mutant	Low	-0.0328549	0	90	HIGH	52
TCGA-HT-8107-01A-13R-2404-07	G2	PN	IDHwt	WT	Low	0.459969	0	NA	NA	62
TCGA-DB-A4XD-01A-11R-A27Q-07	G3	PN	IDHmut-non-codel	Mutant	Low	27.0067	0	NA	NA	32
TCGA-HT-7858-01A-11R-2403-07	G2	PN	IDHmut-non-codel	Mutant	Low	50.5965	0	NA	NA	28
TCGA-R8-A6MK-01A-11R-A32Q-07	G2	CL	IDHmut-codel	Mutant	Low	88.7739	0	NA	NA	40
TCGA-P5-A5F0-01A-11R-A28M-07	G2	PN	IDHmut-codel	Mutant	Low	4.10686	0	80	HIGH	33
TCGA-S9-A6WL-01A-21R-A33Z-07	G3	PN	IDHmut-codel	Mutant	Low	10.875	0	100	HIGH	52
TCGA-S9-A6TS-01A-12R-A33Z-07	G3	PN	IDHmut-non-codel	Mutant	Low	62.1286	1	100	HIGH	48
TCGA-S9-A6TV-01A-12R-A34R-07	G3	MES	IDHmut-non-codel	Mutant	High	18.7601	0	90	HIGH	50
TCGA-EZ-7264-01A-11R-2027-07	G2	PN	IDHmut-codel	Mutant	Low	14.3247	0	NA	NA	47
TCGA-HT-7602-01A-21R-2090-07	G2	CL	IDHmut-non-codel	Mutant	Low	29.8322	0	NA	NA	21
TCGA-HT-8558-01A-21R-2404-07	G2	PN	IDHwt	WT	Low	1.70845	0	NA	NA	29
TCGA-FG-5964-01A-11R-1708-07	G2	PN	IDHmut-codel	Mutant	Low	34.3334	0	NA	NA	62
TCGA-HT-7694-01A-11R-2256-07	G3	PN	IDHmut-codel	Mutant	Low	6.89953	0	90	HIGH	60
TCGA-CS-6290-01A-11R-1708-07	G3	CL	IDHmut-non-codel	Mutant	Low	17.9388	0	90	HIGH	31
TCGA-DU-A7TD-01A-12R-A34F-07	G3	CL	IDHwt	WT	High	7.49092	1	60	INTER	52
TCGA-S9-A7QZ-01A-12R-A34R-07	G2	PN	IDHmut-codel	Mutant	Low	13.0105	0	100	HIGH	41
TCGA-TM-A84M-01A-11R-A36H-07	G3	PN	IDHmut-codel	Mutant	Low	16.4932	0	100	HIGH	40
TCGA-TM-A84O-01A-11R-A36H-07	G3	PN	IDHmut-codel	Mutant	Low	29.898	0	90	HIGH	61
TCGA-FG-A4MY-01A-11R-A26U-07	G2	PN	IDHmut-non-codel	Mutant	Low	9.65934	0	NA	NA	44
TCGA-HT-7684-01A-11R-2256-07	G3	MES	IDHmut-non-codel	Mutant	Low	6.0453	0	NA	NA	58
TCGA-HT-8109-01A-11R-2404-07	G3	PN	IDHmut-codel	Mutant	Low	3.94259	0	NA	NA	64
TCGA-P5-A72U-01A-31R-A32Q-07	G3	CL	IDHwt	WT	High	0.164274	0	NA	NA	71
TCGA-FG-A710-01A-12R-A33Z-07	G2	PN	IDHmut-codel	Mutant	Low	22.9327	0	NA	NA	50
TCGA-DU-A5TS-01A-11R-A28M-07	G2	PN	IDHmut-non-codel	Mutant	Low	15.1133	0	100	HIGH	42
TCGA-HT-7873-01B-11R-2403-07	G2	PN	IDHmut-non-codel	Mutant	Low	23.5898	0	NA	NA	29
TCGA-HT-7481-01A-11R-2027-07	G2	PN	IDHmut-codel	Mutant	Low	59.1388	0	NA	NA	39
TCGA-FG-A713-01A-11R-A32Q-07	G2	PN	IDHmut-codel	Mutant	Low	5.22393	0	60	INTER	74
TCGA-HT-A616-01A-11R-A29R-07	G2	PN	IDHmut-non-codel	Mutant	Low	1.80702	0	NA	NA	36
TCGA-HT-7601-01A-11R-2090-07	G3	MES	IDHmut-non-codel	Mutant	High	5.0268	0	NA	NA	30
TCGA-S9-A7R4-01A-12R-A34R-07	G3	PN	IDHmut-non-codel	Mutant	Low	17.4131	0	90	HIGH	46
TCGA-DU-A6S3-01A-12R-A32Q-07	G2	PN	IDHmut-codel	Mutant	Low	2.6941	0	NA	NA	60
TCGA-VV-A829-01A-21R-A36H-07	G3	PN	IDHmut-codel	Mutant	Low	27.0396	0	NA	NA	44
TCGA-S9-A7IS-01A-11R-A34F-07	G3	PN	IDHmut-non-codel	Mutant	High	7.91803	1	60	INTER	33
TCGA-FG-8186-01A-11R-2256-07	G3	CL	IDHmut-codel	Mutant	Low	16.0003	0	70	INTER	42
TCGA-DU-7006-01A-11R-2027-07	G3	CL	IDHwt	WT	High	11.4664	1	NA	NA	60
TCGA-VM-A8CD-01A-11R-A36H-07	G3	CL	IDHwt	WT	High	7.88518	1	100	HIGH	58
TCGA-S9-A6WH-01A-12R-A33Z-07	G2	PN	IDHmut-codel	Mutant	Low	22.8999	0	80	HIGH	73
TCGA-HT-7608-01A-11R-2090-07	G2	CL	IDHmut-codel	Mutant	Low	22.0456	0	NA	NA	61
TCGA-DU-A76K-01A-11R-A33Z-07	G2	CL	IDHwt	WT	Low	11.4007	1	NA	NA	87
TCGA-HW-7486-01A-11R-2027-07	G2	PN	IDHmut-codel	Mutant	Low	29.898	0	NA	NA	37
TCGA-DH-A7US-01A-11R-A33Z-07	G2	PN	IDHmut-codel	Mutant	Low	10.2179	0	NA	NA	50
TCGA-DH-A7UV-01A-12R-A34F-07	G3	PN	IDHmut-non-codel	Mutant	Low	6.20958	0	90	HIGH	49
TCGA-QH-A6X4-01A-51R-A32Q-07	G3	PN	IDHmut-codel	Mutant	Low	6.30814	0	90	HIGH	47
TCGA-S9-A7QW-01A-11R-A34F-07	G3	PN	IDHmut-non-codel	Mutant	Low	3.58118	0	100	HIGH	54
TCGA-DB-A4XC-01A-11R-A26U-07	G2	CL	IDHmut-non-codel	Mutant	Low	27.5981	0	NA	NA	26
TCGA-DU-6408-01A-11R-1708-07	G3	PN	IDHmut-non-codel	Mutant	Low	114.007	1	90	HIGH	23
TCGA-FG-A4MX-01A-11R-A26U-07	G2	PN	IDHmut-non-codel	Mutant	Low	18.6944	0	100	HIGH	47
TCGA-S9-A7R8-01A-11R-A34R-07	G3	PN	IDHmut-non-codel	Mutant	Low	31.5736	1	90	HIGH	44
TCGA-DH-5143-01A-01R-1470-07	G3	PN	IDHmut-non-codel	Mutant	Low	14.3904	0	80	HIGH	30
TCGA-DU-8167-01A-11R-2256-07	G2	PN	IDHmut-non-codel	Mutant	Low	15.4747	0	100	HIGH	69
TCGA-DU-A76O-01A-11R-A32Q-07	G2	PN	IDHmut-non-codel	Mutant	Low	7.12951	0	NA	NA	30
TCGA-DB-A75O-01A-11R-A32Q-07	G3	CL	IDHmut-non-codel	Mutant	Low	30.7193	0	90	HIGH	29
TCGA-HT-A5RA-01A-11R-A28M-07	G3	CL	IDHwt	WT	High	14.6861	0	70	INTER	65
TCGA-HT-7480-01A-11R-2090-07	G2	PN	IDHmut-codel	Mutant	Low	75.1392	0	NA	NA	33
TCGA-DU-8161-01A-11R-2256-07	G3	CL	IDHwt	WT	High	23.7212	1	70	INTER	63
TCGA-CS-5393-01A-01R-1470-07	G3	PN	IDHmut-non-codel	Mutant	Low	40.1487	0	100	HIGH	39
TCGA-DH-A7UR-01A-11R-A33Z-07	G3	PN	IDHmut-codel	Mutant	Low	54.2106	0	90	HIGH	59
TCGA-S9-A6WI-01A-21R-A33Z-07	G2	PN	IDHmut-non-codel	Mutant	Low	70.6052	0	100	HIGH	56
TCGA-FG-A711-01A-21R-A33Z-07	G2	PN	IDHmut-non-codel	Mutant	Low	43.6642	0	90	HIGH	33
TCGA-DU-A7TJ-01A-11R-A34R-07	G3	CL	IDHwt	WT	High	0.558533	0	NA	NA	55
TCGA-HT-7687-01A-11R-2256-07	G3	PN	IDHmut-codel	Mutant	Low	0.0985647	0	NA	NA	74
TCGA-P5-A5EX-01A-12R-A28M-07	G3	MES	IDHmut-codel	Mutant	High	1.64274	0	80	HIGH	41
TCGA-DH-5140-01A-01R-1470-07	G3	PN	IDHwt	WT	High	19.9429	1	90	HIGH	38
TCGA-F6-A8O4-01A-11R-A36H-07	G2	PN	IDHmut-non-codel	Mutant	Low	0.197129	0	NA	NA	44
TCGA-DU-8168-01A-11R-2256-07	G3	PN	IDHmut-codel	Mutant	Low	14.1605	0	70	INTER	55
TCGA-HT-A61C-01A-11R-A29R-07	G3	MES	IDHwt	WT	High	3.38405	0	100	HIGH	66
TCGA-TM-A84G-01A-11R-A36H-07	G3	PN	IDHmut-codel	Mutant	Low	34.3334	0	100	HIGH	54
TCGA-HT-7604-01A-11R-2090-07	G2	PN	IDHmut-non-codel	Mutant	Low	107.863	0	NA	NA	50
TCGA-S9-A7R1-01A-12R-A34R-07	G2	PN	IDHmut-codel	Mutant	Low	164.274	0	90	HIGH	35
TCGA-HT-7470-01A-12R-2090-07	G3	PN	IDHmut-non-codel	Mutant	Low	8.80511	0	90	HIGH	37
TCGA-DB-5279-01A-03R-2347-07	G2	PN	IDHmut-codel	Mutant	Low	44.4855	0	NA	NA	59
TCGA-DU-A5TW-01A-11R-A28M-07	G3	PN	IDHmut-non-codel	Mutant	Low	5.65104	0	100	HIGH	33
TCGA-TM-A7C3-01A-11R-A32Q-07	G3	CL	IDHwt	WT	High	49.4138	0	90	HIGH	43
TCGA-DB-5276-01A-01R-1470-07	G3	PN	IDHmut-non-codel	Mutant	Low	72.8722	0	NA	NA	32
TCGA-FG-7641-01B-11R-2256-07	G2	PN	IDHmut-codel	Mutant	Low	20.6	0	NA	NA	31
TCGA-DB-A4X9-01A-11R-A26U-07	G2	CL	IDHmut-non-codel	Mutant	Low	30.0622	0	NA	NA	33
TCGA-TM-A84R-01A-21R-A36H-07	G2	PN	IDHmut-codel	Mutant	Low	9.42936	0	80	HIGH	46
TCGA-VM-A8C8-01A-11R-A36H-07	G2	CL	IDHmut-non-codel	Mutant	Low	33.052	0	90	HIGH	50
TCGA-TM-A84F-01A-11R-A36H-07	G3	CL	IDHmut-non-codel	Mutant	Low	50.728	0	100	HIGH	48
TCGA-DU-8163-01A-11R-2256-07	G3	PN	IDHmut-non-codel	Mutant	Low	20.6657	0	90	HIGH	29
TCGA-QH-A6X8-01A-12R-A32Q-07	G3	PN	IDHmut-codel	Mutant	Low	4.73111	0	100	HIGH	56
TCGA-HT-7692-01A-12R-2256-07	G2	PN	IDHmut-codel	Mutant	Low	2.95694	0	100	HIGH	43
TCGA-FG-A6J1-01A-11R-A31N-07	G2	PN	IDHmut-codel	Mutant	Low	4.07401	0	70	INTER	44
TCGA-DB-A4XA-01A-11R-A26U-07	G2	PN	IDHmut-codel	Mutant	Low	10.2836	0	NA	NA	30
TCGA-HT-7884-01B-11R-2403-07	G2	PN	IDHmut-non-codel	Mutant	Low	11.2692	0	80	HIGH	44
TCGA-HT-8011-01A-11R-2403-07	G3	CL	IDHwt	WT	High	16.2303	0	NA	NA	55
TCGA-R8-A6ML-01A-11R-A32Q-07	G3	PN	IDHmut-codel	Mutant	Low	93.965	0	NA	NA	52
TCGA-HT-7874-01A-11R-2403-07	G3	PN	IDHmut-codel	Mutant	Low	37.126	0	NA	NA	41
TCGA-KT-A74X-01A-11R-A32Q-07	G3	PN	IDHmut-codel	Mutant	Low	5.22393	0	90	HIGH	26
TCGA-HT-7467-01A-11R-2027-07	G2	PN	IDHmut-codel	Mutant	Low	0.0985647	0	NA	NA	54
TCGA-HT-A615-01A-11R-A29R-07	G2	PN	IDHmut-codel	Mutant	Low	13.0105	0	90	HIGH	38
TCGA-S9-A6TY-01A-12R-A32Q-07	G2	PN	IDHmut-codel	Mutant	Low	22.4728	0	100	HIGH	50
TCGA-S9-A7IY-01A-11R-A34F-07	G3	CL	IDHmut-codel	Mutant	Low	12.5834	0	80	HIGH	39
TCGA-S9-A89Z-01A-11R-A36H-07	G3	MES	IDHmut-non-codel	Mutant	High	4.99394	0	70	INTER	40
TCGA-S9-A6U2-01A-21R-A33Z-07	G2	PN	IDHmut-codel	Mutant	Low	15.6061	0	100	HIGH	48
TCGA-WH-A86K-01A-11R-A36H-07	G2	CL	IDHmut-non-codel	Mutant	Low	5.25678	0	NA	NA	65
TCGA-HT-7610-01A-21R-2090-07	G2	PN	IDHmut-non-codel	Mutant	Low	56.0505	0	NA	NA	25
TCGA-FG-7643-01A-11R-2090-07	G2	CL	IDHwt	WT	Low	20.0743	0	NA	NA	49
TCGA-DU-6399-01A-12R-1708-07	G2	PN	IDHmut-non-codel	Mutant	Low	65.7098	1	NA	NA	54
TCGA-TM-A7C5-01A-11R-A32Q-07	G2	PN	IDHmut-codel	Mutant	Low	25.2983	0	100	HIGH	30
TCGA-FG-8185-01A-11R-2256-07	G3	PN	IDHmut-non-codel	Mutant	Low	14.2262	0	90	HIGH	37
TCGA-P5-A731-01A-11R-A32Q-07	G2	CL	IDHmut-non-codel	Mutant	Low	0.197129	0	90	HIGH	59
TCGA-DB-A75P-01A-11R-A32Q-07	G2	CL	IDHwt	WT	Low	3.81117	0	NA	NA	25
TCGA-S9-A7R3-01A-11R-A34R-07	G2	CL	IDHmut-non-codel	Mutant	Low	87.0326	0	100	HIGH	28
TCGA-FG-A70Z-01A-12R-A33Z-07	G3	CL	IDHwt	WT	High	10.7764	0	NA	NA	53
TCGA-DU-A7T8-01A-21R-A34R-07	G3	PN	IDHmut-non-codel	Mutant	Low	124.422	0	100	HIGH	35
TCGA-QH-A6XA-01A-12R-A32Q-07	G2	PN	IDHmut-non-codel	Mutant	Low	0.229984	0	100	HIGH	23
TCGA-E1-5307-01A-01R-1896-07	G3	PN	IDHmut-non-codel	Mutant	Low	57.8903	1	80	HIGH	62
TCGA-HT-8010-01A-11R-2403-07	G2	CL	IDHmut-codel	Mutant	Low	1.64274	0	NA	NA	64
TCGA-DB-A64X-01A-11R-A29R-07	G3	PN	IDHmut-non-codel	Mutant	Low	10.9078	0	90	HIGH	56
TCGA-HT-A74H-01A-11R-A32Q-07	G3	CL	IDHwt	WT	Low	2.43126	0	NA	NA	62
TCGA-IK-8125-01A-11R-2256-07	G3	PN	IDHmut-codel	Mutant	Low	42.7442	0	NA	NA	62
TCGA-FG-A60K-01A-11R-A29R-07	G2	PN	IDHmut-codel	Mutant	Low	6.63669	0	NA	NA	34
TCGA-HT-7607-01A-11R-2090-07	G2	CL	IDHmut-codel	Mutant	Low	3.15407	1	70	INTER	61
TCGA-DU-5851-01A-13R-1896-07	G3	PN	IDHmut-non-codel	Mutant	Low	17.446	0	90	HIGH	40
TCGA-S9-A7IQ-01A-21R-A34F-07	G2	PN	IDHmut-codel	Mutant	Low	14.259	0	100	HIGH	45
TCGA-DB-A64U-01A-11R-A29R-07	G2	PN	IDHmut-codel	Mutant	Low	27.7952	0	90	HIGH	38
TCGA-KT-A7W1-01A-11R-A34F-07	G3	CL	IDHwt	WT	High	4.73111	0	80	HIGH	45
TCGA-DU-A6S2-01A-21R-A32Q-07	G2	PN	IDHmut-codel	Mutant	Low	8.64084	0	70	INTER	37
TCGA-FG-7637-01A-11R-2090-07	G2	PN	IDHmut-non-codel	Mutant	Low	40.0501	0	NA	NA	49
TCGA-HT-7605-01A-11R-2090-07	G2	PN	IDHmut-codel	Mutant	Low	4.56683	0	NA	NA	38
TCGA-HT-7469-01A-11R-2256-07	G3	CL	IDHwt	WT	High	11.5321	1	NA	NA	30
TCGA-P5-A5EW-01A-11R-A27Q-07	G2	CL	IDHmut-non-codel	Mutant	Low	6.7024	0	80	HIGH	20
TCGA-TM-A84T-01A-11R-A36H-07	G2	PN	IDHmut-non-codel	Mutant	Low	11.992	0	90	HIGH	19
TCGA-HT-A614-01A-11R-A29R-07	G2	PN	IDHmut-non-codel	Mutant	Low	2.6941	0	NA	NA	47
TCGA-HT-7860-01A-11R-2403-07	G3	CL	IDHwt	WT	High	0.492824	0	NA	NA	60
TCGA-S9-A7R7-01A-11R-A34R-07	G2	MES	IDHmut-non-codel	Mutant	High	83.7471	0	80	HIGH	27
TCGA-HW-7487-01A-11R-2027-07	G2	PN	IDHmut-codel	Mutant	Low	13.4377	0	NA	NA	39
TCGA-DB-A4XG-01A-11R-A27Q-07	G3	PN	IDHmut-codel	Mutant	Low	72.905	0	NA	NA	34
TCGA-DU-7019-01A-11R-2027-07	G3	CL	IDHmut-non-codel	Mutant	Low	26.2839	0	100	HIGH	39
TCGA-DH-A66G-01A-21R-A31N-07	G3	CL	IDHmut-non-codel	Mutant	Low	3.84402	0	80	HIGH	49
TCGA-HT-7471-01A-11R-2256-07	G3	PN	IDHmut-codel	Mutant	Low	0.13142	0	NA	NA	37
TCGA-HT-8104-01A-11R-2404-07	G3	CL	IDHwt	WT	High	12.222	0	NA	NA	51
TCGA-DU-7300-01A-21R-2090-07	G3	PN	IDHmut-codel	Mutant	Low	61.9643	1	90	HIGH	53
TCGA-DB-A64P-01A-11R-A29R-07	G3	PN	IDHmut-codel	Mutant	Low	16.7889	0	NA	NA	40
TCGA-DU-7007-01A-11R-2027-07	G2	MES	IDHmut-non-codel	Mutant	High	62.9171	1	NA	NA	33
TCGA-DU-7010-01A-11R-2027-07	G3	PN	IDHmut-non-codel	Mutant	High	14.9818	1	NA	NA	58
TCGA-P5-A5EV-01A-11R-A27Q-07	G2	PN	IDHmut-non-codel	Mutant	Low	0.229984	0	60	INTER	39
TCGA-HW-A5KJ-01A-12R-A27Q-07	G3	PN	IDHmut-codel	Mutant	Low	10.5464	0	NA	NA	68
TCGA-VM-A8CH-01A-12R-A36H-07	G2	PN	IDHmut-non-codel	Mutant	Low	10.9407	0	90	HIGH	24
TCGA-DU-8158-01A-11R-2256-07	G3	MES	IDHwt	WT	High	5.09251	1	80	HIGH	57
TCGA-CS-5390-01A-02R-1470-07	G2	PN	IDHmut-codel	Mutant	Low	64.5927	0	100	HIGH	47
TCGA-DU-6393-01A-11R-1708-07	G3	PN	IDHmut-codel	Mutant	Low	52.075	1	NA	NA	66
TCGA-DH-5142-01A-01R-1470-07	G3	MES	IDHmut-non-codel	Mutant	High	30.2922	0	90	HIGH	29
TCGA-DB-A64Q-01A-11R-A29R-07	G2	PN	IDHmut-codel	Mutant	Low	5.97959	0	90	HIGH	31
TCGA-CS-6665-01A-11R-1896-07	G3	PN	IDHmut-non-codel	Mutant	High	12.4192	0	90	HIGH	51
TCGA-HT-7681-01A-11R-2403-07	G2	PN	IDHmut-codel	Mutant	Low	44.6498	0	NA	NA	29
TCGA-DU-7304-01A-12R-2090-07	G3	CL	IDHmut-non-codel	Mutant	Low	23.2941	1	80	HIGH	43
TCGA-CS-5394-01A-01R-1470-07	G3	PN	IDHmut-non-codel	Mutant	Low	0.0985647	0	NA	NA	40
TCGA-HT-8563-01A-11R-2404-07	G3	MES	IDHmut-non-codel	Mutant	High	16.0332	0	NA	NA	30
TCGA-DH-A66F-01A-11R-A29R-07	G2	PN	IDHmut-codel	Mutant	Low	17.1831	0	90	HIGH	49
TCGA-HT-7474-01A-11R-2027-07	G2	CL	IDHmut-non-codel	Mutant	Low	3.74546	0	NA	NA	52
TCGA-S9-A6UA-01A-12R-A33Z-07	G3	MES	IDHwt	WT	High	5.84817	1	60	INTER	66
TCGA-E1-A7Z6-01A-11R-A34R-07	G2	CL	IDHmut-non-codel	Mutant	Low	32.3292	1	90	HIGH	41
TCGA-DU-8166-01A-11R-2256-07	G2	PN	IDHmut-non-codel	Mutant	Low	16.9531	0	NA	NA	29
TCGA-R8-A6MO-01A-11R-A33Z-07	G2	PN	IDHmut-codel	Mutant	Low	32.6249	0	NA	NA	53
TCGA-HT-7483-01A-11R-2027-07	G2	PN	IDHmut-non-codel	Mutant	Low	154.089	0	NA	NA	14
TCGA-DU-8165-01A-11R-2256-07	G3	MES	IDHwt	WT	High	19.1216	0	90	HIGH	60
TCGA-DU-A5TY-01A-11R-A28M-07	G3	CL	IDHwt	WT	High	12.1892	0	NA	NA	46
TCGA-E1-5319-01A-01R-1896-07	G2	PN	IDHmut-codel	Mutant	Low	95.5092	1	100	HIGH	48
TCGA-DU-7292-01A-11R-2027-07	G3	CL	IDHwt	WT	Low	7.95089	1	NA	NA	69
TCGA-S9-A6U8-01A-21R-A33Z-07	G2	PN	IDHmut-non-codel	Mutant	Low	94.5564	0	100	HIGH	24
TCGA-DU-7011-01A-11R-2027-07	G2	MES	IDHmut-non-codel	Mutant	Low	105.136	1	80	HIGH	25
TCGA-VM-A8CE-01A-11R-A36H-07	G2	PN	IDHmut-codel	Mutant	Low	26.7767	0	90	HIGH	25
TCGA-DU-7018-01A-11R-2027-07	G3	PN	IDHmut-codel	Mutant	Low	30.6536	1	90	HIGH	57
TCGA-S9-A6WE-01A-12R-A33Z-07	G2	PN	IDHmut-codel	Mutant	Low	72.5436	0	100	HIGH	34
TCGA-DH-5144-01A-01R-1470-07	G3	PN	IDHmut-codel	Mutant	Low	8.0166	0	100	HIGH	56
TCGA-S9-A6TX-01A-21R-A32Q-07	G3	PN	IDHmut-codel	Mutant	Low	28.1238	0	100	HIGH	46
TCGA-E1-A7YW-01A-11R-A34R-07	G2	PN	IDHmut-non-codel	Mutant	Low	36.7975	1	90	HIGH	28

## Sheet: TCGA_GBM
ID	GRADE	GI_Sub	WHO	IDH	STAT3	SURVIVAL	STATUS	KARNOFSKY	KARN	AGE
TCGA-08-0356-01A-01R-0298-01	G4	CL	IDHwt	WT	High	31.0807	1	80	HIGH	59
TCGA-02-0064-01A-01R-0202-01	G4	MES	IDHwt	WT	High	19.7129	1	100	HIGH	50
TCGA-28-5215-01A-01R-1482-01	G4	MES	IDHwt	WT	High	11.0064	1	90	HIGH	62
TCGA-06-1084-01A-01R-0522-01	G4	MES	IDHwt	WT	High	7.42521	0	80	HIGH	54
TCGA-32-2491-01A-01R-1230-01	G4	MES	IDHwt	WT	High	12.222	1	NA	NA	63
TCGA-02-0099-01A-01R-0202-01	G4	MES	IDHwt	WT	High	3.48262	1	80	HIGH	46
TCGA-15-1449-01A-01R-0522-01	G4	CL	NA	NA	Low	13.2734	1	60	INTER	65
TCGA-06-5412-01A-01R-1698-01	G4	MES	IDHwt	WT	High	4.53398	1	80	HIGH	78
TCGA-14-0789-01A-01R-0389-01	G4	MES	IDHwt	WT	High	11.2364	1	40	LOW	54
TCGA-14-0783-01B-01R-0522-01	G4	MES	NA	NA	High	6.20958	1	80	HIGH	36
TCGA-12-0688-01A-02R-0338-01	G4	CL	IDHwt	WT	High	26.6453	1	100	HIGH	74
TCGA-02-0339-01A-01R-0280-01	G4	PN	NA	NA	Low	12.3863	1	80	HIGH	67
TCGA-06-5408-01A-01R-1698-01	G4	CL	IDHwt	WT	High	11.7292	1	80	HIGH	54
TCGA-41-2572-01A-01R-1230-01	G4	CL	IDHwt	WT	High	13.3391	1	NA	NA	67
TCGA-06-0164-01A-01R-0280-01	G4	MES	NA	NA	High	56.8718	1	100	HIGH	47
TCGA-02-0039-01A-01R-0298-01	G4	MES	IDHwt	WT	High	10.5136	1	60	INTER	54
TCGA-02-0332-01A-01R-0280-01	G4	PN	NA	NA	Low	25.6925	1	80	HIGH	46
TCGA-14-0812-01B-01R-0596-01	G4	MES	IDHwt	WT	Low	3.25264	1	40	LOW	65
TCGA-06-5417-01A-01R-1482-01	G4	PN	NA	Mutant	Low	5.09251	0	80	HIGH	45
TCGA-06-5859-01A-01R-1698-01	G4	CL	IDHwt	WT	High	4.56683	0	40	LOW	63
TCGA-08-0521-01A-01R-0280-01	G4	CL	NA	NA	High	4.79682	1	60	INTER	17
TCGA-28-1749-01A-01R-0596-01	G4	CL	IDHwt	WT	High	9.19937	0	80	HIGH	73
TCGA-14-1821-01A-01R-0596-01	G4	PN	IDHmut-non-codel	Mutant	Low	17.7745	1	80	HIGH	31
TCGA-06-0409-01A-02R-0280-01	G4	MES	NA	NA	High	72.3136	1	NA	NA	43
TCGA-12-0819-01A-01R-0389-01	G4	CL	IDHwt	WT	Low	24.7726	1	60	INTER	49
TCGA-02-0059-01A-01R-0298-01	G4	MES	NA	NA	High	9.56078	1	80	HIGH	68
TCGA-06-0397-01A-01R-0280-01	G4	MES	NA	NA	High	9.00224	1	NA	NA	57
TCGA-06-0130-01A-01R-0219-01	G4	MES	IDHwt	WT	High	12.9448	1	80	HIGH	54
TCGA-06-5856-01A-01R-1698-01	G4	CL	IDHwt	WT	High	3.74546	1	NA	NA	58
TCGA-06-0127-01A-01R-0306-01	G4	CL	IDHwt	WT	Low	3.97544	1	60	INTER	67
TCGA-32-2498-01A-01R-1230-01	WT	MES	NA	NA	High	Unmethylated	NA	NA	NA	NA
TCGA-32-2494-01A-01R-1230-01	G4	MES	IDHwt	WT	High	20.7643	1	NA	NA	58
TCGA-06-0394-01A-01R-0280-01	G4	MES	NA	NA	High	10.8093	1	NA	NA	51
TCGA-14-1456-01C-01R-0789-01	G4	PN	IDHmut-non-codel	Mutant	Low	40.9372	0	80	HIGH	23
TCGA-06-0148-01A-05R-0233-01	G4	CL	IDHwt	WT	High	10.0865	1	NA	NA	76
TCGA-08-0359-01A-01R-0298-01	G4	PN	IDHwt	WT	Low	3.38405	1	NA	NA	59
TCGA-02-0258-01A-01R-0280-01	G4	PN	NA	NA	Low	16.526	1	NA	NA	36
TCGA-19-0963-01B-01R-0522-01	G4	PN	NA	NA	Low	14.259	1	NA	NA	61
TCGA-02-0023-01B-01R-0298-01	G4	CL	IDHwt	WT	Low	20.1072	1	80	HIGH	38
TCGA-12-0619-01A-01R-0306-01	G4	MES	IDHwt	WT	High	34.8919	1	80	HIGH	60
TCGA-06-0197-01A-02R-0233-01	G4	MES	IDHwt	WT	High	5.55248	1	NA	NA	65
TCGA-16-0849-01A-01R-0389-01	G4	PN	IDHmut-non-codel	Mutant	Low	26.0539	0	NA	NA	54
TCGA-28-6450-01A-11R-1698-01	G4	CL	IDHwt	WT	High	5.42106	1	NA	NA	60
TCGA-28-1746-01A-01R-0596-01	G4	PN	IDHwt	WT	Low	0.197129	0	80	HIGH	77
TCGA-06-0124-01A-01R-0219-01	G4	MES	IDHwt	WT	High	20.37	1	NA	NA	67
TCGA-02-0003-01A-01R-0177-01	G4	MES	IDHwt	WT	High	4.73111	1	100	HIGH	50
TCGA-06-0208-01A-01R-0233-01	G4	CL	IDHwt	WT	Low	8.41085	1	80	HIGH	52
TCGA-06-0167-01A-01R-0233-01	G4	PN	NA	WT	Low	11.4007	1	90	HIGH	44
TCGA-26-5136-01B-01R-1482-01	G4	MES	IDHwt	WT	High	1.21563	0	NA	NA	78
TCGA-06-0211-01B-01R-0233-01	G4	CL	IDHwt	WT	High	11.8278	1	100	HIGH	47
TCGA-76-4927-01A-01R-1482-01	G4	CL	NA	WT	High	17.5774	1	80	HIGH	58
TCGA-06-0176-01A-03R-0233-01	G4	MES	IDHwt	WT	High	51.3194	0	80	HIGH	34
TCGA-08-0510-01A-01R-0280-01	G4	CL	NA	NA	High	4.27114	1	80	HIGH	75
TCGA-32-2616-01A-01R-0916-01	G4	CL	NA	NA	High	7.3595	1	NA	NA	48
TCGA-06-0190-01A-01R-0233-01	G4	MES	IDHwt	WT	High	10.415	1	80	HIGH	62
TCGA-08-0392-01A-01R-0298-01	G4	MES	IDHwt	WT	High	0.722808	1	NA	NA	60
TCGA-06-0171-01A-02R-0233-01	G4	PN	IDHwt	WT	Low	13.1091	1	100	HIGH	65
TCGA-16-1460-01A-01R-0596-01	G4	PN	IDHmut-non-codel	Mutant	Low	6.40671	0	NA	NA	36
TCGA-08-0525-01A-01R-0280-01	G4	CL	NA	NA	High	15.9675	1	80	HIGH	52
TCGA-06-1800-01A-01R-0596-01	G4	PN	IDHwt	WT	High	26.7767	1	60	INTER	61
TCGA-08-0380-01A-01R-0298-01	G4	CL	IDHwt	WT	Low	14.9161	1	80	HIGH	74
TCGA-06-0177-01A-01R-0280-01	G4	PN	NA	NA	Low	4.17257	1	60	INTER	64
TCGA-76-6193-01A-11R-1698-01	G4	MES	IDHwt	WT	High	2.6941	1	60	INTER	78
TCGA-06-0137-01B-02R-0219-01	G4	CL	IDHwt	WT	Low	26.6782	1	NA	NA	63
TCGA-41-2573-01A-01R-0916-01	G4	PN	IDHwt	WT	Low	8.93653	0	60	INTER	59
TCGA-06-2562-01A-01R-0789-01	G4	MES	IDHwt	WT	High	2.82552	0	80	HIGH	81
TCGA-28-1756-01C-01R-0789-01	G4	PN	NA	NA	Low	2.82552	0	80	HIGH	78
TCGA-08-0627-11A-01R-0342-01	NA	PN	NA	NA	Low	NA	NA	NA	NA	NA
TCGA-28-1760-01A-01R-0596-01	G4	MES	NA	WT	High	4.69825	0	NA	NA	48
TCGA-06-0675-11A-01R-0342-01	NA	PN	NA	NA	Low	NA	NA	NA	NA	NA
TCGA-16-0846-01A-01R-0389-01	G4	PN	IDHwt	WT	Low	3.90973	1	NA	NA	85
TCGA-12-1597-01B-01R-0916-01	G4	PN	NA	WT	Low	22.1771	1	80	HIGH	62
TCGA-12-0618-01A-01R-0306-01	G4	PN	IDHwt	WT	Low	12.9777	1	60	INTER	49
TCGA-19-2623-01A-01R-0916-01	G4	MES	IDHwt	WT	High	7.52377	0	80	HIGH	65
TCGA-19-1789-01A-01R-0596-01	G4	CL	IDHwt	WT	Low	3.25264	1	60	INTER	69
TCGA-06-0160-01A-01R-0233-01	G4	PN	IDHwt	WT	Low	11.7949	1	NA	NA	56
TCGA-14-1458-01A-01R-0596-01	G4	PN	IDHmut-non-codel	Mutant	Low	6.66954	1	80	HIGH	54
TCGA-08-0625-11A-01R-0342-01	NA	PN	NA	NA	Low	NA	NA	NA	NA	NA
TCGA-12-1097-01B-01R-0522-01	G4	CL	NA	NA	Low	14.5219	1	100	HIGH	61
TCGA-02-0086-01A-01R-0202-01	G4	MES	IDHwt	WT	High	8.80511	1	100	HIGH	45
TCGA-14-1396-01A-01R-0522-01	G4	MES	IDHwt	WT	High	1.11707	1	60	INTER	78
TCGA-02-0043-01A-01R-0177-01	G4	MES	IDHwt	WT	High	18.3002	1	80	HIGH	54
TCGA-06-0128-01A-01R-0219-01	G4	PN	IDHmut-non-codel	Mutant	Low	22.7027	1	80	HIGH	66
TCGA-06-0744-01A-01R-0338-01	G4	CL	IDHwt	WT	Low	19.5487	0	80	HIGH	66
TCGA-02-0325-01A-01R-0280-01	G4	PN	NA	NA	Low	10.6121	1	80	HIGH	61
TCGA-02-0026-01B-01R-0298-01	G4	PN	IDHmut-non-codel	Mutant	Low	24.5755	1	80	HIGH	27
TCGA-12-1600-01A-01R-0596-01	G4	CL	IDHwt	WT	High	14.719	1	80	HIGH	86
TCGA-41-2571-01A-01R-0916-01	G4	PN	IDHwt	WT	Low	0.854227	1	60	INTER	89
TCGA-08-0626-11A-01R-0342-01	NA	PN	NA	NA	Low	NA	NA	NA	NA	NA
TCGA-06-0206-01A-01R-0233-01	G4	MES	IDHwt	WT	High	7.65519	1	NA	NA	40
TCGA-02-0326-01A-01R-0280-01	G4	CL	NA	NA	Low	7.32664	1	80	HIGH	82
TCGA-06-2570-01A-01R-0789-01	G4	PN	IDHmut-non-codel	Mutant	Low	9.36365	0	100	HIGH	21
TCGA-28-2509-01A-01R-0789-01	G4	MES	IDHwt	WT	High	4.76396	0	80	HIGH	77
TCGA-06-0221-01A-01R-0233-01	G4	PN	IDHmut-non-codel	Mutant	Low	19.8115	1	100	HIGH	31
TCGA-06-0402-01A-01R-0280-01	G4	CL	NA	NA	High	0.262839	1	NA	NA	71
TCGA-06-0137-01A-02R-0219-01	G4	CL	IDHwt	WT	Low	26.6782	1	NA	NA	63
TCGA-02-0052-01A-01R-0177-01	G4	MES	IDHwt	WT	High	12.5834	1	80	HIGH	49
TCGA-06-0133-01A-02R-0219-01	G4	CL	IDHwt	WT	Low	14.2919	1	NA	NA	64
TCGA-02-0068-01A-01R-0298-01	G4	CL	IDHwt	WT	High	26.4153	1	80	HIGH	57
TCGA-06-0210-01A-01R-0233-01	G4	MES	IDHwt	WT	High	7.39235	1	NA	NA	72
TCGA-06-6389-01A-13R-1698-01	G4	PN	IDHmut-non-codel	Mutant	Low	7.78661	0	100	HIGH	49
TCGA-06-0178-01A-01R-0233-01	G4	PN	IDHmut-non-codel	Mutant	Low	53.9477	0	NA	NA	38
TCGA-06-0686-01A-01R-0338-01	G4	PN	IDHwt	WT	Low	9.3965	0	NA	NA	53
TCGA-12-1096-01A-01R-0522-01	G4	MES	NA	NA	Low	9.10081	1	80	HIGH	55
TCGA-12-1089-01A-01R-0522-01	G4	CL	IDHwt	WT	Low	5.81532	1	NA	NA	64
TCGA-28-2513-01A-01R-0789-01	G4	MES	IDHwt	WT	High	7.29379	0	80	HIGH	69
TCGA-08-0623-11A-01R-0342-01	NA	PN	NA	NA	Low	NA	NA	NA	NA	NA
TCGA-81-5910-01A-11R-1698-01	G4	CL	IDHwt	WT	High	1.60989	1	40	LOW	64
TCGA-19-5951-01A-11R-1698-01	G4	CL	IDHwt	WT	High	8.0166	1	80	HIGH	76
TCGA-27-1836-01A-01R-0789-01	G4	PN	IDHwt	WT	Low	30.0294	1	80	HIGH	33
TCGA-12-1094-01A-01R-0522-01	G4	CL	NA	NA	High	12.222	1	100	HIGH	56
TCGA-08-0360-01A-01R-0298-01	G4	MES	NA	WT	High	15.3761	1	80	HIGH	76
TCGA-08-0511-01A-01R-0280-01	G4	CL	NA	NA	High	7.7209	1	80	HIGH	69
TCGA-08-0512-01A-01R-0280-01	G4	MES	NA	NA	High	42.12	1	100	HIGH	48
TCGA-32-1987-01A-01R-1230-01	G4	MES	NA	NA	High	14.8504	1	NA	NA	49
TCGA-06-0237-01A-02R-0233-01	G4	PN	IDHwt	WT	Low	13.6348	1	NA	NA	75
TCGA-14-1401-01A-01R-0522-01	G4	PN	NA	NA	Low	3.74546	1	80	HIGH	54
TCGA-19-5954-01A-11R-1698-01	G4	CL	IDHwt	WT	High	7.95089	0	60	INTER	72
TCGA-14-0781-01B-01R-1698-01	G4	MES	IDHwt	WT	High	0.952792	1	NA	NA	49
TCGA-08-0350-01A-01R-0298-01	G4	PN	IDHwt	WT	Low	29.208	1	80	HIGH	32
TCGA-12-0818-01A-01R-0389-01	G4	PN	IDHmut-non-codel	Mutant	Low	91.698	1	NA	NA	45
TCGA-02-0084-01A-03R-0306-01	G4	CL	IDHmut-non-codel	Mutant	Low	12.6163	1	80	HIGH	36
TCGA-76-4925-01A-01R-1482-01	G4	PN	IDHwt	WT	Low	4.79682	1	100	HIGH	76
TCGA-06-0878-01A-01R-0389-01	G4	MES	IDHwt	WT	High	7.16237	0	80	HIGH	74
TCGA-06-0645-01A-01R-0306-01	G4	MES	IDHwt	WT	High	5.74961	1	NA	NA	55
TCGA-32-4209-01A-01R-1230-01	G4	CL	NA	WT	High	11.105	0	NA	NA	40
TCGA-19-1389-01A-01R-0596-01	G4	MES	IDHwt	WT	High	4.63254	1	80	HIGH	51
TCGA-02-2466-01A-01R-0789-01	G4	PN	IDHwt	WT	High	16.7889	1	80	HIGH	61
TCGA-02-0116-01A-01R-0202-01	G4	MES	IDHwt	WT	High	48.9209	1	80	HIGH	51
TCGA-02-0104-01A-01R-0298-01	G4	PN	IDHwt	WT	Low	64.9541	1	80	HIGH	29
TCGA-28-1751-01A-02R-0596-01	G4	MES	IDHwt	WT	High	7.62234	0	80	HIGH	61
TCGA-12-0827-01A-01R-0389-01	G4	MES	IDHmut-non-codel	Mutant	Low	38.7359	1	100	HIGH	38
TCGA-14-0813-01A-01R-0389-01	G4	PN	IDHwt	WT	Low	1.34705	1	60	INTER	78
TCGA-15-1444-01A-02R-1698-01	G4	PN	IDHmut-non-codel	Mutant	Low	50.498	1	NA	NA	21
TCGA-06-0240-01A-02R-0233-01	G4	PN	IDHwt	WT	Low	20.4029	1	90	HIGH	57
TCGA-08-0344-01A-01R-0298-01	G4	PN	IDHmut-codel	Mutant	Low	115.781	1	80	HIGH	66
TCGA-02-0324-01A-01R-0280-01	G4	PN	NA	NA	Low	7.7209	1	80	HIGH	69
TCGA-26-5139-01A-01R-1482-01	G4	MES	IDHwt	WT	High	1.57704	0	60	INTER	65
TCGA-02-0014-01A-01R-0177-01	G4	PN	IDHmut-non-codel	Mutant	Low	82.5315	1	100	HIGH	25
TCGA-14-0786-01B-01R-0522-01	G4	CL	IDHwt	WT	High	23.0313	1	80	HIGH	50
TCGA-06-5858-01A-01R-1698-01	G4	CL	IDHwt	WT	High	6.14387	0	100	HIGH	45
TCGA-02-0051-01A-01R-0298-01	G4	MES	NA	NA	High	15.0804	1	100	HIGH	43
TCGA-06-0125-01A-01R-0219-01	G4	CL	IDHwt	WT	High	47.5739	1	60	INTER	63
TCGA-14-4157-01A-01R-1230-01	G4	PN	IDHmut-non-codel	Mutant	Low	3.41691	0	60	INTER	40
TCGA-12-0620-01A-01R-0306-01	G4	MES	IDHwt	WT	High	10.4479	1	100	HIGH	57
TCGA-08-0352-01A-01R-0306-01	G4	MES	IDHwt	WT	High	1.28134	1	NA	NA	79
TCGA-12-3652-01A-01R-0916-01	G4	CL	IDHwt	WT	High	34.8919	1	80	HIGH	60
TCGA-12-5299-01A-02R-1482-01	G4	CL	IDHwt	WT	High	3.21978	1	80	HIGH	56
TCGA-06-0147-01A-01R-0219-01	G4	MES	IDHwt	WT	High	17.7745	1	NA	NA	51
TCGA-41-3915-01A-01R-1230-01	G4	MES	IDHwt	WT	High	6.0453	0	NA	NA	48
TCGA-28-1753-01A-01R-0789-01	G4	MES	IDHwt	WT	High	1.21563	0	NA	NA	53
TCGA-14-3476-01B-01R-1230-01	G4	PN	NA	WT	Low	0.394259	1	NA	NA	74
TCGA-87-5896-01A-01R-1698-01	G4	CL	IDHwt	WT	High	0.0657098	0	NA	NA	50
TCGA-08-0353-01A-01R-0298-01	G4	CL	IDHwt	WT	High	8.41085	1	80	HIGH	58
TCGA-02-0079-01A-03R-0306-01	G4	MES	IDHwt	WT	Low	27.2367	1	80	HIGH	57
TCGA-06-0194-01A-01R-0280-01	G4	MES	NA	NA	High	4.6654	1	NA	NA	37
TCGA-27-2528-01A-01R-0789-01	G4	CL	IDHwt	WT	High	15.7704	1	80	HIGH	62
TCGA-02-0034-01A-01R-0177-01	G4	MES	IDHwt	WT	Low	14.1276	1	80	HIGH	60
TCGA-02-0317-01A-01R-0280-01	G4	CL	NA	NA	Low	12.222	1	80	HIGH	40
TCGA-06-0176-01A-02R-0233-01	G4	MES	IDHwt	WT	High	51.3194	0	80	HIGH	34
TCGA-15-1446-01A-01R-0522-01	G4	CL	IDHwt	WT	Low	19.0887	0	80	HIGH	55
TCGA-06-0122-01A-01R-0219-01	G4	MES	IDHwt	WT	High	6.14387	1	NA	NA	84
TCGA-02-0070-01A-01R-0298-01	G4	MES	IDHwt	WT	High	25.0354	0	80	HIGH	70
TCGA-32-2638-01A-01R-0916-01	G4	CL	IDHwt	WT	High	7.3595	0	NA	NA	67
TCGA-06-5413-01A-01R-1698-01	G4	MES	IDHwt	WT	High	8.80511	0	60	INTER	67
TCGA-06-0192-01B-01R-0338-01	G4	MES	IDHwt	WT	High	18.3002	0	100	HIGH	58
TCGA-02-0102-01A-01R-0202-01	G4	CL	IDHwt	WT	High	27.0067	1	100	HIGH	42
TCGA-06-0879-01A-01R-0389-01	G4	CL	IDHwt	WT	High	22.9656	0	80	HIGH	52
TCGA-19-5947-01A-11R-1698-01	G4	MES	IDHwt	WT	High	6.63669	1	40	LOW	47
TCGA-14-0865-01B-01R-0596-01	G4	PN	IDHwt	WT	High	16.4932	1	60	INTER	67
TCGA-28-1747-01C-01R-0789-01	G4	CL	IDHwt	WT	Low	2.52983	1	NA	NA	44
TCGA-27-2527-01A-01R-0789-01	G4	MES	IDHwt	WT	High	14.3904	1	80	HIGH	81
TCGA-06-0680-11A-01R-0342-01	NA	PN	NA	NA	Low	NA	NA	NA	NA	NA
TCGA-28-5204-01A-01R-1482-01	G4	PN	IDHwt	WT	Low	14.9161	1	80	HIGH	72
TCGA-32-1977-01A-01R-1230-01	G4	CL	IDHwt	WT	High	0.0985647	0	NA	NA	63
TCGA-19-1788-01A-01R-0596-01	G4	PN	NA	Mutant	Low	3.67975	1	60	INTER	39
TCGA-19-0960-01A-02R-0522-01	G4	PN	NA	NA	Low	8.60798	0	60	INTER	83
TCGA-27-2524-01A-01R-0789-01	G4	MES	IDHwt	WT	High	7.58948	1	80	HIGH	56
TCGA-06-1801-01A-02R-0596-01	G4	PN	IDHwt	WT	Low	8.64084	0	80	HIGH	56
TCGA-06-0749-01A-01R-0338-01	G4	CL	IDHwt	WT	Low	2.6941	1	NA	NA	50
TCGA-15-1447-01A-01R-0522-01	G4	PN	NA	NA	Low	53.1592	0	80	HIGH	36
TCGA-12-0820-01A-01R-0389-01	G4	CL	IDHwt	WT	Low	18.4645	1	100	HIGH	40
TCGA-26-1442-01A-01R-1698-01	G4	PN	IDHmut-non-codel	Mutant	Low	31.3107	0	80	HIGH	43
TCGA-06-0681-11A-01R-0342-01	NA	PN	NA	NA	Low	NA	NA	NA	NA	NA
TCGA-02-0439-01A-01R-0280-01	G4	PN	NA	NA	Low	0.657098	1	80	HIGH	70
TCGA-02-0430-01A-01R-0280-01	G4	CL	NA	NA	High	10.5464	1	100	HIGH	67
TCGA-27-2523-01A-01R-0789-01	G4	CL	IDHwt	WT	High	16.066	1	80	HIGH	63
TCGA-06-6391-01A-13R-1698-01	G4	PN	IDHwt	WT	Low	1.47847	1	NA	NA	44
TCGA-14-2554-01A-01R-0789-01	G4	CL	IDHwt	WT	High	17.4788	1	60	INTER	52
TCGA-08-0390-01A-01R-0298-01	G4	MES	IDHwt	WT	High	13.9633	1	60	INTER	69
TCGA-06-1805-01A-01R-0596-01	G4	PN	IDHmut-non-codel	Mutant	Low	4.20543	0	80	HIGH	28
TCGA-06-0648-01A-01R-0306-01	G4	PN	IDHwt	WT	Low	9.79076	1	80	HIGH	77
TCGA-14-0787-01A-01R-0389-01	G4	CL	IDHwt	WT	High	2.23413	1	60	INTER	69
TCGA-06-0743-01A-01R-0338-01	G4	CL	IDHwt	WT	Low	22.3085	0	100	HIGH	69
TCGA-08-0351-01A-01R-0298-01	G4	PN	IDHwt	WT	Low	65.2827	1	80	HIGH	40
TCGA-02-0422-01A-01R-0280-01	G4	CL	NA	NA	High	14.489	1	80	HIGH	50
TCGA-76-6282-01A-11R-1698-01	G4	MES	IDHwt	WT	High	17.0517	1	80	HIGH	63
TCGA-02-0021-01A-01R-0177-01	G4	MES	IDHwt	WT	High	77.6033	1	80	HIGH	43
TCGA-16-1063-01B-01R-0522-01	G4	CL	NA	NA	Low	13.9633	1	NA	NA	72
TCGA-41-3393-01A-01R-1230-01	G4	MES	IDHwt	WT	High	4.43541	1	NA	NA	81
TCGA-06-0644-01A-02R-0306-01	G4	MES	IDHwt	WT	High	12.3206	0	80	HIGH	71
TCGA-27-2519-01A-01R-0789-01	G4	MES	IDHwt	WT	High	10.3821	0	80	HIGH	48
TCGA-28-2506-01A-02R-0789-01	G4	CL	IDHwt	WT	Low	6.73525	0	80	HIGH	63
TCGA-28-2502-01B-01R-0789-01	G4	MES	IDHwt	WT	High	0.657098	0	20	LOW	65
TCGA-19-5952-01A-11R-1698-01	G4	CL	IDHwt	WT	High	18.8916	1	60	INTER	62
TCGA-06-0132-01A-02R-0233-01	G4	MES	IDHwt	WT	Low	25.3311	1	NA	NA	49
TCGA-02-0271-01A-01R-0280-01	G4	MES	NA	NA	High	14.4562	1	NA	NA	26
TCGA-27-2518-01A-01R-0789-01	G4	CL	IDHwt	WT	Low	24.7397	1	80	HIGH	52
TCGA-02-0087-01A-01R-0280-01	G4	PN	NA	NA	Low	57.7261	0	80	HIGH	27
TCGA-06-0189-01A-05R-0233-01	G4	MES	IDHwt	WT	High	15.4089	1	NA	NA	55
TCGA-06-0673-11A-01R-0342-01	NA	PN	NA	NA	Low	NA	NA	NA	NA	NA
TCGA-02-0024-01B-01R-0177-01	G4	MES	IDHwt	WT	High	53.0607	1	100	HIGH	35
TCGA-06-0201-01A-01R-0233-01	G4	MES	IDHwt	WT	Low	0.394259	1	NA	NA	51
TCGA-06-0145-01A-03R-0219-01	G4	CL	IDHwt	WT	High	2.3327	1	NA	NA	53
TCGA-06-0182-01A-01R-0280-01	G4	CL	NA	NA	High	3.64689	1	60	INTER	76
TCGA-06-0154-01A-02R-0233-01	G4	MES	IDHwt	WT	High	13.9305	1	100	HIGH	54
TCGA-08-0345-01A-01R-0306-01	G4	PN	IDHwt	WT	High	1.74131	1	60	INTER	71
TCGA-02-0432-01A-02R-0280-01	G4	PN	NA	NA	Low	47.0811	1	80	HIGH	36
TCGA-02-0057-01A-01R-0177-01	G4	MES	IDHwt	WT	High	19.8444	1	80	HIGH	66
TCGA-08-0245-01A-01R-0298-01	G4	PN	IDHwt	WT	High	37.816	1	80	HIGH	31
TCGA-02-0080-01A-01R-0202-01	G4	PN	IDHmut-non-codel	Mutant	Low	89.661	1	80	HIGH	28
TCGA-02-0016-01A-01R-0298-01	G4	CL	IDHwt	WT	Low	55.8205	0	100	HIGH	50
TCGA-08-0522-01A-01R-0280-01	G4	MES	NA	NA	High	20.8629	1	80	HIGH	61
TCGA-12-0656-01B-01R-0338-01	G4	CL	IDHwt	WT	Low	94.7207	1	80	HIGH	48
TCGA-14-1454-01A-01R-0522-01	G4	PN	NA	NA	Low	30.1608	1	60	INTER	54
TCGA-02-0004-01A-01R-0298-01	G4	MES	NA	WT	High	11.3349	1	80	HIGH	59
TCGA-28-5219-01A-01R-1482-01	G4	CL	IDHwt	WT	High	8.50942	0	70	INTER	47
TCGA-06-0154-01A-03R-0233-01	G4	MES	IDHwt	WT	High	13.9305	1	100	HIGH	54
TCGA-08-0346-01A-01R-0298-01	G4	MES	IDHwt	WT	High	8.41085	1	80	HIGH	69
TCGA-14-1827-01A-01R-0596-01	G4	CL	IDHwt	WT	Low	5.88103	1	100	HIGH	51
TCGA-19-2620-01A-01R-0916-01	G4	CL	IDHwt	WT	Low	4.86253	1	40	LOW	70
TCGA-19-4068-01A-01R-1230-01	G4	CL	NA	WT	High	4.50112	0	80	HIGH	68
TCGA-19-1388-01A-01R-0596-01	G4	CL	IDHwt	WT	Low	12.9448	1	NA	NA	58
TCGA-19-5956-01A-11R-1698-01	G4	PN	NA	NA	High	6.50527	0	80	HIGH	53
TCGA-14-1034-01A-01R-0522-01	G4	CL	IDHwt	WT	High	15.9346	1	60	INTER	60
TCGA-06-0211-01A-01R-0233-01	G4	MES	IDHwt	WT	High	11.8278	1	100	HIGH	47
TCGA-02-0106-01A-01R-0280-01	G4	MES	NA	NA	High	11.6635	1	80	HIGH	54
TCGA-32-4213-01A-01R-1230-01	G4	MES	IDHwt	WT	High	11.7292	0	NA	NA	47
TCGA-02-0083-01A-01R-0202-01	G4	CL	IDHwt	WT	High	22.7027	1	80	HIGH	59
TCGA-02-0269-01B-01R-0280-01	G4	CL	NA	NA	Low	10.7436	1	NA	NA	68
TCGA-02-0075-01A-01R-0202-01	G4	MES	IDHwt	WT	High	20.83	1	80	HIGH	63
TCGA-06-0238-01A-02R-0306-01	G4	PN	IDHwt	WT	Low	13.3062	1	80	HIGH	46
TCGA-27-1834-01A-01R-0596-01	G4	PN	IDHwt	WT	Low	40.5101	1	80	HIGH	56
TCGA-12-0776-01A-01R-0338-01	G4	MES	NA	NA	High	9.72505	1	80	HIGH	52
TCGA-06-0410-01A-01R-0280-01	G4	PN	NA	NA	High	4.69825	1	NA	NA	76
TCGA-32-1991-01A-01R-1230-01	G4	CL	IDHwt	WT	High	16.9203	1	NA	NA	60
TCGA-06-0412-01A-01R-0280-01	G4	MES	NA	NA	High	9.56078	1	NA	NA	56
TCGA-19-1790-01B-01R-1230-01	G4	MES	NA	WT	High	5.05965	1	60	INTER	56
TCGA-06-5411-01A-01R-1698-01	G4	PN	IDHwt	WT	Low	8.34514	1	80	HIGH	51
TCGA-06-0152-01A-02R-0306-01	G4	CL	IDHwt	WT	Low	12.3206	1	NA	NA	68
TCGA-06-0175-01A-01R-0280-01	G4	MES	NA	NA	High	4.04115	1	100	HIGH	69
TCGA-06-0187-01A-01R-0233-01	G4	CL	IDHwt	WT	High	27.2039	1	60	INTER	69
TCGA-06-0678-11A-01R-0342-01	NA	PN	NA	NA	Low	NA	NA	NA	NA	NA
TCGA-06-5414-01A-01R-1482-01	G4	CL	IDHwt	WT	High	8.96939	0	80	HIGH	61
TCGA-06-0142-01A-01R-0219-01	G4	PN	IDHwt	WT	Low	2.20128	1	NA	NA	81
TCGA-14-0867-01A-01R-0389-01	G4	MES	IDHwt	WT	High	2.037	1	60	INTER	67
TCGA-12-5295-01A-01R-1482-01	G4	CL	IDHwt	WT	High	14.9161	1	NA	NA	60
TCGA-28-2510-01A-01R-1698-01	WT	PN	WT	Not expressed	Low	Unmethylated	No combined CNA	NA	NA	non-codel
TCGA-06-0145-01A-01R-0219-01	G4	CL	IDHwt	WT	High	2.3327	1	NA	NA	53
TCGA-12-3653-01A-01R-0916-01	G4	CL	IDHwt	WT	High	14.5219	1	80	HIGH	34
TCGA-02-0015-01A-01R-0298-01	G4	MES	IDHwt	WT	High	20.6	1	80	HIGH	50
TCGA-08-0516-01A-01R-0280-01	G4	CL	NA	NA	Low	19.5815	1	NA	NA	14
TCGA-32-1986-01A-01R-0789-01	G4	MES	IDHwt	WT	High	12.682	1	20	LOW	68
TCGA-76-4928-01B-01R-1482-01	G4	CL	IDHwt	WT	High	3.08836	1	80	HIGH	85
TCGA-26-1439-01A-01R-1230-01	G4	CL	IDHwt	WT	High	13.8648	1	NA	NA	63
TCGA-08-0385-01A-01R-0298-01	G4	PN	NA	WT	Low	2.6941	1	60	INTER	71
TCGA-32-1980-01A-01R-1698-01	G4	PN	IDHwt	WT	Low	1.18278	1	NA	NA	72
TCGA-02-0071-01A-01R-0202-01	G4	CL	IDHwt	WT	High	5.48677	1	80	HIGH	53
TCGA-32-1978-01A-01R-1230-01	G4	CL	NA	NA	High	15.8361	1	NA	NA	57
TCGA-12-1099-01A-01R-0522-01	G4	PN	NA	NA	Low	4.13972	1	80	HIGH	68
TCGA-06-0179-01A-02R-0280-01	G4	MES	NA	NA	Low	20.2386	1	60	INTER	64
TCGA-12-0829-01A-01R-0389-01	G4	MES	IDHwt	WT	Low	20.5672	1	80	HIGH	75
TCGA-14-1452-01A-01R-0522-01	G4	CL	NA	NA	High	7.09666	1	80	HIGH	60
TCGA-12-0654-01B-01R-0338-01	G4	MES	NA	NA	High	7.58948	1	NA	NA	48
TCGA-06-5410-01A-01R-1698-01	G4	MES	IDHwt	WT	High	3.54833	1	60	INTER	72
TCGA-06-0676-11A-02R-0342-01	NA	PN	NA	NA	Low	NA	NA	NA	NA	NA
TCGA-02-0456-01A-01R-0280-01	G4	MES	NA	NA	High	3.3512	1	60	INTER	67
TCGA-06-0195-01B-01R-0233-01	G4	PN	IDHwt	WT	Low	7.39235	1	100	HIGH	63
TCGA-19-1387-01A-01R-0596-01	G4	PN	IDHwt	WT	Low	5.94674	0	60	INTER	81
TCGA-02-2486-01A-01R-0789-01	G4	MES	IDHwt	WT	High	16.1975	0	80	HIGH	64
TCGA-06-0155-01B-01R-0522-01	G4	MES	IDHwt	WT	High	10.4479	1	80	HIGH	61
TCGA-06-0146-01A-01R-0280-01	G4	PN	NA	NA	Low	20.0743	1	NA	NA	33
TCGA-32-2495-01A-01R-1230-01	G4	CL	IDHwt	WT	Low	15.0147	1	NA	NA	59
