# Supplementary material for: A STAT3-based gene signature stratifies glioma patients for targeted therapy
Source: Nat Commun. 2019 Aug 9;10:3601. doi: 10.1038/s41467-019-11614-x (PMC6689009; doi:10.1038/s41467-019-11614-x)
Supplement: Supplementary file 7 — Source Data [file 41467_2019_11614_MOESM7_ESM.zip › Supp Figure 3f 3g/1st_BASE_145559-2469370_NNI-24_TX_TAG908_IDH2_IDH2.seq]

NNNNNNNNNNNTCTCTGTCTCACAGAGTTCAGCTGAAGAAGATGTGGAAAAGTCCCAATGGAACTATCCGGAACATCCTGGGGGGGACTGTCTTCCGGGAGCCCATCATCTGCAAAAACATCCCACGCCTAGTCCCTGGCTGGACCAAGCCCATCACCATTGGCAGGCACGCCCATGGCGACCAGGTAGGCCAGGGTGGAGAGGGGATCCACTGACCTGGGCACCCCCCGACTGGAGCTCCTCGCCTAGCCATCCTCTTGTCTCTGCAGTACAAGGCCACAGACTTTGTGGCAGACCGGGCCGGCACTTTCAAAATGGTCTTCACCCCAAAAGATGGCAGTGGTGTCAAGGAGTGGGAAGTGTACAACTTCCCCGCAGGCGGCGTGGGCATGGGCATGTACAACACCGACGAGGTGAGGCTGGCTTGGGCATCCTGGGCCCCTCCTCTCCCAGCTTGTCTCTTCATCTCTGTCTCGTGGCTTTCCCTTTTCTTCTGAAT
