# Supplementary material for: A STAT3-based gene signature stratifies glioma patients for targeted therapy
Source: Nat Commun. 2019 Aug 9;10:3601. doi: 10.1038/s41467-019-11614-x (PMC6689009; doi:10.1038/s41467-019-11614-x)
Supplement: Supplementary file 7 — Source Data [file 41467_2019_11614_MOESM7_ESM.zip › Supp Figure 1m/STAT3_KD_exprs.gct]

#1.2
54613	16
GID	ID	AFG1252-5	AFG1252-17	AFG1252-9	AFG1252-21	AFG1252-6	AFG1252-18	AFG1252-10	AFG1252-22	AFG1252-7	AFG1252-19	AFG1252-11	AFG1252-23	AFG1252-8	AFG1252-20	AFG1252-12	AFG1252-24
1007_s_at	1007_s_at	9.74142960842493	9.78527560974987	10.978368270775	10.9238211332549	8.91532369785824	8.93813695784641	11.1799114021935	11.1444418500904	9.92157578133201	9.97709841248102	10.9891467406376	11.0403388786507	8.99785733122016	8.92306148247324	10.5331057529414	10.5668674364337
1053_at	1053_at	10.2633098031055	10.2561103044033	10.4216075613365	10.4380269487782	9.74641337763924	9.7104428165411	9.8105182205986	9.75104710124454	10.1351806989185	10.127706192145	10.1237407603823	10.0784910931702	10.1492015806258	10.2085256739765	10.3673863828417	10.3201323539514
117_at	117_at	7.36569463189432	7.30616527677989	7.32047531649861	7.44430161793373	7.25707994602165	7.35865113237125	7.28024911525922	7.27713795865237	7.507292921614	7.3677744386591	7.34329617831148	7.33017884169565	7.30554823053371	7.41092935264075	7.49254447289433	7.34673025998635
121_at	121_at	7.78714198765315	7.78972499042963	7.91821168621218	7.94053702174066	7.79285606871051	7.87103357579162	7.96107076006536	8.01589868308409	8.30105082138868	8.10803357255572	8.2507549197452	8.33075501626284	7.8271977983732	7.94492969078686	8.45367136021157	8.43784730113224
1255_g_at	1255_g_at	7.17899367099787	7.15896404460425	7.30253511982662	7.54143879259514	7.2030245784408	7.36539068811464	7.40749501093896	7.3459185433292	7.63553398293002	7.37654541829438	7.60165776541482	7.45987863833197	7.25310298573392	7.43516044133772	7.49192087173297	7.61120577239784
1294_at	1294_at	8.61295856115166	8.69543263613884	8.51673741552338	8.67451420117235	8.30057677186826	8.7619257761148	8.48436491040806	8.36613095910451	8.69783330732061	8.77871801158321	8.69176042294579	8.71041789497039	8.52099179219912	8.61854151772207	8.78999272527398	8.7404755203492
1316_at	1316_at	8.42965733531332	8.34505185972947	8.54118412551612	8.73475290634725	8.34555021071701	8.56692089010786	8.66465753873465	8.47129487765395	8.82513150206636	8.60941650093978	8.82200688573187	8.77171685168066	8.39293139203986	8.51775139485336	9.0116715538268	8.98124956576426
1320_at	1320_at	6.73052569691739	6.82678814912598	7.34668324909093	7.45254292150965	6.70936616129924	6.83770153971261	7.19629567619024	7.22267360986782	6.87466025688363	7.02217467837642	7.18960712644414	7.30997995192048	6.81919049437541	6.86627373571447	7.27992064414917	7.3804221922729
1405_i_at	1405_i_at	6.27635525923256	6.25756045856803	6.3471796563194	6.27580349297087	6.20274654655784	6.31986021807963	6.3305191043464	6.20007881109507	6.45050942910229	6.3063027472607	6.32358866876959	6.2484611290324	6.32995198486002	6.40522340828205	6.2999909328987	6.32955224290877
1431_at	1431_at	6.60829349034492	6.63953838337185	6.76277056868105	6.71799170427557	6.69812467804392	6.58852565725524	6.74373841511621	6.79334319890226	6.79059912138894	6.72868738732936	6.77809562613023	6.89202334554476	6.55187355213057	6.80550483419541	6.96139117871376	7.06600245195684
1438_at	1438_at	7.38373173220393	7.4374794201322	7.64894917575936	7.57662073692203	7.64636973265506	7.55492618124827	7.98213518635576	7.96209724780627	7.5341014158089	7.41177042379817	7.48052322988581	7.47520332781865	7.15475532861795	7.27858862847269	7.18520592840521	7.18654474308643
1487_at	1487_at	9.28553908606026	9.19592357275438	9.53749554958841	9.47856555154442	9.06398980227915	9.02574622816228	9.6683302914706	9.58557675642895	9.7165153309438	9.53893684275322	10.2538084163119	10.3249015268176	8.91132621742729	9.10285140591764	9.82453697624658	9.35527871496858
1494_f_at	1494_f_at	7.49876958760742	7.61770164957135	7.61677741798094	7.76483857139005	7.58297783978059	7.76546665374413	7.71663695175314	7.68361080596133	8.34524276229856	8.00767127862265	7.9723092380407	8.05376349445238	7.76234593447649	7.84084760258613	8.24017931064408	8.15848259560541
1552256_a_at	1552256_a_at	9.79586414279815	9.88924226877158	10.0281529331808	10.0441400896011	9.66227090602178	9.804523225069	9.9667862981763	10.0133173769852	9.93348464059132	9.8745190162736	10.3683113728355	10.4128489479076	9.16547575172102	9.2080626449253	9.55559545580692	9.47618629123664
1552257_a_at	1552257_a_at	10.4831883725624	10.6274592613347	10.9067218400682	10.8631191906835	10.4848969538663	10.7193539710547	10.7457772389902	10.6509178719844	10.4300732928675	10.3683918915319	10.8980171787508	10.9458741694918	10.4353625292294	10.4739934532194	10.8411854309522	10.9024180425496
1552258_at	1552258_at	6.89827364432868	6.89551648945599	7.03416084194328	7.04455782499146	6.82914983010347	7.02471782928293	7.05190216056492	7.00298130175546	7.26209551218771	7.10022730261267	7.19888859779627	7.29283251424235	6.86481497052888	6.85709622821919	7.17367749405412	7.26835459907588
1552261_at	1552261_at	6.44558915437137	6.28856486201519	6.57645621550838	6.57153776707233	6.35640273001465	6.51822311069747	6.53876194162185	6.54243681161386	6.42135798595107	6.49265059864406	6.41065419658293	6.58625495423929	6.34840507213481	6.37096413321425	6.54679080948753	6.49336530650829
1552263_at	1552263_at	8.33968493374898	8.47516099190662	9.6838431165601	9.65185630750222	8.49215168402971	8.52170941394336	9.53674957459218	9.6024270991896	8.67575311243488	8.87879995615527	9.227102188565	9.27045253124206	9.33186122288149	9.22324787418436	10.1205059863015	10.1304032542281
1552264_a_at	1552264_a_at	8.54251473094578	8.54152364391309	9.34406291390429	9.27209713682694	8.78548129673677	8.87620641011345	9.34087206697282	9.28949899339893	9.2609689039376	9.28972066475762	9.40275071188212	9.323600723436	9.06931656585243	9.13032439591965	9.60096066061257	9.6127596517406
1552266_at	1552266_at	6.3934843723245	6.50435282001754	6.52317261454443	6.64197159562385	6.56729397856377	6.68472891784042	6.51338239595745	6.50393351209988	6.65158305848412	6.62591065182949	6.70312046042583	6.80717834718618	6.40140737434635	6.43809281947402	6.61440989575841	6.98851497726343
1552269_at	1552269_at	6.80605167238417	6.91719058446699	6.63910863756449	6.63205695349281	6.78264382933696	6.80419353778343	6.6466688158545	6.70198962133206	6.31267851751333	6.29176460425012	6.39734329971053	6.45960282741141	7.4469352553702	7.39909570613672	6.77341881223028	6.74973437437144
1552271_at	1552271_at	6.89011948332926	6.94940434263808	6.94605514679215	7.01878493217555	6.99559808474375	7.01438860267445	7.10976206629224	7.13829802020786	7.04327639048805	7.03288822788781	6.98974118023157	7.08968457684746	6.92666948746193	6.98357774153004	7.06276190818656	7.11132199996692
1552272_a_at	1552272_a_at	7.97806474424341	7.7613495679439	7.87973664042984	7.88169334598879	7.93386444663437	7.80009580655119	7.84491646964242	8.05701625344542	8.28136598454646	8.0306629437272	8.41519316672673	8.37291463707778	7.75899484369998	8.01862516086049	8.37122495367302	8.35190166519332
1552274_at	1552274_at	8.03219161116603	7.83066241374916	7.70632003716647	7.49675935836095	8.14060108396012	7.94109974307332	8.01676400406958	7.87127452449516	8.18088339210872	7.86738502595832	7.64368888710139	7.43106200631987	7.99763793415796	7.77281638386742	7.36134299391364	7.30121857501292
1552275_s_at	1552275_s_at	7.7936086782978	7.71575588250561	7.54698534257508	7.46620921268868	7.87788733300672	7.75312797853852	7.9314310415796	8.02160728385194	7.67414521917028	7.94595690570704	7.49924987941657	7.54633431767425	7.73470390479459	7.75909794376907	7.40835708453471	7.34391820199804
1552276_a_at	1552276_a_at	7.40523858302952	7.50526415822415	7.81214858088902	7.87931677790668	7.56678308660883	7.51934907791515	7.81372251453057	7.82955002175845	8.12177901522884	7.95868789278055	7.92834728646541	8.13541858971143	7.59363240319325	7.6359490153611	7.94080393191465	7.91397368031009
1552277_a_at	1552277_a_at	9.69488201232303	9.76410083086102	9.84458469950423	9.83510888025582	9.49737768375276	9.62467420398418	9.53793884976901	9.60312076613863	9.69235851413965	9.65544996740389	9.69084413689767	9.75632238206111	9.88251767015696	9.87463879697024	9.91496757961525	9.94753155243249
1552278_a_at	1552278_a_at	7.50795525779765	7.65464651567382	7.35461711042134	7.68961274920624	7.43322350179574	7.65649174847267	7.48323756616251	7.44116224112199	7.65928678414189	7.54297335949867	7.38219222056635	7.55082382655018	7.59663674625766	7.48466067296045	7.68773633365512	7.5792165498008
1552279_a_at	1552279_a_at	8.00477973745175	8.00732033327834	8.03038188611261	8.27825346992464	7.94718480271857	8.06900895912451	8.20854492321961	8.09618463733391	8.36327998677432	8.29790526941878	8.30489333748941	8.22599464048375	8.15365066137818	8.02368649709772	8.37790656504355	8.17193929338043
1552280_at	1552280_at	6.11590299500595	6.20747196891895	6.34017481407036	6.3258241483754	6.39601517191174	6.25836743827119	6.28283985128233	6.33287755764233	6.58175850643478	6.38331352997525	6.42103029325423	6.44841450766345	6.23219941900391	6.33170888271427	6.52523469808266	6.70968970643688
1552281_at	1552281_at	9.1931629135402	9.16699359410435	8.77555409209328	8.98420306777405	8.87141410013223	9.08800282692496	8.7548123943653	8.67262793470358	9.16516653558024	9.47299838540255	8.90099996614428	8.83719532545675	8.96325098293553	9.33554376979363	8.87201683318296	8.89442729672071
1552283_s_at	1552283_s_at	7.30884196620273	7.16531058037947	7.74265955712782	7.70029103849527	7.35090072815572	7.31008835442907	8.42455516108259	8.3929300650744	7.19058177818759	7.36539281124535	7.90596207991281	7.70787642058764	7.05874930013243	7.06197746786508	7.39694615536731	7.39378156515677
1552286_at	1552286_at	8.64181454665835	8.54946801663342	8.47358250972245	8.47234178961073	8.17378956927412	8.22422309846928	8.15245951286258	8.19759580259131	8.45576146351203	8.40315166003992	8.0859719291611	8.41476120809564	8.55913349254872	8.52773490888299	8.41687959127124	8.44331521159842
1552287_s_at	1552287_s_at	9.62320816983877	9.6410810336546	9.06003301352391	8.92270579573995	9.93621331195466	9.96070050666403	9.46969993945643	9.57871088535023	10.294194047485	10.2310393605897	9.85080986092594	9.8089250277268	9.6366142274125	9.59751560787979	8.76126256303106	8.8896720300374
1552288_at	1552288_at	6.92564652750101	6.97523522074953	7.08831505441688	7.41936260100529	6.97813691494845	7.43773896559392	7.46606795854982	7.12441664550939	7.61252080264982	7.24127127306289	7.28010768810882	7.46769542632819	7.30277416412011	7.37396043979413	7.50767144162714	7.50283331729784
1552289_a_at	1552289_a_at	6.67131263364633	6.60835374560366	6.53672436340903	6.48766970718276	6.70719398945108	6.67649077334912	6.46296496383729	6.49283182611866	6.73464247074153	6.73459014201288	6.67190923232987	6.62014934514398	6.56449175831488	6.65160354763137	6.69598812958378	6.80988412420449
1552291_at	1552291_at	10.3669492737951	10.2785668401694	9.47397985508821	9.452845164336	10.0691062138047	9.88395702555221	9.09511678135498	9.17930858811007	9.68555813130704	9.68204181062676	9.26808244446913	9.2495950962475	10.4108646235028	10.3863793519506	9.645063650907	9.85506184766682
1552293_at	1552293_at	6.88831005527261	6.85264212637479	6.89388040427754	7.03171982743489	7.02378681525741	7.15517743189703	6.94698173483433	6.99048891304625	7.29735621484789	7.33375504446597	7.0941000814313	7.15702464888531	6.95007306875841	7.09709666163515	7.42965171081882	7.30169044303982
1552295_a_at	1552295_a_at	7.15841123446593	7.208290323684	7.32420286338346	7.42558008396944	6.90353367014839	7.02788676811872	7.5421783465501	7.49037346684481	6.79086361637822	6.94537585183817	7.2118717359366	7.18704448077854	7.15669016046459	7.08778885113986	7.08774246491163	6.99646404724142
1552296_at	1552296_at	6.83203354451318	6.99527648453241	7.08942719895427	7.29560251588906	6.79723934555626	7.16474210851954	7.18869865923472	7.10307908296067	7.32506565822438	7.11698092406876	6.87964855533823	7.13210091264969	6.97403607495921	7.27049771258619	7.6045448431777	7.40001549463185
1552299_at	1552299_at	7.34048025744235	7.43931272273864	6.84543158537285	6.81657680135197	7.63842782113189	7.70314045600401	6.96875771029985	7.0750314166846	6.54577140997347	6.41721460806705	6.28305717744038	6.39653942813125	7.87246297691558	7.83150451095524	6.87483911241478	6.92590657573295
1552301_a_at	1552301_a_at	7.24069845668741	7.31677574450467	7.27519928714006	7.48855873870998	7.24902723383805	7.35242546778847	7.36493402693089	7.38366024318935	7.62870467693375	7.72995516039738	7.49795751844842	7.48850475413882	7.23031439719495	7.38298727530774	7.48067288847488	7.49945649297515
1552302_at	1552302_at	6.41936646915256	6.25931183858695	6.34824128560781	6.53758543478584	6.24396236385663	6.3385667712056	6.48744666131104	6.52219266110371	6.54471200197257	6.56326363197646	6.64392269751187	6.43490221395588	6.41622355009462	6.42034255187594	6.79551704100828	6.92798329183581
1552303_a_at	1552303_a_at	7.68352165007685	7.71968656181942	7.56376447879339	7.60995395003388	7.71623124780699	7.8295647186187	7.60934213740402	7.47182426349139	7.57200238136846	7.51128046320614	7.4435958514656	7.6650099698604	7.40097405684512	7.53049903482549	7.46798618641157	7.53103508143923
1552304_at	1552304_at	7.31796965219625	7.32254511342123	6.95687467171923	6.94293206396449	7.1082142409196	7.18959810142909	6.98098900712747	7.01561900959046	6.63652685915194	6.72087020508349	6.67910129984217	6.57786153343393	7.35694295588323	7.443331799824	6.81281547510664	6.85255051892842
1552306_at	1552306_at	7.90544853446463	7.81474141168166	7.64365861230098	7.57016965878597	7.90114383555862	7.75966985848409	7.77119273084427	7.93952865269147	6.60193524934701	6.78790464423631	6.72154253700153	6.66070879195789	8.26348857761947	8.12361952383806	7.67033315016461	7.64348780112804
1552307_a_at	1552307_a_at	8.10223680237113	8.23109785927081	9.07916557722787	8.98842067767598	8.15022527653663	8.16266902307616	8.87996033353548	8.92480836046683	8.31690530660834	8.24802500858485	9.26614659230077	9.35175827116665	8.51293912044471	8.33414071585866	8.84549919599669	8.99000711073084
1552309_a_at	1552309_a_at	6.86934085695137	6.86856187438066	6.35938834406882	6.34584205727139	7.16234439812554	7.13541879687411	6.467428920458	6.53226521172537	6.67423834413395	6.70854141916633	6.4666706268436	6.47984803319567	7.12302097858583	6.96718888125652	6.71684175334223	6.71189889070665
1552310_at	1552310_at	8.65919234037643	8.81957242800481	9.56465844708001	9.46407030434807	8.08700665105407	8.1557355598926	8.8317661862666	8.78617712668505	7.99458893879905	8.0258024812201	9.2851513359942	9.31846850808624	8.73346455226195	8.54166137830818	9.26554908915823	9.36608573084049
1552311_a_at	1552311_a_at	7.95842283414851	8.02394765133968	8.04445888002325	8.09337969133979	8.11915246331246	8.19793188550749	8.03684281295004	7.89452830903175	8.54455598125861	8.46439110844599	8.35713771965526	8.44006410824055	8.11407161312859	8.10099889596275	8.57253662337261	8.52391075305039
1552312_a_at	1552312_a_at	8.05635738273677	8.06286679103194	8.83475946209803	9.12654018340495	8.12433834162435	8.52647979568838	9.21719911856726	9.1614527693261	8.35771853770475	8.32696874546695	8.89941740663594	8.75903230829629	8.20302589077824	8.15244598336154	8.70043611151243	8.70925161324502
1552314_a_at	1552314_a_at	7.46087913002787	7.51893872025777	7.50530837359163	7.38663331884891	7.48539587969535	7.41830620387254	7.57958332821413	7.58744397650264	8.91279500646995	8.93957759218989	7.99983368914576	7.95772749519959	7.88191771221089	7.71613584466207	7.50644964633962	7.67827751717907
1552315_at	1552315_at	7.16166996349816	7.14900637718135	7.29089350135346	7.30689771423764	7.10283684096751	7.27219469562531	7.28354312252624	7.20227438648175	7.30669994411614	7.21011911300645	7.45573388581839	7.51775094305892	7.10225701165601	7.14786843998424	7.32502760101611	7.34722018703747
1552316_a_at	1552316_a_at	6.03954556533875	5.97164563347076	6.19457056841181	6.03733057399091	5.8862837534081	6.10951780119208	6.07875543173199	6.13777819307693	6.19170373654368	6.00671081893837	6.12174682487395	6.14180958606072	5.9963078258157	5.98662568618909	6.12552474020548	6.16314056948413
1552318_at	1552318_at	6.2038643418278	6.04893781143258	6.23726332962319	6.25965043106342	6.11770290821	6.22538701682781	6.3182791661159	6.18646180264802	6.26144149824106	6.31384188120997	6.2812501759833	6.15215302023639	6.25180028166214	6.24949500710982	6.42796408435608	6.49042676504569
1552319_a_at	1552319_a_at	6.78340437027669	6.82064786986046	6.78660342438901	6.86763750978789	6.68698869290491	6.58304436638021	6.71083665347249	6.75066327569648	7.05532113968839	6.94954252961385	6.8033613997593	6.99038748932979	6.83131798016335	6.86921463892962	6.98188642515322	7.11028645081057
1552320_a_at	1552320_a_at	8.01734713787048	7.9471963710751	8.03740512867037	8.36674514065303	7.95252015003363	8.15946603039395	8.10400031809995	8.06786023818054	8.61801483789209	8.38222962126452	8.39270080218355	8.38806463091646	7.83809161919383	8.1398825895358	8.65556191642924	8.52447674040492
1552321_a_at	1552321_a_at	6.23589664103794	6.24929733750758	6.34611144020187	6.41763130391558	6.33810848461558	6.24905106243114	6.44819687116966	6.15207124391639	6.37533027565868	6.33581863607436	6.22123879272002	6.33998325406418	6.16039984541486	6.26053067588032	6.45240362329785	6.25133446676672
1552322_at	1552322_at	6.23930204715831	6.20950318918626	6.16092180676904	5.99467590707079	6.49458803967182	6.33057862131826	6.26562499003895	6.20209503583514	6.1284583487591	6.16017773538799	6.09343730164457	6.11682526664996	6.42325797370968	6.40711817487002	6.13263610609121	6.09963411577699
1552323_s_at	1552323_s_at	7.11342599437809	7.18910319949017	6.91199090880262	6.86684064982694	7.23478664814823	7.2054918521992	6.93419113631525	6.92634589730294	6.66693642561272	6.75433747396105	6.70620793829693	6.66130600270792	7.47287647460383	7.42913263589536	6.82092684824635	6.74420114264114
1552325_at	1552325_at	7.0811911528459	6.46563583465872	6.86398297819207	6.75828414607871	7.01710348977996	6.94493193189958	6.63249691928807	6.62127340335081	7.19611271836996	6.99717321397579	7.05491692888533	7.11216488982841	6.65916389272966	6.55223989671914	6.96089158992851	7.17724212339701
1552326_a_at	1552326_a_at	6.79527111902725	6.96240446794327	6.4969379559747	6.42764847428069	7.12842712318116	7.09678985596504	6.62176359108765	6.59906743664108	7.03015542790379	6.93445087392629	6.5252159587829	6.43934301734838	7.00779304270961	6.76387321564314	6.43840436910908	6.57845387410248
1552327_at	1552327_at	7.31019813763295	7.37325492349199	6.92907088699002	6.83455769312857	7.2482944428168	7.52329210867764	6.89659843102868	7.0829022287568	7.17314665674042	6.99360206187223	6.79927991027874	6.87187845885005	7.07111289052363	7.18463040219214	6.70784383637233	6.79212883080713
1552329_at	1552329_at	8.2259738183957	8.16847559734432	8.19434466604678	8.18198740448901	8.26605146935807	8.28093001534659	8.26455125381012	8.34460427943245	8.17184376918371	8.31343178251269	7.73348105949823	7.70139267502952	8.36208595955641	8.34665087678849	8.08270115276588	8.1570782837881
1552330_at	1552330_at	7.41543372388719	7.46012955257297	7.48325364208755	7.37388379033804	7.21677316619575	7.16267519563182	7.29915036137476	7.26796120407165	7.26388288752379	7.26376415171152	7.05731431763247	7.01117499504955	7.34025822301003	7.28759096927726	7.23130890563898	7.19070525148218
1552332_at	1552332_at	8.02532276374006	8.05977381160298	8.58059390391822	8.62855510821828	8.01592028680037	8.17487074782901	8.68938666195807	8.65300930006177	8.34209476903422	8.16756768154734	8.38672432298141	8.69551175142733	8.22811107635929	8.22420799229149	8.85070884565956	8.76354740050335
1552334_at	1552334_at	6.80239869088176	6.83713173010128	7.07563672313436	6.9455649474547	6.88675333369905	6.85878005231631	7.23661959873384	7.25485984317298	6.79405993844256	6.81706979948655	6.72265203716746	6.77373047712634	6.95285702239964	6.8058624011635	6.92357511991529	6.84986433396492
1552335_at	1552335_at	7.7001264499615	7.3045539379533	7.36423553831249	7.64521610895523	7.64020853757795	7.57942845874705	7.64659817884269	7.52860657873294	8.19285475534639	7.95773795816396	7.75413916342248	8.01223750017066	7.57577580516476	8.15380092587946	8.32050198003969	8.04284337079221
1552337_s_at	1552337_s_at	8.39080208924102	8.46704015977525	6.68288890500525	6.66848620701823	8.50546013777497	8.48166487425723	6.87411775969994	6.84344535495009	8.76800595761757	8.66871482989732	6.6893366334638	6.66231805494715	8.95774506201932	8.81180133634378	6.68861014276171	6.62940626267888
1552338_at	1552338_at	6.66427090380258	6.74687385312422	7.07312275985062	7.00249276617569	6.55477403024771	6.6787361094287	6.9405587555302	6.89187905644106	6.92981913190585	6.71656778011909	6.91509309086379	7.02177715175274	6.69682592127994	6.78572449631427	6.91370410816632	6.88319354386791
1552340_at	1552340_at	6.79383516143987	6.96690212419882	7.00684353970838	7.21305648304421	6.82889510749244	7.01418661703898	7.26018148170557	6.86974097507522	7.15863238675226	6.94524924999387	7.14626425589356	6.94753077652685	7.03119586188829	7.01723073907964	7.38858759315174	7.19964639119142
1552343_s_at	1552343_s_at	8.04066240951536	8.16287796289579	8.03232322397522	8.16134061853501	7.94934212838822	8.28998945277991	8.15891480921807	7.97320833310625	8.52513103879734	8.38849649863763	8.27787127927386	8.37884446816449	8.11729045300802	8.20955926633596	8.49215642971624	8.21602649121833
1552344_s_at	1552344_s_at	8.40566393454607	8.38000678509427	9.65650698363457	9.68232558554937	8.58865727636707	8.42316448782444	9.73918558584168	9.75854014919004	8.09626195439337	8.19901098822285	9.29112087965092	9.19470220106045	8.76482672385783	8.71966274968331	9.86867136326543	9.82602856588796
1552347_at	1552347_at	8.60534223059645	8.5008936870761	8.11406767781059	8.05147217126757	8.44575473635554	8.35197200802059	8.32054360241489	8.39443272788436	7.92513787226878	7.95756112773936	7.98374522536778	8.06995132335916	8.57847717632972	8.53851056010577	7.97934495113516	8.15053057628384
1552348_at	1552348_at	7.22409377195719	7.24685780795303	7.44293817177414	7.48436067241425	7.33858911283021	7.42461433314194	7.43279892559383	7.33151960145739	7.85331808582256	7.61083019657612	7.5123139769492	7.66807037251269	7.21814560150902	7.44462013063652	7.9554877599223	7.85985978169227
1552349_a_at	1552349_a_at	6.56342699429888	6.49861426500847	6.54971432146545	6.6038974151368	6.50982860105759	6.69138753156818	6.63716753665661	6.69008325295171	6.56005005176378	6.54742669107209	6.56795325216347	6.71573848586877	6.54234246302504	6.50704709726719	6.6916446227839	6.58835211579858
1552354_at	1552354_at	7.17455886724504	7.16998522634663	7.24649526526213	7.53680850398962	7.09459474408468	7.31208322265314	7.38324358095012	7.23127740475702	7.520365126501	7.54849875260982	7.45407801109699	7.53006566396715	7.20945017969999	7.20175386424642	7.63184036431644	7.52533224855756
1552355_s_at	1552355_s_at	7.17866121416444	7.20859937337829	7.28282436383993	7.49868220418788	7.19570166971747	7.38430171935157	7.37556910445152	7.27958612783383	7.67120227168244	7.29215716217026	7.32664250942444	7.53985828553607	7.25618011083597	7.32248820621708	7.62508237834639	7.60217013302958
1552359_at	1552359_at	6.16174974118458	6.07485304888049	6.13761206870338	6.19491839494915	6.03962375235389	6.01349292463378	6.1160730379615	6.09282419020967	6.18509341521105	6.12155534313492	6.18684686048598	6.20799693599777	6.07362019373171	6.12975426192784	6.10113698145075	6.09241798600651
1552360_a_at	1552360_a_at	6.72450598108512	6.74691213387678	5.98556818664569	6.11141111551758	6.56717606753652	6.48443893960874	6.00057579331936	6.03174898191235	6.32136788313636	6.36882890893759	6.19131389784272	5.99133242544515	6.31061823100931	6.46097860958036	6.20622659424396	6.115784377428
1552362_a_at	1552362_a_at	8.18935087586079	8.2567832603282	8.4018310728263	8.44748228472046	8.26261371917895	8.45865040997835	8.34791385387058	8.41917241232853	8.42156185536087	8.50765811464046	8.49029697638861	8.46944545623503	8.17905291924586	8.37052907226587	8.39998205360672	8.47344413411684
1552364_s_at	1552364_s_at	7.96252127918168	7.97920369839096	8.91189260054939	8.88556235062332	7.81212072115285	8.03505737150227	8.98961282092622	9.01556283667635	7.82673880877103	7.81513199358955	8.68694781624096	8.49909168480014	8.40048921059837	8.28596895501363	9.16203592763108	9.1883821439593
1552365_at	1552365_at	7.63938994380065	7.62632075072626	5.92979762344025	5.99606125376422	7.03359914928083	7.01911395653832	5.86520488241417	5.97421731205407	6.53053592988381	6.66124750898964	6.05989465835985	6.02294516073949	6.3328437047369	6.32429366420754	6.21239779807031	6.10900124337604
1552367_a_at	1552367_a_at	6.57820048435541	6.63789548430402	6.24359754949047	6.22117384256605	6.44064279389413	6.48573209529171	6.18248836096005	6.10119248548489	6.19695743451874	6.40644794334168	6.24329901874931	6.22196721429979	6.25861701918041	6.26213431409405	6.14433810783056	6.14024259671856
1552368_at	1552368_at	6.52397089096128	6.55906982750603	6.76920405211741	6.52665918346054	6.50640308961553	6.66530343482943	6.48999661053837	6.51830392126359	6.54976294978165	6.4379675577029	6.71532647606706	6.58541320504546	6.56100869203697	6.5689415334729	6.96403857218712	6.78111596328049
1552370_at	1552370_at	8.10361806475828	8.20557533913997	6.95677072754022	7.00613352709114	8.06247906195583	7.96651537975675	7.19176951765115	7.24367900229278	7.32694241658244	7.42847408863786	6.80649740499442	6.81637459020654	8.15061875961782	8.13132631048152	7.05095454790258	7.10589792974549
1552372_at	1552372_at	5.75899345903906	5.79887472730188	5.8744136145113	5.87559465545948	5.74757270473984	5.82685679694899	5.83556683804078	5.80576016054736	5.85920278836743	5.75742850854882	5.71606925295796	5.70758841942835	5.74329603131085	5.78433567752858	5.76287194709222	5.84367005352259
1552373_s_at	1552373_s_at	6.28842740498134	6.30620456222597	6.18636612163075	6.25108081072371	6.15297691883465	6.43340993259406	6.26365575855539	6.29012587892265	6.32963797419066	6.09209229751062	6.21332363221868	6.41602661869731	6.32738672034888	6.26150390604547	6.2623267322908	6.12566410797563
1552375_at	1552375_at	6.77887322770813	6.82846712249438	6.81963437029313	6.77026481515123	6.79963386106091	6.84443425923122	6.76496887688003	6.75661808924948	6.42030815474289	6.53310574099024	6.56330265286891	6.59969575310305	6.50979496685887	6.58093348802808	6.52147018060019	6.60993139752721
1552377_s_at	1552377_s_at	8.38076862490632	8.62420304983721	8.74680519686254	8.99987985541499	8.29551678724491	8.73346812527199	8.94833360157781	8.62943876349593	9.20525740751876	8.91131564807878	8.82290381002942	9.11986805746166	8.51796002746497	8.62699480503331	9.20617187795436	9.00952861683345
1552378_s_at	1552378_s_at	6.72651684835197	6.76337811648905	6.8152212612834	6.87190366462812	6.70345517240689	6.77478312997527	7.07379360116338	7.07485649511648	6.78473127909634	6.86840002169423	6.98566057423681	6.86070616419775	6.98910391796925	7.11944916031077	7.01139378253702	7.18643485010215
1552379_at	1552379_at	5.98172661795552	5.90489007950215	5.92199150608078	6.05601594492281	5.89550472450732	6.07275612120623	5.92319971752627	5.99307840857861	5.76996523312428	5.88622737175029	5.90761803812463	5.83081619305637	5.95342068986362	5.86302078452445	5.939897021214	5.88105294192531
1552381_at	1552381_at	7.97963648615017	7.94747112988791	8.31467942183532	8.28160389031789	7.7983292266535	7.79488144767683	8.00879038060858	8.04925905289502	7.78862419749319	8.00818824680845	8.61077198103967	8.63795962450263	7.94515998616395	7.89817209477401	8.30526374485059	8.25082411628129
1552383_at	1552383_at	7.50664960810233	7.48751474970262	7.38683803178765	7.46253343330147	7.53233797221923	7.515119192221	7.50033390709529	7.42167428354849	7.80457185846014	7.58776038204819	7.69805150346423	7.74724742521519	7.40866804816792	7.4299366663587	7.74218551722489	7.68667417839733
1552384_a_at	1552384_a_at	6.84152425893133	6.79877838217346	6.9241515259363	7.07529217409002	6.80341693566786	6.97608852731194	6.98636656495079	7.01429893133461	7.10680869041624	6.99538792583408	7.04415623653361	7.11763583420979	6.98315235989294	7.00090709689753	7.18828269342168	7.13930032102341
1552386_at	1552386_at	5.92915544080494	6.09093672179171	6.14339991791713	6.02202750944778	5.83812428610707	6.0380902305244	6.02071753840954	5.96889237519998	6.01345485871768	6.0115297447707	5.9356735478759	6.00600020835251	5.96345578849154	5.94675493302154	6.03137191227923	6.02947758654371
1552388_at	1552388_at	7.43211008508798	7.43211202973121	7.54223887145927	7.5354063007909	7.55231365709554	7.44564311136856	7.52641291672845	7.76931119204155	7.76833307636253	7.68479234980581	7.7997250685539	7.95858556794777	7.53228517854862	7.53520857378837	7.82616156651223	8.0181323275488
1552389_at	1552389_at	6.06765941299682	6.0754183636187	6.1988332187062	6.11167559825621	5.93716864559502	6.16058816304054	6.08207747950397	6.04286180138111	6.1248081883258	6.03962043531874	6.14795506531819	6.04356842141027	6.02455059617893	6.07663995685819	6.08618328143213	6.08852204553056
1552390_a_at	1552390_a_at	6.25516600350196	6.300096300379	6.17200047139343	6.18676487121436	6.14842177075261	6.30430040327396	6.14048426619244	6.17036283233853	6.26713431019569	6.29725529302483	6.21737450877265	6.09104296890835	6.13413094946937	6.25400234334178	6.43980493604222	6.21884756968491
1552391_at	1552391_at	6.68855087086944	6.68667304897495	6.67258826872739	6.81915014401492	6.77208347525341	6.66306199145185	6.71851706268543	6.73101389761948	6.97866684970161	6.76984982127721	6.97153270192286	7.09497675715016	6.65972058939532	6.77155124203965	6.9390228744333	6.91559336593642
1552393_at	1552393_at	6.04434255805932	6.11671894134699	5.96492709035572	6.14980881457287	6.10514055533929	6.27319818230316	6.04643583377632	6.11038717400938	6.03889007358996	6.09354574239961	6.09555120186177	6.05394049677984	6.08816642132452	6.03368501844217	6.3337615546607	6.08627666780037
1552394_a_at	1552394_a_at	6.08625882451564	6.05750717272829	6.1248993640847	6.23022628108528	5.99369459245087	6.19971908949475	6.20421624797057	6.1752826807355	6.06386941180589	6.07937786082961	6.03215716564553	6.16483968554741	6.13259273941003	6.07239001420936	6.1330297954124	6.19375950119447
1552395_at	1552395_at	8.25597985401894	8.24184496739688	8.40752289518786	8.81218828138392	8.10251932078206	8.53973500781635	8.63505340271875	8.63418169788511	8.66953776047667	8.68508149847137	8.76054189116852	8.74177913797784	8.48732887777861	8.58043991765133	8.97213097660401	8.76560727302443
1552396_at	1552396_at	6.68415480838106	6.723490615857	6.81685392869728	6.75901099859093	6.78396568152206	6.78540055410618	6.81267759123609	6.72495017767683	6.99753664399313	6.91440417057454	6.96521066198286	6.95930716071358	6.65089925529137	6.73453591075413	6.90525986631526	7.06296348488078
1552398_a_at	1552398_a_at	6.56840811375926	6.56240436940789	6.63176262521334	6.88257195188325	6.75763523372667	6.59496028246007	6.65916534557696	7.00511425008948	6.99397517901536	6.92856437962344	6.92040875941017	7.05522505390468	6.82124573463619	6.78973213546102	7.34517867905591	7.20217678234003
1552399_a_at	1552399_a_at	6.61396812922113	6.65140125042966	6.65938931689395	6.66366465670608	6.72498752894511	6.73796734907581	6.75584158469733	6.58939892711676	6.63135500215479	6.6208108971942	6.65642457149368	6.66206265696368	6.66113707148798	6.58813717563368	6.42944910080083	6.67889697383438
1552400_a_at	1552400_a_at	7.23477105271278	7.25847927490452	7.49237181267486	7.61079531229472	7.65584593218846	7.62847038006141	7.60020162407056	7.7546897484377	7.62543440486858	7.9206071538984	7.80829310976862	7.58630483100691	7.68443197807461	7.87735797081613	7.88286063259832	7.87421090808296
1552401_a_at	1552401_a_at	6.94198035761818	6.94644075574893	7.22008818494228	7.30616661155609	6.89259261862906	7.05877812944225	7.3086057972129	7.16433140335394	7.24543751639163	7.21018342775516	7.1859821286852	7.40359118667491	7.15202123646909	7.20892567544553	7.53239129380511	7.51889053387631
1552402_at	1552402_at	6.5604781396704	6.60828648653035	6.57631700796611	6.64111371155259	6.45278714768916	6.72671737821893	6.73856357015636	6.65874661605716	6.56595250642027	6.52823829686226	6.67273844372375	6.72973399129626	6.62637979695407	6.51361226485537	6.6612785323436	6.61533866305116
1552405_at	1552405_at	6.78083662617563	6.62740421175519	6.82540225541098	6.74380338547944	6.76846165411371	6.53434112582343	6.72376280514765	6.94106039895823	7.09329734775421	6.92489972811746	6.91124566235117	6.93291721308486	6.74214081370454	6.79872240116525	7.1822930795882	7.05139817440745
1552408_at	1552408_at	6.51519473511953	6.56551280070274	6.76954300369697	6.68740236571146	6.7022704572666	6.56610893727697	6.71854016442993	6.7177813952183	6.79320340170201	6.73038507918051	6.651440278734	6.79843304757342	6.60014214320593	6.6264789067187	6.68796557515862	6.86589080040248
1552409_a_at	1552409_a_at	7.1945368383308	7.02496962571382	7.24726742304823	7.36881096038745	7.17872369991591	7.33367207634477	7.38023092854567	7.31161092470245	7.22519379804564	7.14928813339787	7.47616835508457	7.43488128940256	7.17566231950383	7.21168307204248	7.46557866001177	7.39430238391474
1552410_at	1552410_at	6.71189563084449	6.71979366938453	6.69390019410812	6.68128476841196	6.64389352414179	6.69128903589399	6.73648677014412	6.82087263014113	6.79258453526586	6.44706102122439	6.87751348113931	6.55200373060159	6.6785502275807	6.88446531406	6.94745026788202	6.89297602823904
1552411_at	1552411_at	7.34416627542663	7.33265905767666	7.46858610864215	7.66214298964338	7.39054392446088	7.40013671274116	7.50630599616041	7.53780059986715	7.76590027977773	7.62349056591248	7.67705475861061	7.75838206389751	7.49354652118822	7.72327870757818	8.08758679080115	8.0400004964652
1552412_a_at	1552412_a_at	6.63137520365109	6.66134516880334	6.71706187173694	6.87567548250821	6.66684647838892	6.67043556275451	6.91454765529666	6.84837376976372	6.88554236450332	6.72633247123661	6.87966817487387	6.78203080595661	6.81878346827188	6.83902514075752	6.9793542008579	7.09709674609701
1552414_at	1552414_at	6.70276076964403	6.78930203845411	6.78750454902669	6.92336212153758	6.87892249714999	6.77617856123097	6.7873611183605	6.8341581025759	7.28341052290154	7.17440327071208	6.93291735631292	7.24677667826394	6.91284565085597	7.10109498273754	7.48526981653226	7.53701102625275
1552415_a_at	1552415_a_at	6.72260759312671	6.69266631924862	6.81588711824326	6.99939560158109	6.59662853395254	6.78638390817674	6.86395393298266	7.03201487023314	6.94608519726533	6.74058437786142	6.98218649502971	6.99583761928792	6.69970845948579	6.80550928035124	6.95433648503625	6.9345967105209
1552417_a_at	1552417_a_at	9.08266825478425	8.95156369351845	8.93268404889242	8.94458851066588	8.89869669368517	8.7420276086417	8.79213195475659	8.81989477831259	8.86200088920856	9.04213956606672	8.63104354079894	8.48198022890828	8.73779598911018	8.94928091114654	8.63473390617504	8.43246265164951
1552418_at	1552418_at	6.90323283746917	6.72179241584371	6.97947018072108	7.07106553762708	6.73922760018557	6.6925753378288	6.96811052470682	6.98857052906247	6.87937220674936	6.84479582328064	7.08173301494986	6.9257540116519	6.80999656262879	6.94955658726274	7.0706876512036	7.13063956302004
1552419_s_at	1552419_s_at	6.98120089513499	6.9063094054949	6.93248794684751	7.00735509739704	6.98288096878372	6.94698937669284	6.97203842387349	6.96485579109233	7.43274083355659	7.13198298911199	7.03356029166943	7.27484803809701	6.80585353642732	7.03896891736396	7.14233790814058	7.23268581604404
1552421_a_at	1552421_a_at	6.86714655446762	6.88434255937092	6.85657639189435	6.94669290871675	6.81751280098857	6.9882885817915	6.92228934504678	6.80771525594416	6.9373487342713	6.9484003140647	6.57782787052747	6.8837763649473	6.89806230793139	6.93694273318456	7.07311133489605	6.92703177756883
1552422_at	1552422_at	6.47308281158294	6.43351875024806	6.57761751835714	6.65602850704753	6.39020339282805	6.35905941639383	6.54171889182103	6.6109274572256	6.49799479171136	6.35730651731686	6.46432332777304	6.65817784710972	6.40866204541412	6.32830896018648	6.55853458589609	6.73743262803565
1552423_at	1552423_at	7.15486839707731	7.15571672352571	7.35272231325274	7.3964199906547	7.26643143520262	7.20327850033212	7.38993611516497	7.26051888737257	7.53537547165294	7.29094239743666	7.37676033843921	7.51837232219024	7.20186070955036	7.19987158243297	7.44627424385477	7.47162537013318
1552424_at	1552424_at	6.2006767806238	6.20867751760488	6.30731041266032	6.31787416825972	6.23763747837003	6.28143268270161	6.33907258177085	6.30466419113815	6.3655908907662	6.44932834646046	6.46675423431202	6.36805146847877	6.30169282816155	6.2742583115961	6.39657421637129	6.18778394175595
1552425_a_at	1552425_a_at	6.52908002177412	6.59599848868216	6.62659286243978	6.65903027493076	6.54409632324026	6.57310235272993	6.72066716288851	6.64651345522317	6.59626397335612	6.43303084846872	6.66982634080612	6.66600569990564	6.52023484009218	6.60239212222638	6.58635820116792	6.60068235287322
1552426_a_at	1552426_a_at	9.88407496927233	9.80278135935867	10.3156038663692	10.345788749918	9.54669484158496	9.49677145188237	10.256887608841	10.3303701546571	9.8687325674447	10.0624296743945	10.827667348696	10.7457881794353	9.63674214377035	9.66302861550985	9.97227334310046	10.0282548244953
1552427_at	1552427_at	7.09843139354734	7.15837768110935	7.41237197192773	7.44510104490441	6.94381196605213	6.96778010553214	7.50850976706233	7.51221236440421	6.72263784563338	6.83846670425558	7.3762677383193	7.39016976392804	6.81709587392032	6.92064198420609	7.26173890829786	7.5324389979839
1552430_at	1552430_at	7.21610779339556	7.13445083009904	7.32185962225652	7.28323516546336	7.32540206149678	7.0507410299139	7.54866219469812	7.32523632672953	7.18137703895027	7.10288658212058	7.11285341874627	7.0237495422863	7.52256556235864	7.34356206638749	7.33048364778363	7.16348741409867
1552432_at	1552432_at	8.01488586565171	8.1061383186931	8.13642499014904	8.30116904975104	7.83720621290932	7.94507509236902	8.18823977144877	8.24308160256885	8.41348803767919	8.32980361680234	8.4228540592811	8.24294810309341	8.1432705963961	8.25743145825243	8.62680135430566	8.5370414600838
1552436_a_at	1552436_a_at	7.74915684000261	7.81892901241848	7.90660679171212	8.09575923120279	7.59201121829797	7.93831005426682	7.93285164003997	7.88168824797283	8.29776798901666	8.09640943478723	8.2315711908351	8.27926175111597	7.91559866108295	7.91183803821159	8.4503854071959	8.32950715163041
1552438_a_at	1552438_a_at	7.70620337446685	7.64327256312155	7.66038404057286	7.84038297166753	7.55098474869715	7.78009088782491	7.66559157689141	7.68400856111178	7.85117291029491	7.76234521621894	7.6376124988729	7.68855733893711	7.63057495144857	8.00684378992	8.11188407317966	7.91541600496755
1552439_s_at	1552439_s_at	6.24033647081312	6.1678557219401	8.09608440831781	8.02207774305064	6.15209456120627	6.21987546958949	8.0632756951285	8.31217115464512	6.08341448087753	6.2231845961025	8.02058649698871	7.97870053799623	6.17862521681648	6.11708573541116	7.70394302279207	7.76487351411666
1552440_at	1552440_at	6.83851232114245	6.81044307271374	6.7980099404671	7.02932955663085	6.75945371196851	6.85461855424266	6.93666806994281	6.90543830709857	7.12245099085448	7.01354807615696	6.83774862682665	7.08602493565125	7.0558706516107	6.93691313747693	7.21573428644915	7.19109542863164
1552445_a_at	1552445_a_at	6.25245269541181	6.27822000199005	6.37500717051692	6.3341153805779	6.17569649318987	6.41764078205382	6.23134654064982	6.32706022629792	6.29668723209004	6.30488077548605	6.16386274233693	6.33947649434724	6.12088257104377	6.30232637690056	6.50621295153703	6.30960675994109
1552448_a_at	1552448_a_at	6.38609395944919	6.43586130320529	6.58364662103181	6.63251563209179	6.45038983651749	6.4403395480749	6.46490970555872	6.5134809885425	6.57380821596524	6.56437067537607	6.55563471331791	6.65120667588177	6.44122700271833	6.56511985191396	6.79542433868938	6.76897164378751
1552449_a_at	1552449_a_at	6.44522322565901	6.33836580111074	6.41845569141904	6.47810283353115	6.46354505421563	6.46505246824583	6.56045122230492	6.44420931271496	6.51328578510645	6.55566397791694	6.56295763907973	6.49024715320301	6.47367450843107	6.41338455174263	6.56832666533335	6.56663304453068
1552450_a_at	1552450_a_at	7.03663551202786	7.06947369409488	7.03088563966022	6.9983556186191	6.90841695934865	7.04407361612497	6.97972126772393	7.03695336588221	7.22868357661444	7.1761226740842	7.18846292245513	7.23242446589498	7.00978605190586	7.08846436894997	7.30234065862536	7.13512741379667
1552452_at	1552452_at	6.66475808930691	6.67085629313465	6.85203697781874	6.88034550870867	6.61492605399452	6.68594822170153	6.81389012668975	6.89909884040433	6.94896431147366	6.7539130626815	6.92391285614073	6.99592615850991	6.77099003159143	6.81685999186794	6.9397812601348	7.08908725647168
1552453_a_at	1552453_a_at	7.17399909697995	6.86311065649517	7.12815955077829	6.95435058238839	7.26242284404207	6.67963522149709	6.9460979615873	7.33599012797355	7.47887873156897	7.17371152656494	7.24877411551662	7.48001460092201	6.99087507387879	7.16061263593637	7.23538893347191	7.43094807380287
1552455_at	1552455_at	8.04881488690217	8.04910306406189	6.99873583982985	6.93223827465423	7.84771953271708	8.00989251962949	6.63191426541887	6.73969997365171	8.60456624089543	8.58308356448058	7.09245743701517	7.11949003440065	7.86356589002397	7.68293989216232	7.10981750044951	7.12181586204323
1552456_a_at	1552456_a_at	6.76310989397446	6.72310298303111	6.86052386460155	6.88524437272557	6.79165022944591	6.79491389562006	6.78388196290008	7.08015094447768	6.75926100080599	6.87521350956334	6.84704093140389	6.76082636587499	6.89897418945783	6.99852557112177	7.00919613824624	7.00835775863739
1552457_a_at	1552457_a_at	7.0055952577959	7.01002941903265	6.4559801208309	6.46336052334429	6.65890853039901	6.79403641688055	6.51772432669532	6.40467206504612	6.66497854541487	6.69368222790988	6.25365513767411	6.28195412052564	6.96374455625261	6.94691176481266	6.29231674936815	6.36677937559057
1552458_at	1552458_at	7.68836920820854	7.8805448663519	8.08930256580284	8.36255999507524	8.00457265432756	8.24971512448069	8.22160404985615	8.10391009126345	8.70581409488338	8.39629650475716	8.11053531505799	8.51586284970795	8.03718949858865	8.27977190478478	8.80329685708526	8.68418009592303
1552459_a_at	1552459_a_at	6.57574142622045	6.68906115115989	6.80974803568761	6.88889529954494	6.64687821997617	6.96440210387915	6.74182584010516	6.78308500265466	6.88644462050064	6.89789948072055	6.8895792731039	6.93682431076575	6.69930581898629	6.67173777395957	6.76354028298622	6.78108784075627
1552461_at	1552461_at	6.14049738184394	6.25413879808982	6.30696433630077	6.3353557202119	6.30545998303341	6.33332069679888	6.41253273245168	6.21861802115327	6.27840852956938	6.25692605908544	6.19234921408669	6.35023127275442	6.23268612774211	6.28587976604228	6.37187870257744	6.2417133597928
1552463_at	1552463_at	6.40946204710435	6.45563595642874	6.66775685675048	6.71532339438175	6.66206810375149	6.49663405748006	6.69292853146501	6.82973848125636	6.96483156889122	6.74691769529227	6.90335676868795	6.93834557016627	6.57734784022062	6.69154658199047	7.10140254982022	7.02906273773254
1552466_x_at	1552466_x_at	6.30565839745851	6.39767733685507	6.50478968678297	6.49721851009098	6.48374878429963	6.46650999477912	6.45570800911067	6.42404661843074	6.76663262792101	6.69223736610645	6.87695616077185	6.72330644000882	6.66680940117352	6.64870622716534	7.04327107363201	7.36281944180423
1552467_at	1552467_at	7.07013455232999	7.09243818356195	7.22395938307348	7.16654746751806	7.01996977064718	7.19067718251179	7.00930520446903	7.0289910838805	7.47454926747419	7.40342545630762	7.13779916686322	7.39000954213364	7.11823781582065	7.25226657206185	7.78116470202767	7.66071925151608
1552468_a_at	1552468_a_at	6.71765947548881	6.70572729632924	6.87226041878898	6.92654777026125	6.48392220288735	6.72915470969824	6.86568926899754	6.78629249108575	6.79500442451309	6.68162425893729	6.67452294912855	6.7753775406011	6.8929857539992	6.84198577403652	7.0866125501157	6.83027569125894
1552470_a_at	1552470_a_at	6.74174860928858	6.76895687987261	6.8624700407915	6.8214715420185	6.47786716489453	6.51049869222168	6.5664300743834	6.49057275005733	6.17592327609801	5.99680907254273	6.21710054795012	6.1688323199156	6.8644927064976	6.84418973775199	6.61873251371269	6.63863421692234
1552472_a_at	1552472_a_at	8.53388793744475	8.41607062659999	9.22746149497016	9.19238279757255	8.79126585154636	8.72735501880991	9.33855428029573	9.36428332620102	8.47296416911888	8.64626119521436	9.26403926220748	9.26163135669288	8.83511914963453	8.80025059319627	8.9283563015589	9.01052478265433
1552473_at	1552473_at	8.63214596019953	8.78978191881242	8.79586552059692	8.87426595934381	8.50778075833212	8.74894534310513	8.76611038747162	8.76435316643032	8.48617100414721	8.33217452295631	8.40642963066431	8.50967140556891	8.97547736413305	9.02999808379254	9.16008927414399	9.04377944965919
1552474_a_at	1552474_a_at	9.03963688371874	9.13473775939009	9.01400179846939	8.9819703055275	8.91029981072606	9.07303575089334	8.78815955635938	8.82361114289261	8.4383256783001	8.42683342384443	8.91377508967332	8.85219387516634	9.47532566197925	9.42245335732641	9.18477046610089	9.13265883213903
1552476_s_at	1552476_s_at	6.84956270173082	6.89907366729995	7.12954313923515	7.17604468003946	6.9091067386112	7.03368379333113	7.11348577276416	7.28886771088499	6.92944614661758	7.09203009938066	7.20532438221069	7.32861449315067	6.98618957140649	7.11385201468386	7.61428944955237	7.24921052133195
1552477_a_at	1552477_a_at	6.4706456535487	6.5092108691775	6.73992004552246	6.93566526601524	6.69849090088405	6.8980252823192	7.0020937386714	6.93303753273655	6.91900889787443	6.70512721404021	6.81324971798323	6.69163199453928	6.62872039936549	6.61120184182571	6.89645192134778	7.03091119804338
1552478_a_at	1552478_a_at	6.95152434268739	7.132528196427	7.03292766978341	7.28632985933536	6.9706537243798	7.11947535927951	7.14847981564097	7.10381526548799	7.38209939879286	7.12805477266504	7.17389492153725	7.15232779342946	7.02602842976117	7.11520128286036	7.48919252619675	7.28572129883214
1552480_s_at	1552480_s_at	5.81324642775935	5.85474040023945	5.85643877744777	5.85492797771234	5.89364902314005	5.89673133593794	5.8960720271487	5.83186313033949	5.91628456102089	5.92033944534589	5.84930347421328	5.87330216373069	5.84352105600208	5.91070228346377	5.83025060148504	5.81024516472623
1552481_s_at	1552481_s_at	6.99069839439522	6.9487103921275	7.32761607583987	7.22386262346519	7.42755004626517	7.35218040802266	7.65421762804248	7.67544286658819	6.8839406620338	6.89140235661357	7.01262570662489	6.93004274617136	7.75039920376826	7.78893564972361	7.32605482388903	7.57043265682208
1552482_at	1552482_at	6.69598846978149	6.64343690339226	6.63057210579171	6.59849943902344	6.66848173522134	6.54717435278199	6.64940462876948	6.50348526562202	6.81727991180691	6.71449091164057	6.70614078219578	6.66647538092091	6.68898240002842	6.61608683716697	6.84138020023494	6.71084695735683
1552484_at	1552484_at	7.2112575182766	7.05265861202939	7.20810779310957	7.34062790119365	7.05178793983689	7.23547194540187	7.39437728140768	7.31433408226242	7.51160576146104	7.28439766748875	7.40279989669619	7.53812564576043	7.25163378166405	7.19921573217616	7.59993057670782	7.54591731664183
1552485_at	1552485_at	7.83555283001427	7.83391314700433	8.24468020953868	8.34012153485961	7.75736757191008	7.73876167828587	8.24260894168191	8.34315334604886	7.38909473253201	7.41692994960292	7.9565670872697	7.83677515339823	8.08997208112436	8.14244708842523	8.21702778351088	8.19971529995636
1552486_s_at	1552486_s_at	7.65393724095333	7.65755932660477	7.93854864350761	7.89280038432107	7.67097732050313	7.74858946729025	7.96757618196065	8.06685632655346	7.18085946515899	7.41450824001349	8.06152269661815	7.74545288102565	7.78911485681846	7.85410474104615	7.42395431817641	7.48168788039984
1552487_a_at	1552487_a_at	5.89270118675152	5.90628451107155	5.97497816452308	5.91767536360257	5.86298628803568	5.89238470522832	5.88719280122337	5.92038339414052	5.87727292026833	5.84718446791815	5.9056717402809	5.81058499489534	5.84977766451664	5.93019749651254	5.95825831652281	5.90113800260716
1552489_s_at	1552489_s_at	6.62672079954593	6.79355050164246	6.83398251326928	7.24621577834112	6.73948010646845	6.9809702053383	7.13523653203516	7.14800526368654	7.0519847732252	6.96634365831451	6.8345954488758	7.14595863492235	6.89310998545557	6.91482714080075	7.48112768668217	7.44542188807099
1552490_at	1552490_at	6.6154449103038	6.64877418633843	6.76800666266577	6.77057943938941	6.86994084485184	6.79395729811635	6.7568201003875	6.72738163362492	6.69959674064871	6.77537798411332	6.7115417157784	6.65237876033344	6.73836702954172	6.86072960369476	6.73864515734652	6.88863930396273
1552491_at	1552491_at	6.69663124559427	6.73875274319111	6.62455729176156	6.73499610119309	6.52587939168583	6.6988270406988	6.77817710227284	6.75670726347673	6.77446784807854	6.78609636033468	6.85654872292545	6.70373581515591	6.71463017179771	6.68981621361502	6.85515392981128	6.87982896562602
1552493_s_at	1552493_s_at	6.7218281793474	6.6336267926484	6.88520814741762	6.88545302503043	6.72666741388733	6.79695443072063	6.8987330764709	6.9946401589563	6.97300157738738	6.79454100304001	6.85169607959189	7.0573052271842	6.6862954729649	6.6622217597897	6.94789451532848	6.74204656931166
1552494_at	1552494_at	6.44664814551914	6.38153172837511	6.52223508611435	6.4250132299529	6.6184838966247	6.41500750044646	6.29324146787405	6.48744469822659	6.49218802433708	6.53424869080237	6.49189464877248	6.60652955073337	6.47163435451783	6.47230690275339	6.44881035845645	6.67637436022663
1552496_a_at	1552496_a_at	8.27179951943295	8.24738900821683	6.10464803092525	6.07749852727807	8.34600674244023	8.3710784781694	6.14500097360878	6.04821658828135	7.48671835683219	7.65964339561201	6.02163879496451	5.98998005207074	7.90365790239696	7.83716605786472	5.93318389363038	6.00617424182689
1552497_a_at	1552497_a_at	6.98329670468378	6.92261023822634	6.95529527246741	7.15004210339393	7.15371606215597	6.93875605540987	7.03051933298747	7.04125406547732	7.46071246056667	7.38284173259528	7.41564085418006	7.50416846275725	7.10866144323723	7.1273515797938	7.60131769987473	7.56494555803295
1552498_at	1552498_at	7.04740385543958	7.1379141463753	7.16165151591344	7.19525239815264	7.3190479193013	7.25893703324331	7.10349925061351	7.22724392162582	7.41684308332242	7.29778347899627	7.41289384033801	7.38133173531966	7.08097538227916	7.10612584546361	7.5047624485687	7.56725955800031
1552499_a_at	1552499_a_at	6.47572031796139	6.57487404886201	6.44347017862369	6.42634672168406	6.59433991938776	6.50018506783716	6.48524441067331	6.46069126849655	6.33058031801659	6.38824042629314	6.37979454644572	6.38050045132132	6.551091118609	6.59215091137441	6.40326815778248	6.43917808718644
1552501_a_at	1552501_a_at	8.24924774898602	8.21067372599603	8.2037027383711	8.15598969834262	8.16974660501501	8.17170837909572	8.10167705126487	8.11754175268893	8.76681635753223	8.78759799427022	8.77582578681383	8.67736562468451	8.23886851298282	8.45966814051206	9.18668576502168	9.01234943186244
1552502_s_at	1552502_s_at	7.35292966707628	7.2252659564944	6.25785666961865	6.3121538531593	7.05517517613039	7.04601649544947	6.18433747458149	6.21683692750533	6.66633279329833	6.5178047006049	6.1388184599617	6.12463604242374	6.70480882899936	6.77305108270694	6.19921569293389	6.19970677380217
1552503_at	1552503_at	6.87427858784093	6.71598048711776	6.83037917573943	7.01416396724422	6.98773763221622	6.92122556665751	6.90606932598559	6.99597516589981	7.28288759700349	7.00583330342255	7.5634080604313	7.0830761068899	6.91777902565594	6.95932015728567	7.27621045483052	7.23406802236169
1552504_a_at	1552504_a_at	7.97450522381871	8.04262219498892	8.06145422666839	8.27702213748105	7.88811649367729	7.94602854927273	8.20644911393634	8.07442202093053	8.3462281250919	8.36629734853371	8.40262060273426	8.42368017032815	7.90062639286887	8.03291096606783	8.31389814951144	8.35777504332634
1552506_at	1552506_at	7.12163692111047	7.19508746414254	7.17819500810012	7.19508453820236	7.27941643995707	7.21459321838248	7.09811334475629	7.12462216383265	7.51573948022381	7.40013484989757	7.36042981959015	7.42206023981162	7.20080913738344	7.33852153351067	7.53790051382436	7.5507081959166
1552507_at	1552507_at	7.07973003805743	7.07008945716787	7.29747493465937	7.1248078423052	7.26281688873883	7.22025584208628	7.15997639695077	7.12158064347789	7.53681981022946	7.2748206293221	6.95125210175292	7.13009839361778	7.1470402502815	7.24546530741534	7.5563958319697	7.47780653550702
1552508_at	1552508_at	7.46816795865858	7.42162698531344	6.9543066170942	6.71370751409242	7.78853148596561	7.67874007424731	7.03079013663922	7.0463373096051	7.94303171528949	8.11628713850904	7.20015805171184	6.83812947870699	7.30546108517931	7.20734038769293	6.678893947888	6.46478770230053
1552509_a_at	1552509_a_at	6.91181025154056	6.67912769122768	6.94796936028792	7.12604827578609	6.74033870664175	6.60024438645436	7.00122530062079	7.030327693162	6.92995805188842	6.97278074168683	7.26135919378135	7.10603021447209	6.69587553693164	6.94815750086795	7.35448453202161	7.24005365943722
1552510_at	1552510_at	8.59406489447318	8.55900547167646	8.77823578547578	8.92408291942145	8.4974045659714	8.81372139637235	8.74932444377079	8.71579595417724	9.11733121301393	9.04658950901131	9.15391838290711	9.17018531194607	8.84903679511104	8.97121018011227	9.36250831183421	9.21490750023706
1552511_a_at	1552511_a_at	6.20045025207925	6.18479938676776	6.27189933989474	6.36247486277828	6.17774043117324	6.14878436793701	6.40054876070051	6.48590232357873	6.12485995089868	6.22197716723255	6.48470745798722	6.49725406457057	6.34218713164419	6.38579518785512	6.44375800645533	6.23691888144986
1552514_at	1552514_at	6.07150774059937	6.04868942147134	6.1041590257429	6.00573579042917	6.15192626560387	6.07734468739379	6.14416485110356	6.22025277602109	6.12131779647688	6.15787096833257	5.97897535384742	6.23507329969881	6.10190513934269	6.21883042294567	6.32401507889664	6.18915023276287
1552515_at	1552515_at	8.944695529888	9.00449831023909	9.12671947316581	9.33135442334893	8.6666766614184	8.89719610964534	8.91450406767839	8.70096264028397	8.44427321469499	8.56025669956237	8.38603736856004	8.29849931276859	8.92455963930349	8.95962110126817	9.18265893241917	9.0946499905378
1552516_a_at	1552516_a_at	6.82463028548553	6.74639219050312	7.18903722191628	7.3491975323469	6.80702738662522	6.90271324969783	7.08619440111934	7.10176001634337	6.97000463301286	7.04751794531006	7.32256933431168	7.34208682417268	6.8809956005427	6.82996254535631	7.17149904198119	7.27790000461935
1552518_s_at	1552518_s_at	7.54356949691356	7.46814361198361	8.23955421898714	8.2040482989404	7.35702140575929	7.21903750389227	8.08350989327908	8.0836864529343	6.74693128848344	6.83055849890391	7.16765688525227	7.04513911578677	7.600940150003	7.70441155262269	8.03667710943454	8.12379438587287
1552519_at	1552519_at	6.67372890891029	6.78978503192373	6.75409048706293	6.66831147003115	6.54592226350225	6.65604082940748	6.58415356593746	6.45036350608269	6.57214994763725	6.65806169963676	6.68248398519936	6.71080021037522	6.60564671287918	6.70652375889631	6.71521113135331	6.65692067344474
1552520_at	1552520_at	6.83507204251628	6.90803556516221	7.15988185366245	7.24894828875909	6.88194145437092	6.95969634206154	7.22211254783732	7.30332140542611	7.183725208475	7.04079546157984	6.82100643078667	7.08991217094399	7.09555318197549	7.14765370439671	7.49526644770615	7.33040046330942
1552521_a_at	1552521_a_at	6.53741976606548	6.48622212101694	6.8932997809226	6.75838261171689	6.55578434444658	6.57421451206246	6.8866630926346	6.92463883893252	6.56502482578376	6.5811153395177	6.83051874760444	6.65662436749733	6.85190130448428	6.92538360936143	7.14232202418556	7.15402743877916
1552522_at	1552522_at	6.4617023063365	6.2867588225499	6.3557614079274	6.35652826035349	6.2827727641961	6.23385873254295	6.2874772009805	6.17060997159043	6.19694956058244	6.2586897278425	6.23080817439507	6.16112380460438	6.33572093764973	6.41418378109707	6.25828120132708	6.48114319026187
1552523_a_at	1552523_a_at	7.33693722751447	7.18270387774969	7.56652260844255	7.6871639026349	7.15250113977425	7.285859904348	7.52238187869464	7.28450066484724	7.22535403610125	7.11751481262143	7.26085964046445	7.18854298703755	7.50298529360604	7.60065509007469	7.58024328982254	7.33619618517239
1552524_at	1552524_at	7.15266221584004	7.17723566628444	7.2564022924053	7.4094887217199	7.11311965256874	7.20731713582073	7.44642585755503	7.29536715807376	7.63438577332604	7.45642734859525	7.6248923249953	7.56080879975322	7.14182563260018	7.37505156126846	7.55439259923375	7.6191430645085
1552526_at	1552526_at	6.5434453279056	6.53517444410232	6.50703869259542	6.72268368903152	6.52714690043041	6.58844503502677	6.61510835330873	6.51422258875293	6.70441470850245	6.56959544940757	6.61153533017708	6.82901615454042	6.65430156290584	6.69930564618615	6.80071826002066	6.57718272580876
1552528_at	1552528_at	7.334495691878	7.43699968353972	7.51708124084927	7.70400083218189	7.25491551748681	7.60589702120331	7.63821264388883	7.50859525937058	7.69046090810286	7.49924137626988	7.69468528282122	7.55049361101465	7.48611119832329	7.50257777438383	7.74192611345019	7.58666849095657
1552531_a_at	1552531_a_at	6.48225143886834	6.48813307216801	6.85369445252896	6.92186033119036	6.39673060389574	6.51451021729695	7.07823573541184	6.92559848872369	6.64893854627176	6.54348300488567	6.87341619732167	6.9446282170326	6.54829731032992	6.547970335618	6.72850256044099	6.9878974798601
1552532_a_at	1552532_a_at	6.98723423085302	7.1777271187175	6.72401516240655	6.46535017356413	6.6823881974849	6.63803503080926	6.52560309875391	6.75598277527378	6.89183631741016	7.05862268403639	6.49144619279363	6.81695739757266	6.72333551753013	6.91369383081091	6.68867430746313	6.79992367956453
1552535_at	1552535_at	7.01109876984408	7.08762342067975	7.19924873624514	7.37839452287113	6.89104962642733	7.23037817882022	7.27519391115965	7.22118917785077	7.37661504783457	7.13191794786807	7.01118810803707	7.1115550503934	7.16684944766825	7.28965978928064	7.47597306251559	7.07894486179328
1552536_at	1552536_at	7.15672682456811	6.95401786198084	6.94180016301985	7.18895331569686	7.05567378813657	7.11016759808185	7.22695406584847	7.11876483492927	7.32475444877441	7.42281775062221	7.30979222854938	7.45731553162905	7.02956086866834	7.23794624418103	7.55671315448332	7.40119270104344
1552538_a_at	1552538_a_at	6.50308514857934	6.56444257385151	6.57634741089344	6.61100123056386	6.6185062395228	6.6888106812583	6.66887792792288	6.57617024734661	6.41226503837032	6.52294101971803	6.73186113210577	6.67990845147144	6.42473787985917	6.63808086173742	6.73533231683009	6.64441291844971
1552540_s_at	1552540_s_at	7.11334091507338	7.11440380519252	7.08790378702092	7.10091959265621	7.11778143770582	7.03813081012642	7.03270617933978	7.08535316763651	7.19702585514424	7.03394853371956	7.11000301206938	7.23248818920995	7.17228038041126	7.24978745823442	7.25595203958229	7.27575656711878
1552541_at	1552541_at	8.635223457627	8.71857223102569	8.70671707120717	8.90164477511391	8.41010570752948	8.85402075984105	8.84182797014016	8.7775765352126	9.4371875195141	9.24747251707463	9.05431299469712	9.15346313874193	8.76504142398552	8.77458695656519	9.31549747793689	9.16773004820067
1552542_s_at	1552542_s_at	6.6765604083111	6.68602160432397	6.66037626778504	6.68127814239961	6.84400313101206	6.67548733350838	6.57512258990504	6.69686154874596	6.61683808529833	6.64126353732896	6.69306736937566	6.61536163430073	6.80496581858474	6.75133658534272	6.69809104813187	7.00337945809004
1552543_a_at	1552543_a_at	6.29770878276375	6.38016805156378	6.73250832300285	6.60399293150361	6.47529236665941	6.58719672309825	6.63896677941776	6.60166111655886	6.72172487460539	6.7147554661452	6.68663092043925	6.77495702840829	6.53712254325902	6.71945561055997	6.67488702582382	6.76140580026613
1552544_at	1552544_at	6.4912889838908	6.59325991450259	6.60831941464567	6.65045875232624	6.64190640182661	6.606225191387	6.79745492959943	6.63227275545883	6.69357702079764	6.5811166419296	6.71907895953892	6.76435847608139	6.39297906538545	6.70909577665935	6.74188040967139	6.69561604451871
1552546_a_at	1552546_a_at	6.53381763745594	6.34232662545097	6.56170587683958	6.64349340558498	6.58287142838546	6.42052995041601	6.56562655354611	6.62575295797691	6.5758920043254	6.52874749248177	6.72227349861191	6.63095035011915	6.55174355829163	6.71925266321099	6.95379536656771	6.86430682835695
1552548_at	1552548_at	6.52082304310666	6.62093115722358	6.56772607169564	6.73621100827664	6.62052106804438	6.68188992997508	6.66441087161877	6.67086439509235	6.80352955319686	6.66549026147789	6.84437262673342	6.77252833056548	6.61125555295704	6.72541429712682	7.06285474179806	6.91662394784143
1552549_a_at	1552549_a_at	7.70645708659901	7.65444726611327	7.83925913799338	7.90469990266286	7.512350371989	7.70015463588778	7.84635969439865	7.90811808843775	7.94808122538378	7.83179344643359	7.9608232803671	8.09824396929178	7.60555210744175	7.81789406890604	8.2150606919635	8.08133952344187
1552552_s_at	1552552_s_at	6.5409493223308	6.57014952696468	6.54053607407683	6.62740784274135	6.41659169894718	6.60036530209544	6.38956094515323	6.48221141605429	6.66239236521089	6.48824947110083	6.55911715325171	6.69761719424098	6.38631396176918	6.45432910180821	6.67132598432433	6.57710237422873
1552553_a_at	1552553_a_at	6.31561042470578	6.47072712973879	6.35760131046464	6.44877362645274	6.44553991649694	6.47973517402504	6.52126831381012	6.46724341284069	6.48784698559517	6.49543892089197	6.50544076827096	6.63671373967735	6.46361573776623	6.41821532746106	6.62922272942159	6.64179833256206
1552554_a_at	1552554_a_at	6.30832636470178	6.22149917731192	6.43336602140995	6.39622940988836	6.25668980653028	6.32049075973803	6.35851023978898	6.2361544335635	6.41476569947552	6.28955440060782	6.29346308021751	6.46717721981973	6.37524436956031	6.42589834827239	6.51335714440279	6.57783238764364
1552555_at	1552555_at	8.55665240976432	8.6010741036366	8.76687804740252	8.90195653951342	8.41581229128866	8.99224568526811	8.9371550102889	8.71974640838943	8.86907890080023	8.66018000511474	8.73856213779415	8.7055794312406	8.75197046383849	8.55630505095788	8.75573362487586	8.60585490660229
1552557_a_at	1552557_a_at	8.28751462419572	8.36837549280084	9.02782572648913	9.02262038698779	8.36521590547673	8.34822819314645	9.11732635755819	9.19247999927841	7.70276716083464	7.72479207701545	8.9169893456211	8.85115345021953	7.65756397308849	7.51649381219603	8.1004862289362	8.23617397005837
1552558_a_at	1552558_a_at	7.88309723826289	7.7388516247367	8.07231990106384	8.08702379353126	7.74117191336405	7.87710846086681	8.02540731363834	8.12054124972527	8.2779122754759	8.15585514665822	8.42030895862266	8.31785969577339	7.8061456368262	7.89453174694036	8.33410306800808	8.23954213856988
1552559_a_at	1552559_a_at	6.96065555923734	6.8851164085564	6.96661637772753	6.91694162760412	6.89874871066595	6.65333205182289	6.93485299194477	7.17913417895282	7.11924113919022	7.13249996821284	7.1435078808992	7.17424690156423	6.69879490629628	6.88771846742483	6.98327019310425	7.23542180815273
1552562_at	1552562_at	7.34360443115989	7.3597855766374	7.40012035660588	7.31648806335482	7.27780198894225	7.38603321728257	7.27229166774547	7.36164205335188	7.06272529705304	7.09611011149594	6.85027296452146	6.82001410453623	7.74518870453929	7.75944582041195	7.48071380001085	7.39723099365244
1552563_a_at	1552563_a_at	6.65890991556941	6.62729340321687	6.76436335974912	6.7328264637584	6.73793561628526	6.62997906620033	6.79206883529441	7.04977655734946	7.03837858035136	6.83407669596158	6.94012670577035	7.20149318069288	6.91670554488174	6.74114203621442	7.0977410141555	7.32956473336416
1552564_at	1552564_at	6.90065645728971	6.89771432829922	7.00440115517861	6.90411993043632	7.04715208563659	6.97569332636443	6.90419284911308	6.90389581762735	7.26072111971055	7.30906210976736	7.41867809521129	7.46957664631391	6.98295407732162	6.86476350330108	7.29392136021772	7.40100711032813
1552566_at	1552566_at	6.71997643841789	6.84835399694342	6.49383362172231	6.51731468718334	6.51341182976284	6.66323720873042	6.64313943865537	6.56645023360108	6.68874701582517	6.53481885770405	6.58115623046344	6.44550034327369	6.76346210595368	6.69875006242233	6.58157590054025	6.59749071289198
1552568_at	1552568_at	8.33349542566705	8.42436828417257	8.51419620503895	8.770134541583	8.20625644735547	8.56734649827247	8.46901171132416	8.25882295628508	8.83210160311935	8.69197682244903	8.65245761043643	8.73814777676244	8.52734720590058	8.5379134882732	8.83027219516742	8.7105729698711
1552569_a_at	1552569_a_at	6.54122959404882	6.38564443522351	6.56448617507285	6.68439150622915	6.47658208793633	6.63245853525473	6.74564741191304	6.61424321862543	6.61692758809722	6.51935202108033	6.54770250396359	6.67818040010626	6.63847868766831	6.53528655473604	6.61131542880684	6.73036371840075
1552570_at	1552570_at	8.21660325395165	8.09116707836248	8.17142249047654	8.6051951331483	7.95665174004774	8.25012499898223	8.45870778981802	8.31021979752503	8.31283800813369	8.33928513562945	8.2773668028754	8.34267556842449	8.15783305923473	8.47412435308174	8.66432021023026	8.56749763069418
1552572_a_at	1552572_a_at	7.53056367367477	7.574116916571	5.892066192698	6.02704113107668	7.63934819815111	7.57963346194191	6.07055731707892	5.97159679828346	6.62379207074091	6.7226345999463	6.06522074265456	5.91697675543596	7.60323384148226	7.54632877038897	6.18572078597785	5.969154028873
1552573_s_at	1552573_s_at	7.46143591939022	7.55578114292748	5.8749625968299	5.84908701158627	7.56626504057424	7.60697840322532	5.85253344848991	6.0014859544407	6.44405003977795	6.78352016921451	5.99613354941903	6.01837876242934	7.53986466996925	7.56144282906466	5.98443949943129	5.95041836556045
1552575_a_at	1552575_a_at	6.61059948900718	6.62388504616093	6.65883698209449	6.76197723359749	6.54914494095318	6.65454038537086	6.6996508071502	6.68412309487155	7.25029063426123	7.04249653725276	6.64282989400037	6.84208817266275	6.59740411754607	6.62018733914844	6.84456491196363	6.69510012736998
1552576_at	1552576_at	7.19168346084381	7.2314689211503	7.3990497942934	7.46047149051988	7.25207668512893	7.43298313202147	7.33200997858433	7.26066949793583	7.55307806949296	7.51162509444509	7.64104725991841	7.64233882225449	7.27817611999942	7.22578603049182	7.78466730258694	7.71564026945557
1552578_a_at	1552578_a_at	6.23687223424601	6.08384032334284	6.13871712615212	6.12216603715093	6.10805699912619	6.0640665601833	6.14635710689478	6.21223606938859	6.2932173151377	6.20434995775729	6.20679086429907	6.27360680516783	6.17688232018646	6.13032107295142	6.19849450897495	5.960867887648
1552579_a_at	1552579_a_at	6.61250765222762	6.60529892271073	6.74013808169388	6.67385680652331	6.5487817375515	6.67215195233257	6.70519232242914	6.65487858859488	6.60191802843206	6.59717800821863	6.53142724152813	6.65701676677533	6.72955685167454	6.85219376795777	6.93588948613493	6.92524126237725
1552580_at	1552580_at	7.07231181530693	7.05741209252736	7.00421966448486	7.01343458365284	6.88029817248577	6.92969324428254	7.05619168760383	7.0949454764062	7.13839061717999	7.0153234695305	7.07977191604098	7.28530916594374	7.04042814380439	6.91958322542543	7.16580249455814	7.07744299060173
1552582_at	1552582_at	6.18722402520797	6.20715624804627	6.24804406777402	6.51623986635987	6.11353396733667	6.23660365629569	6.34363648560612	6.21471059539667	6.32047801009414	6.25150207881953	6.56169594836374	6.42268465732783	6.3304826300899	6.16546652541035	6.66550527352061	6.51408019775935
1552583_s_at	1552583_s_at	6.8308671813184	6.73205895521829	6.85045182235571	7.06398249420529	6.95775150140661	6.86440049454725	6.96467656645318	6.85075787788084	7.02039104554817	7.04863180440128	7.1111767643792	7.32835707011542	6.75280655753467	6.92162481723183	7.09521069056247	7.01615986580677
1552584_at	1552584_at	6.97001742086147	6.70615038609823	7.00428322486295	7.07027339130154	6.91513942161244	7.12500303766235	7.10372389554522	7.07717536932214	7.34857469806485	7.07709525794702	7.03043275067395	7.14380310291794	6.97357225177406	7.01738164276542	7.45954311904034	7.16603147527674
1552585_s_at	1552585_s_at	6.25740370724944	6.10229574269032	6.28705053876353	6.28972742511235	6.12929914363807	6.2696993586228	6.29883329949135	6.28827289357111	6.01893728831286	6.29746618412401	6.35802167684989	6.31604712959257	6.11699480946283	6.27522815310145	6.41343714500689	6.21044842768456
1552586_at	1552586_at	6.9475944114671	6.89336449528165	6.9743716995229	6.99775469051235	6.78720663853454	6.78800379625681	6.98200959108337	7.04743853119181	7.07174431392335	6.92102665220854	7.03143672119517	7.0176392708309	6.78756736040274	6.99298340350583	7.20243478838252	7.22212865826106
1552587_at	1552587_at	6.18589469639249	6.2383849276868	6.06150316459206	6.13238336117974	6.22650981294791	6.15899065689321	6.05218315674066	6.06142722358756	6.22654509628648	6.12887322015575	6.24562201998296	6.16600360226338	6.16349981565513	6.16890516325213	6.17341479013576	6.15629568710161
1552588_a_at	1552588_a_at	6.1505871983195	6.04907156528886	6.19533837641348	6.1469805724223	6.04355939255068	6.06410227166904	6.13161340542036	6.20869707346533	6.20196105656075	6.12280670620309	6.21246915969591	6.21272198145531	6.10650618622565	6.12893541633669	6.30220214642836	6.33060258611881
1552590_a_at	1552590_a_at	6.31489954588424	6.31301674196984	6.47282510289057	6.51984609845148	6.35215604349188	6.45909848589609	6.34559303602554	6.44868745205837	6.60930197013106	6.44066894500978	6.50603863794263	6.50747244155677	6.42350313751728	6.38484420939911	6.55407896870099	6.78446124016878
1552592_at	1552592_at	6.22008605217205	6.18668192603397	6.32304242860516	6.31463652690692	6.35349092559838	6.2946789534511	6.39511568715591	6.23044957137472	6.33817665803508	6.43704441077152	6.19251555999954	6.21650442852662	6.38150466620345	6.28361073227321	6.40328908314345	6.50740964979257
1552594_at	1552594_at	6.86894699533068	6.81993176148549	6.96628008258358	6.96682004619473	6.79891122822279	6.92474906393682	7.08607525378099	7.00765389997931	7.01882895992962	6.8449858647789	7.00939434248764	7.00812001731243	6.87126662463077	6.90424900853531	7.07895592157915	7.05207155288533
1552596_at	1552596_at	7.63406448072765	7.5893738520164	7.68049505933018	7.91760721766663	7.58714094150582	7.60740009413404	7.75149926033505	7.72366564302857	8.20824514062217	7.91722330191807	7.89594695440652	8.03159736354071	7.63841192945216	7.76382577971169	8.08343201341136	7.87171240967137
1552598_at	1552598_at	7.14746855226251	6.99785744251405	7.07639324050329	7.03214687472401	7.10676049214772	6.88700617593483	7.1689308641751	7.27879316798342	7.63300878028428	7.49590857870426	7.22654586889816	7.46884778714866	6.98636535402919	7.35286611470917	7.7442096800022	7.48116499456606
1552599_at	1552599_at	6.81624948333511	6.76184911596984	6.78076089629023	6.78657039351021	6.75061593758437	6.74333538334206	6.78781257293192	6.82218665246692	6.99164196093733	6.97513723057571	7.10183697530964	7.00623430247334	6.83460257170395	6.89671920723762	7.10824121592364	7.11197074196069
1552602_at	1552602_at	6.81075469603478	6.82908913032044	6.98811318258075	6.99346266705846	6.89955984122303	6.91219689995525	7.23009830629165	6.90860338315133	7.02652842518725	6.95443977355504	7.0649451494147	7.19920870284241	6.93956032239263	6.8636157354025	7.04943997130022	7.12209331212341
1552604_at	1552604_at	6.6352489280745	6.66027314436226	6.76561842072423	6.7179674470199	6.6314335175985	6.8106153994707	6.75362438197847	6.64425229693157	6.89475805377195	6.92778880667603	6.61251632836372	6.94134840148462	6.79575078422738	6.77600519057146	6.78826456536901	6.99308938968081
1552605_s_at	1552605_s_at	6.40998236641504	6.4075923358239	6.67505822302992	6.60050460686754	6.47559854275082	6.43550549538002	6.40588536964062	6.44534182466283	6.50747023278899	6.45788040197948	6.59631440225198	6.49698824449853	6.52256754210403	6.66111624159733	6.71685840378295	6.91022841168057
1552607_at	1552607_at	6.87916600477808	6.99573287482546	7.06183943808336	7.28635747394938	6.74461014612433	7.08390267029915	7.2054882205629	6.99795452834105	7.05467522885572	7.01676986148938	7.1620972720135	7.16297059162102	6.844004313531	7.15397774268115	7.25469525830403	7.26135629907194
1552608_at	1552608_at	6.52646156917822	6.45144585339767	6.61873956126937	6.66978215508473	6.45163864716718	6.59221681828047	6.72706726887491	6.63617105903585	6.49975518641809	6.62341702387915	6.83504962569926	6.71893716224161	6.51112357837099	6.6261255470738	6.80559036460064	6.75125211738664
1552609_s_at	1552609_s_at	6.45010375492487	6.43339259373068	6.54239928876845	6.53932773960332	6.50137876861333	6.52277306285535	6.49596372430325	6.52566244792286	6.49993031252815	6.52380948571839	6.55542189794946	6.62648216875678	6.42760523417151	6.42427932225085	6.53189915790645	6.63123487481221
1552610_a_at	1552610_a_at	8.06542924107389	7.93313220956536	7.66333457879673	7.64448459789165	8.20510633764115	8.28792921122555	7.81353326061832	7.83787708196039	8.65531976719421	8.68439334265262	7.82571945739844	7.8335614859074	8.10025822951901	8.25932735652279	7.61514912301362	7.45150347691169
1552611_a_at	1552611_a_at	9.05272365740936	8.89276728835504	8.87463013379272	8.60576066605174	9.19801276557399	8.80120233680715	8.99562629618616	8.64607909150779	9.73202314885112	9.44729604957371	9.19571642623063	8.96754604658341	9.18829168896193	9.02998545296548	8.33818111199114	8.27033823813378
1552612_at	1552612_at	7.39044397729584	7.4106417231465	8.51935991135745	8.48240114751262	7.7721759244884	7.81808666656996	8.75622728699937	8.8065233429637	7.83116731161444	7.86114462631632	8.6701906150686	8.60468086132523	7.67063359722118	7.76464651185275	8.7690518711938	8.71933884396957
1552613_s_at	1552613_s_at	7.74540867843802	7.76193567244903	8.83875793556736	8.82827732743742	8.11612939393143	8.07945646159573	9.13283749865418	9.10085959127193	8.28970185326149	8.35001662636012	8.93967602245575	8.8964635515286	8.21655003259923	8.04652630256013	9.07893521456795	8.97890701017256
1552615_at	1552615_at	7.9615593257561	7.86523606629579	7.93832816476029	8.0451456448565	7.85257147447841	7.97900275180997	8.06321943494285	8.01684687233458	8.23923171915445	7.96337633942652	8.22299582832624	8.11987099795239	7.9077220111922	8.06739723506592	8.32622633823266	8.16914515905
1552616_a_at	1552616_a_at	7.18140248389759	7.25253639317497	7.17271602273327	7.32345815019885	6.93139635367882	7.17358375437031	7.27502304830316	7.27173146176662	7.31932980873303	7.17557827341329	7.1734586150767	7.31733684573661	7.12969286516308	7.04416122818847	7.17751735046325	7.15289141636529
1552617_a_at	1552617_a_at	10.1330764155656	10.1475558284512	9.57763682169814	9.55226864510872	10.1293534038599	10.2319636485224	9.66306651345522	9.6712220180712	9.49004195835656	9.4657453840684	9.0460850185829	9.01898812572269	10.1195995033076	10.1755246525873	9.55176461354418	9.43100049023275
1552618_at	1552618_at	9.26961417325983	9.39222136931213	9.06052629777273	9.08293448813814	9.75960087046712	9.97819599817852	9.53074312896178	9.4803490502803	9.50934023878059	9.51279928605095	9.00972363292795	9.04973415915068	9.5136771792174	9.56001556196248	9.14936867888458	9.00441880023904
1552619_a_at	1552619_a_at	11.3791218412175	11.3052215336545	10.7688878396184	10.7792312506604	11.5793022057991	11.599650684769	11.1326420383484	11.1248897333245	10.5759443839753	10.693275623754	9.63112323874637	9.50429889290291	11.5857836291173	11.7419797623013	11.0635891039029	10.777563969497
1552620_at	1552620_at	8.40668471155762	8.43964559632616	8.62703068104035	8.89155330745617	8.25122687106272	8.60550500891461	8.77319801851151	8.60560891554346	8.89045758319999	8.65917392744109	8.62048502337536	8.98654131722002	8.38227745573169	8.57211742269264	8.94415050587486	8.93612804861257
1552621_at	1552621_at	8.75047893287981	8.60265341041885	8.51792689125523	8.39829507303149	8.94870995263948	8.7282560443299	8.89516407497066	8.78427827889849	9.12735423971743	8.83910681683521	8.99419636309001	8.91617795900431	8.71964157392088	8.55583065558697	8.60683827627354	8.48431961470099
1552622_s_at	1552622_s_at	8.13365901651623	7.8542605673688	7.85591283412244	7.72557048432718	8.23296737383809	8.08475897947323	8.29083714202629	8.11910636570697	8.15158687712028	8.03946180297356	8.22804899882066	8.11570200440901	8.12585452339487	7.9683910945132	7.85582267835415	7.59199987310802
1552623_at	1552623_at	6.7260664683245	6.72408440888773	6.80494037170291	6.93154398791078	6.85457548926341	7.0123975535423	6.77186727510137	6.80653937842168	7.14374735733073	7.08320790313755	6.95835862362492	7.23077214320629	6.7752408821113	6.81799610657546	7.13393945336297	7.05288115927304
1552625_a_at	1552625_a_at	8.76205663166829	8.6514228440444	9.39043728358031	9.38293134478498	8.66158564076304	8.59548400434242	9.43029662439701	9.47002510834074	8.38572210714796	8.38554869746916	8.92472276933658	8.92082742080407	8.93842599537019	9.04073934754792	9.25157730808628	9.12548313866747
1552626_a_at	1552626_a_at	10.767331515436	10.8239163198798	9.54728354225659	9.60925657033652	10.6348417436845	10.5384572202194	9.82820190540029	9.87793473021025	9.6885804723071	9.73106517494967	9.22107147705166	9.21972182808663	10.2971475482151	10.3193115948874	9.3964878200168	9.4322009795176
1552627_a_at	1552627_a_at	9.37622118733899	9.17687258562147	9.09327278891214	8.84744151615013	9.55751955750699	9.43578610979934	9.18004077731837	9.22370328140608	8.82801398059878	8.99343143545353	8.46994333591833	8.43614218579318	9.55599744349995	9.56543486014617	9.04670220131158	8.74750147489567
1552628_a_at	1552628_a_at	9.92500951814018	9.85035897309531	9.74512268522095	9.73915976163009	9.88824719864506	9.87145225918938	9.97104511345271	9.8668870410484	9.9197370016724	9.82519217054953	10.1793865945897	10.0988148844558	9.81874227218051	9.78574948953402	9.77563160900215	9.80136064697957
1552629_a_at	1552629_a_at	6.8321065631751	6.63810158455941	6.70297719925301	6.79806316205479	6.90721462986072	6.72721149859206	6.78810192570519	6.90408582180048	6.92365213536947	7.11541597133702	7.04051874252638	6.93845776085916	6.65888111737488	6.82015788208678	7.10426294875636	7.15588587302209
1552630_a_at	1552630_a_at	7.86032337296311	7.94302416855592	8.17377572198305	8.3292534610616	7.57590423602895	7.9841861694644	8.40396632279264	8.15540769971847	8.34143760992045	8.20967330088179	8.31172639453917	8.27225045454058	7.78220004484662	7.66901019038401	8.15875173044835	7.91909463054992
1552631_a_at	1552631_a_at	7.47950305812615	7.4920154364067	7.35892047375803	7.36523927809994	7.12361734748837	7.42603423342548	7.40206718865786	7.28797035085074	7.28064708734413	7.33855347380079	7.15236385604993	7.12341536591533	7.3695304203283	7.46269500568653	7.31512786746531	7.15652873774451
1552632_a_at	1552632_a_at	7.08220418630068	6.89008765987119	7.16784326062999	7.09371857135132	6.8765280844133	7.03543712193941	6.98693602582852	7.2690360981206	7.06587413368189	7.06873197867742	7.21131636142448	7.16540663908616	6.90443769478718	7.09386880700976	7.34739596583061	7.15970719142852
1552633_at	1552633_at	7.04141082367364	7.03251860809489	7.26136761379992	7.16143193528686	7.0854446208721	7.01930931493124	7.18264719218726	7.32228906708554	6.9058881940691	6.93999094824659	6.96320341935134	6.9884862745682	7.34549976056764	7.29293317703665	7.36878085046711	7.3640532104466
1552634_a_at	1552634_a_at	7.61779257890251	7.64365841516069	8.07430483125938	8.08229931507147	7.8187140838296	7.75438329126615	8.08988885772332	8.33217205128132	7.44067641993145	7.61160734216979	7.59442584452757	7.70773879226674	8.2203258040378	8.14839908046059	8.3960810531123	8.51119497699128
1552637_at	1552637_at	6.33233336455054	6.29390505654178	6.29993939724194	6.41831403042804	6.43923071820656	6.47824890084106	6.46620668775826	6.32861959832554	6.53940941342991	6.41898032366622	6.37627268179336	6.53583953918593	6.37535689959996	6.34653010826357	6.48855303648115	6.47836416962987
1552639_at	1552639_at	7.20926662316135	7.452392859235	7.23220054802694	7.22779190501707	6.9861709420335	7.2796965924333	7.23526237574946	7.33677443313442	7.43748736943836	7.3897994155385	7.14108199162764	7.17503126310716	7.17907140489167	7.10883339426553	7.0014587523679	7.30533533716803
1552641_s_at	1552641_s_at	8.14016941235153	8.16043240945717	7.81455896834699	7.78668673073558	8.24529185814761	8.19234083753257	7.74689134397222	7.87877442907549	8.33706197522403	8.35690175163524	7.88034197223104	7.81947745055671	8.24937428089339	8.29375485858968	7.8333815093065	7.67975034531731
1552643_at	1552643_at	8.90768898321729	8.78681646720413	7.91997066686989	7.89414743246405	8.82124422430448	8.79450974513115	8.0770146027991	8.12984030023596	8.49760608225233	8.48673380277166	7.89471286064198	7.9281592879388	8.92606440797156	8.91984455884762	8.08697452401098	7.95081204745696
1552644_a_at	1552644_a_at	7.8182451075181	7.67281820021599	8.25494652096385	8.28419928744765	7.67552553472405	7.47172852442411	8.44554951861748	8.44721845193447	7.18297015320936	7.17911346534943	8.01877729887116	7.72401371915586	8.12153654244182	8.10094557137407	8.29857680342504	8.56140621827318
1552646_at	1552646_at	7.46826599614108	7.44817038945857	7.69100064774315	7.75124239213795	7.32461385170978	7.55501112027064	7.70857822554678	7.66546411153805	7.73110445786532	7.5299858064543	7.64745187678544	7.86616261074706	7.66028704831007	7.50609800086905	7.96730498008544	7.88406990038742
1552648_a_at	1552648_a_at	6.64557322910478	6.67160641613437	6.77364649655665	6.64482580778987	6.54442541915092	6.68754861670654	6.82186509534311	6.82198280162393	6.88272516519562	6.80361564066919	6.98243246859255	6.71037385928656	6.7563653735269	6.70313071359034	6.93058982886498	6.94736170553702
1552649_a_at	1552649_a_at	6.75628325813877	6.85238982645397	7.04100664703343	7.00635639508738	6.82832867764735	6.68377884265495	6.96416344252438	6.86198108821085	6.61188338622506	6.52259563501583	6.8449366787848	6.89651884430091	6.88265206298067	6.76786197557978	6.70792044781218	6.7799419798359
1552651_a_at	1552651_a_at	7.02466294774229	7.08486182025713	7.23224762688464	7.19867147928031	6.95086960874494	7.08229433527423	7.03796625183563	6.76382607506281	6.9998768923518	6.74683153734936	7.15155418702569	7.15141964612651	7.26040298652627	7.26135528792085	6.72114850291587	6.63705580023947
1552652_at	1552652_at	9.31766068267547	9.2121015733443	9.16157708339097	9.30635205933963	9.23890954727051	9.37308403334165	9.10811966684368	9.18738988245408	9.80684936204742	9.54822759207437	9.56512556153676	9.59159430117107	9.19560671067486	9.5216682290595	10.0004646885225	9.86700920693244
1552656_s_at	1552656_s_at	7.4926258538407	7.34445408602966	7.75595797326519	7.59168891103969	7.99676802193127	7.9084874044753	8.16932949103953	8.12941672111709	7.42814748880191	7.31326543891339	7.16962007618317	7.13519466102075	8.25008162407019	8.21994301009652	7.81229824521162	7.79652913428312
1552657_a_at	1552657_a_at	7.64965638941639	7.63777830177334	7.64412583619088	7.80030042230645	7.69799345765546	7.85132539231702	7.78471043216383	7.76983193823807	8.32387847687655	8.10481324996604	8.12206850721211	8.21485751042095	7.72270996609218	7.9195162635428	8.4347570045947	8.32810931934092
1552658_a_at	1552658_a_at	8.93297450207099	8.91784423918173	6.356170261442	6.51584698095322	8.67239541209831	8.65653672206079	6.31822585089752	6.34104322828167	7.2174524996299	7.36667386954541	6.3596940364734	6.1966728394349	9.33979307888038	9.54207385576199	6.85166285650997	6.85837953662589
1552660_a_at	1552660_a_at	7.92577117419959	7.86707012840454	8.46346955818652	8.42721595756259	7.89183396289438	7.87231635584327	8.35866613594745	8.34390440566627	7.46608868693416	7.38771900309303	7.94576606861739	7.89411192027759	7.9153013806669	7.94208557168942	8.05462330334435	7.92808738905422
1552661_at	1552661_at	5.99518786143447	5.8754547333296	5.77201058049165	5.6718833095547	5.93112931006914	5.95522557580743	5.82733634006537	5.81200101468044	5.6937436467469	5.8876975871387	5.73257418150731	5.70208200631696	5.95028435041099	5.87990633324446	5.78759948289267	5.70027713068816
1552662_a_at	1552662_a_at	7.00932026360054	7.01821488164449	7.22489711940505	7.37981047923241	6.96997250646297	7.18578777484564	7.52978000261772	7.34601421559048	6.98023449007232	6.98405893063996	7.1714477774709	7.34413734965853	6.9658394184489	7.2541295019743	7.14488266567706	7.0889710763428
1552663_a_at	1552663_a_at	7.32773346846969	7.49797431781469	7.5499243551756	7.62325233962307	7.46965661049802	7.48192863237735	7.58771796702375	7.59389895443315	7.83889579007441	7.71602272763668	7.70792772270252	7.89765285041512	7.59770978380261	7.75393747733083	8.05203849126293	8.0001916263836
1552664_at	1552664_at	8.2452713941651	8.06567469662278	8.45682340052874	8.55456354478273	7.72831438501449	7.6086919457119	8.17476513557727	8.40926821002529	8.62482209909011	8.64999853729775	9.17799242484469	9.07659700336063	7.76188249413087	7.89468997191163	8.26205037276175	8.4133368609322
1552665_at	1552665_at	7.34824394948738	7.32375445401621	7.15538043541184	7.11070211161557	7.36708008922801	7.33351407391869	7.11412216909086	7.18714957688218	7.37130579103746	7.35745987263074	7.40851173904054	7.33708842566591	7.49688221082587	7.48641214187006	7.23437591033615	7.29322893130552
1552666_a_at	1552666_a_at	6.099421664512	6.14735561043937	6.24471978077411	6.1279147882498	6.09130526447254	6.16920710583476	6.19151497441013	6.21272579654795	6.3661661914009	6.23856154703071	6.21812131418404	6.2303544881269	6.20273340911317	6.01750480718125	6.32794940352495	6.29842910560075
1552667_a_at	1552667_a_at	7.0379719947026	7.09380388888236	7.20842008567164	7.48832700967694	6.89256765040811	7.00387273727681	7.36641442630455	7.09444487777072	7.40303297073253	7.11103302030594	7.31534587719154	7.43810737231433	7.12995204141388	7.14078484513408	7.35252593630364	6.99473535267228
1552669_at	1552669_at	7.39120373895464	7.51434287486792	7.50624586518602	7.77571594975235	7.49063103964475	7.5869297369985	7.65276682975228	7.62010883574541	8.10143356749665	8.0811432544172	8.07975909167871	8.15058418049696	7.61547036133588	7.70112330080161	8.22167596547468	8.22555029154956
1552670_a_at	1552670_a_at	6.52441653535516	6.56170228169174	6.51173049415992	6.58044047355802	6.48503352818168	6.57442861413038	6.48682949360154	6.48997747831999	6.67368814590477	6.76536227878174	6.79551501549134	6.74699495941331	6.37660891890761	6.56523434658634	6.85670746572782	6.85838531368283
1552671_a_at	1552671_a_at	6.90456529850659	6.87124003923089	6.57455199423164	6.69281340129664	6.88252688161195	6.93506094005326	6.66717573231517	6.61825425333705	6.78972011516938	6.80312371526736	6.65282738972812	6.64768047603626	6.88097480912872	6.89522162189535	6.51192531839289	6.62230864029995
1552672_a_at	1552672_a_at	7.6200721589705	7.5755259847174	7.57735176034992	7.73331213136873	7.5484720862528	7.67113052797389	7.51682037513536	7.56916828785029	8.01799404555373	7.93868227096137	7.84394150357455	7.99069236350776	7.48874043939092	7.66026045272481	8.24197233417804	8.06214425369829
1552673_at	1552673_at	6.21947593319564	6.25215029639753	6.23177541050263	6.37259338599553	6.30244427330159	6.17770622675407	6.20522220829807	6.24396020114828	6.47424799893533	6.37794771137092	6.4697531301757	6.58517108453717	6.34106564327395	6.56934177612952	6.73994951765346	6.59153980126451
1552674_at	1552674_at	5.86604413755112	5.80847150364506	5.85307035410441	5.8079148179612	5.76378051782885	5.9165749669743	5.85316913264393	5.79168419919055	5.8005166275207	5.80770978518128	5.72818159806268	5.97217828670994	5.89198376723862	5.85313947756939	6.02846053359822	5.94681172987919
1552675_at	1552675_at	5.88020128157834	5.98291277219985	6.05110259746793	6.04796969063069	6.02579069929261	6.01968920588351	6.02723600436348	5.91290320527876	5.92021772295173	6.06444790707739	6.01681364199866	6.08506848937117	5.97153379610641	5.92121986045608	6.18262334633898	6.08221232613523
1552676_at	1552676_at	7.70015066887634	7.8769652053974	7.88916870344157	8.12566338592633	7.38440457685132	7.84404359033433	7.77966094869925	7.70470491565444	7.86224345759955	7.56675105760806	7.83691209639514	7.93940250475446	7.60614819878241	7.5560919740083	7.87010201474941	7.9693434570837
1552677_a_at	1552677_a_at	7.56074629731267	7.53514467177286	7.50005969432453	7.52209335468335	7.61879539422882	7.64231708708922	7.62613910652192	7.60253165435629	7.81681364572875	7.49848257338936	7.33656362906201	7.55053562893139	7.70051141302324	7.76629189555481	7.80537223264924	7.70396165285193
1552678_a_at	1552678_a_at	7.09770752007911	7.20468091329096	7.32333414911711	7.33727425353119	7.65916962341666	7.48517407460074	7.78905977213049	7.82273540269945	7.37554941895594	7.2932938175278	7.28117708903448	7.31683768865789	7.85616894561221	7.75098416194163	7.49619215974757	7.65178385492373
1552680_a_at	1552680_a_at	7.95628767287197	7.74824995297504	9.04288669088578	8.77120871182857	8.0000553234505	7.75468944306592	8.90843714078114	8.64968082229874	7.31262263248631	7.25426425307823	8.04224192682935	7.66631383016464	8.36742071786838	8.28187284855622	9.15758479180158	9.08964407286526
1552682_a_at	1552682_a_at	7.63424405757019	8.30339779410111	8.16738285313243	8.21184505075775	7.68346792363534	7.99153961380538	8.33875689073188	8.363239749405	7.96805904581825	7.95730493611859	8.17101355690536	7.89795305753491	8.29586575785915	8.22543041997344	9.10718028544179	9.18699028160428
1552684_a_at	1552684_a_at	7.07291421099582	7.07278374628115	7.37542686799247	7.3631816734002	6.98675919993685	7.12576740259721	7.44751360584316	7.48877952948542	6.62347005085728	6.60584598522138	7.1850127346817	7.19181441575009	7.14640580535901	7.06783094804994	7.3317983097681	7.44741421528836
1552685_a_at	1552685_a_at	7.3704882182237	7.23310358492926	6.6741730179874	6.76445778004486	7.63689445340739	7.65227983326125	6.97183283862338	6.77573670793027	7.35695691470283	7.36102637532102	6.65404630492315	6.80985340646155	7.82999920970177	7.87013543835114	6.80595232173973	6.75214116303321
1552686_at	1552686_at	6.64485269909945	6.47592867737012	6.54914004589792	6.65726900070558	6.54257929543988	6.55841691947426	6.64263187361013	6.6575298714165	6.75835873120955	6.77085304806994	6.59476476919336	6.65837239519223	6.51479495518968	6.72563378032469	6.74752216613089	6.79891102511597
1552687_a_at	1552687_a_at	6.57696461085923	6.65039373127108	6.90430632077053	6.77636319882898	6.41107348187021	6.52930983435298	6.85373005755854	6.73753219173427	6.7556448473811	6.7262703824088	6.98007369028499	6.93727456419974	6.70425804729795	6.83027747800821	6.94707451134317	6.78454055278749
1552689_at	1552689_at	8.17090730926358	8.23257660374447	8.41308539011973	8.48102314814458	8.05597158268058	8.03783249574591	8.27288586046708	8.34242849478741	8.15784189928677	8.09899883816407	8.70807815106112	8.6848968321709	7.95326777511499	7.91930775369006	8.20968315042663	8.12135250036478
1552690_a_at	1552690_a_at	6.59823905635727	6.58260428851056	6.62761928265325	6.71025161766231	6.49736676107718	6.60408738062031	6.64032110113398	6.69318383975144	6.80199495179934	6.62448733738522	6.79863107136185	6.74244534393007	6.53186053905139	6.70871214458625	6.91736419618204	6.65329139240779
1552691_at	1552691_at	5.95521462692854	5.8323167990236	5.96283864858129	6.06787193402701	5.81245617000755	5.92602931957938	6.02995669795521	5.8975238243455	5.78984009708517	5.92811241132017	5.98736220438267	5.98878222515681	5.92847902710776	5.9784736162579	5.88577226059988	6.10976115839454
1552693_at	1552693_at	6.18969115571333	6.15020918147052	6.1576116174935	6.09745129438847	6.16921193660642	6.17901720777126	6.00903243762305	6.09224288540012	6.1083563482198	6.07862260201214	6.14641894737269	6.13052666468425	6.07915826539081	6.02018562556566	6.07398955493175	6.00166446905902
1552694_at	1552694_at	6.96814693175074	6.88351429856174	7.29056855325144	7.12053079943341	7.34287140378357	7.34802903477143	7.5703868330841	7.58823372097874	6.95648864202916	7.06330027697247	7.15683798862643	6.90578571928799	7.6685054482545	7.58920008310414	7.31686574601057	7.26903426375696
1552695_a_at	1552695_a_at	7.84577095151049	7.57039733414538	8.19540614247217	8.0711157765584	8.10211198597232	8.076416456469	8.5350253436818	8.56314952359849	7.89089899720796	7.86833416114112	8.17068508549647	7.87828285499284	8.61344440388434	8.53751553040383	8.27737133317105	8.10881144277346
1552696_at	1552696_at	6.56123591019165	6.6609879980085	7.32132192772071	7.2335245427798	6.7571183929418	6.82974229450935	7.43025307303708	7.45977752695972	6.5317457762799	6.60346314262243	7.18076876217213	6.9740151702402	7.04943958990375	7.06638760981647	6.9770262697422	7.01886620331743
1552698_at	1552698_at	7.56658007831154	7.55892586227197	7.71626975463427	7.77203289352816	7.39372293693062	7.51555959852685	7.76937973582112	7.75644653659442	7.62179087262313	7.35706916700772	7.62989983009089	7.64990648288262	7.70211709757158	7.64173885944308	7.80658048558153	7.78303982641934
1552701_a_at	1552701_a_at	6.30751454418249	6.41399686681964	6.14800809746006	6.13385689428296	6.2758255425783	6.13877902365698	6.21589997405719	6.30504660613067	6.14820200584083	6.14592932532026	6.17664145736721	6.08221262186413	6.06078613935914	6.00879900952288	5.92342808970833	5.96961147935962
1552703_s_at	1552703_s_at	6.62637348610424	6.68845536853596	6.45277487144931	6.38670239240266	6.51937607116582	6.50547429389182	6.62747698557652	6.57736948090952	6.28620219043243	6.28000140818691	6.47116611998582	6.34893174867672	6.51336667191634	6.52294599403787	6.22563868895893	6.0381729347203
1552705_at	1552705_at	7.62636242847322	7.57048270097029	7.13627027528903	7.05890831978266	7.85177957631889	7.62659392634632	6.98314036152235	7.34042819244933	6.96856956368672	7.023722994835	7.03660365178803	6.91037478200197	8.32183520670987	8.28014683070957	7.40876869657336	7.31263930410944
1552708_a_at	1552708_a_at	7.09263143811053	7.0798510868814	6.92756738367659	6.95864419311321	7.41312000563145	7.38664163036965	7.18236935817005	7.25817549479514	6.99535695793347	7.01877125042147	6.85494540250009	6.90176954025299	8.02442445800527	7.97610523208902	7.24695819114906	7.27797882866409
1552711_a_at	1552711_a_at	8.18581450369973	8.32179031510044	8.08993787903528	8.04532774042295	8.23083333363708	8.28600193414435	8.00251397363551	7.8749958078378	8.76035590856033	8.75506312465516	8.1157129080234	8.0498874255355	8.74909506823056	8.72938411764359	8.26902732055924	8.41952400758062
1552712_a_at	1552712_a_at	6.86336097307433	6.87099324934572	8.04836834564244	8.26359399915983	6.89722846781233	7.29068242515486	8.99314660529084	8.29323326342179	7.16929743723357	7.12037293210262	8.3910258606942	8.34281128595363	7.19466226318496	7.65940907307049	9.07139031002266	8.27927091702824
1552713_a_at	1552713_a_at	6.85492563915949	6.69750307017185	6.92037596511043	6.90262597453303	6.89218253757221	6.74588323230189	6.89957550163614	7.08692672701035	7.2647667980711	7.03551187322165	7.14608200350394	7.2359363421354	6.93433540939782	6.91482913575259	7.29842860487052	7.51410544432578
1552714_at	1552714_at	6.56578967567481	6.58047466920584	6.66393112672338	6.79200173816566	6.55933200117678	6.68384338923094	6.68666878751143	6.68461262106893	6.68689386333695	6.58387367463039	6.83445603079436	6.76258050883618	6.60643933749509	6.7038754188079	7.05425496557659	6.70727300409742
1552715_a_at	1552715_a_at	5.97233272606089	5.90977438305821	6.00380489574917	6.11034836570719	6.05858846067328	6.03790686017902	6.04010541954847	6.07993673881495	6.00886883733719	5.99017555977362	6.10405828446547	6.11512568872151	6.03614033236574	5.97918730892267	6.19540239348702	6.19550359543913
1552716_at	1552716_at	6.50833726819069	6.62604215565634	6.73507407170442	6.76086455859146	6.41602322137482	6.73205529692244	6.77791445288637	6.69775806794463	6.48297682280755	6.59126113896281	6.69653759965392	6.64711963709058	6.52110237831989	6.54753498152393	6.7630740123964	6.88060191294373
1552717_s_at	1552717_s_at	7.9635050730941	7.78412262553366	7.80553831196489	7.78801130617628	7.91565324741617	7.90545899365976	7.92228800890663	7.85214752793893	7.92558197960598	7.84125318047951	7.82419308086021	7.53871698573559	8.09660354918349	8.30388186528117	8.08992536355289	7.72797933304384
1552718_at	1552718_at	6.78413293776987	6.85117528119029	6.97783892961804	7.03550815752412	6.84219823769484	6.87000736528391	6.96426652151701	6.98897701656869	7.05187015324098	7.03135333506395	7.25754944364756	7.2440697210303	6.88050437781165	6.87115955240908	7.26998328066544	7.19264926159646
1552719_at	1552719_at	6.90849164681486	6.87393420183313	6.79375606917658	6.93608112542473	7.13581616614466	6.98365807950621	6.96588981384498	6.96394891590837	7.1503563847173	7.21978037245313	7.13900216897697	7.0018776185127	6.98826397358077	7.10268188168196	7.11511811843767	7.20382404042276
1552721_a_at	1552721_a_at	7.68542404322997	7.6972849994816	6.64669370652336	6.64631744067295	7.14983404927287	7.18722247209641	6.44931097671001	6.32225676203192	7.06239779608513	7.05835135357616	6.43778490566302	6.48873364367653	6.82070273170127	6.88854305820091	6.23557290724476	6.25676432132021
1552722_at	1552722_at	5.93663065272502	5.95104509875716	6.07323671940502	6.06102388688566	5.94634188072784	5.96654878846559	6.03465453336527	5.91130657049454	5.91053186523549	5.96611578656614	5.94416109576251	6.18743787597373	6.02274044708006	5.95452549228607	6.0598800951707	6.09595125060519
1552724_at	1552724_at	7.00488506683918	6.94176545828932	7.00828730122569	7.06928789228554	7.03448970108378	6.98586284925248	7.1737240064006	7.04843641912122	7.26178262233238	7.13125748595192	7.13791845289805	7.18980167018954	6.92514473810198	7.00930103586032	7.27451069946136	7.43724234386832
1552725_s_at	1552725_s_at	6.95930904045636	7.06631446152324	7.47918419615689	7.46501794788783	7.11628574164796	7.10852070373387	7.41764284256337	7.27435526763021	6.60930778555341	6.66405223835123	7.17009466176745	7.01074220846807	7.19559430486266	7.11443001489519	7.46731090270021	7.40428834893827
1552726_at	1552726_at	7.28059908843492	7.19779272151597	7.45113981910136	7.63251321313755	7.27790989979739	7.59048724925452	7.46315380301359	7.39082585439102	7.70968838395702	7.42742671960233	7.64054659269508	7.81257569148832	7.49298354516842	7.5263337996984	7.99599546676758	7.69004343508622
1552727_s_at	1552727_s_at	7.68368986487049	7.70044167727548	7.29557550115102	7.31880808863256	7.81381274335186	7.79918977045105	7.33231265318156	7.32534719217021	7.0059679509047	7.07733471162856	7.38866127833202	7.38322730883386	7.92729988070381	7.78526427233467	7.02195909649324	7.02383266647792
1552729_at	1552729_at	8.15818644211207	8.0612394332628	8.29729816851575	8.37891817338719	8.12358565445725	8.42843950494868	8.38095835358906	8.23697351526311	8.41112869961495	8.28411837150975	8.3648164697692	8.52541994104563	8.19940818663473	8.30952839713934	8.59006940062745	8.54372173406117
1552730_at	1552730_at	6.60041363403592	6.64120014566684	6.51951078446808	6.67389836247811	6.57174724885392	6.68479605190211	6.41358675146298	6.55487776748284	6.6201950563714	6.61220514920605	6.5265020772144	6.80996914221576	6.54172868915979	6.41421528905772	6.79734090158277	6.64780352424084
1552731_at	1552731_at	6.17730654848043	6.17635834890319	6.32478556057705	6.17894746197908	6.10106681145442	6.18442988334017	6.07745126697566	6.32495762948341	6.10263013538549	6.23373550325877	6.34907304211067	6.19668759392317	6.14811249043319	6.09916983003322	6.24326814605386	6.36108447439257
1552732_at	1552732_at	5.92037946800125	5.96403170540388	5.96750404517408	5.99193262069923	5.84657981840245	6.01458304846808	6.01295382713821	5.91559598253065	5.92353070077557	5.7989040429645	5.9883437186241	6.00842325526626	5.91978811680707	5.98045150739304	5.91701683774647	6.03312282121935
1552733_at	1552733_at	6.86174203135301	6.84946033686816	7.02849644674814	6.96441862824932	6.96689001321535	6.9259831172668	7.25801934178916	7.22017558251125	6.51474430448429	6.62096391303729	6.54684177838231	6.73016970007738	6.70925286669652	6.86341543105937	7.22993439957619	7.25996389985582
1552734_at	1552734_at	6.6618924924163	6.61920436219276	6.39269964670307	6.41935272435632	6.75897059361224	6.70818463204103	6.72509980942012	6.63487402020917	6.58475224512612	6.64877040135236	6.53531472948757	6.53887902275391	6.77318463075024	6.7144865241008	6.59314334848268	6.6588142510855
1552735_at	1552735_at	6.99560907749572	6.89197029664054	7.20691558434542	7.29840186492936	6.98655495860497	7.03767718399272	7.21884173178581	7.19498724088002	7.34972335745778	7.23545785073465	7.33451062502062	7.44301141440167	6.98868180273471	7.03876968084861	7.70361587549826	7.62799323720563
1552736_a_at	1552736_a_at	7.11521362422883	7.00492304372428	9.85961062761391	9.85054989204079	6.37891730574872	6.47962931735713	9.29744946362872	9.31302296144947	6.72117642591724	6.80409962994206	8.92214186547588	8.77988449625355	6.7671364094396	6.75527819644266	10.0994838864193	10.1985084328289
1552737_s_at	1552737_s_at	7.31903919173614	7.37637057726491	6.84467116408517	6.79313404434206	7.50508747826213	7.47461630593	6.73657365285392	6.81371605305952	7.22744820772524	7.32636037389101	6.80985778334669	6.69680242919876	6.96601138876282	7.01445700992392	6.60461063759906	6.69277277459939
1552738_a_at	1552738_a_at	7.40600917226037	7.39015551059058	7.66172824922804	7.80583221299123	7.33837090453585	7.41431978334965	7.96725797317873	7.94352541103904	7.39942991226107	7.27297528779493	7.33048986697341	7.39947548490334	7.69027715787867	7.55998112660177	7.76953730567876	7.91206432414588
1552739_s_at	1552739_s_at	7.78078853244517	7.89103774280454	8.00349174330879	7.9063581890492	7.87111675995495	7.82041824104728	8.21789094525717	8.34066203769324	7.67877905024174	7.74802976055135	7.62247015239032	7.64395064148275	8.12227219042297	8.03239392477164	8.01024980922908	8.0694000796139
1552740_at	1552740_at	6.06441556018756	6.18580396755408	6.03939674435557	6.11120477938445	6.19541606647298	6.23725259022469	6.15421471943177	6.21123304525384	6.11731955388379	6.17883517615885	6.07988621290596	6.09929500407264	6.34729362127	6.34660554538658	6.16956588911673	6.1752414038964
1552742_at	1552742_at	6.99251335996587	6.91782237314371	7.12407494518212	7.02140905046018	6.8750919635592	6.87165704707068	7.02426963778792	7.02786537323899	7.16593464932908	7.33331762445518	7.47427249936088	7.40303392012185	6.64256456284563	6.77036860597337	6.87463567705077	6.90970547303286
1552743_at	1552743_at	7.50726293030434	7.52093533399525	7.80547728487402	7.74759245668741	7.37399677371967	7.61010592359651	7.83593346658237	7.79349474521425	7.87642489771838	7.76093690842386	7.93501565202978	8.15013076059896	7.48456194392779	7.69417210727464	8.1613017631451	8.11081155564157
1552745_at	1552745_at	6.68209345236125	6.57972505568435	6.4709133436567	6.56096385107378	6.63669648064348	6.67893822583166	6.73090104896912	6.56033248495402	6.84160957406945	6.66532642565701	6.88038072837395	6.78462899823099	6.53480106497752	6.69158895205211	6.94436930335388	7.06074199190475
1552747_a_at	1552747_a_at	6.07038592443441	6.14404511870968	6.17876306728299	6.20000589701861	6.1196118464422	6.28566042781063	6.15078022059402	6.09742526030689	6.21197731670448	6.11093160353051	6.2175759568268	6.29343847403314	6.16733089973781	6.17802823881948	6.46884196160327	6.41963933608079
1552749_a_at	1552749_a_at	7.7151020227927	7.73515512391695	7.85139309832487	7.92624572328325	7.87044195578138	7.8110908140168	7.91581717910239	7.9557921586982	8.41286198484188	8.13143242461222	7.99661905221385	8.36477635410107	7.80503605582704	7.90693822721489	8.34526131644918	8.42069402791012
1552750_at	1552750_at	6.7093912337042	6.61506496900825	6.93759979744071	6.94840987838306	6.55361373941393	6.56277183429217	6.938871408188	6.93757187342456	6.79363347863812	6.74482378774371	7.24663718600723	7.12344232547222	6.62318910444086	6.67655884842219	7.01827581458644	6.9863378519923
1552751_a_at	1552751_a_at	7.38395142502843	7.52918992149163	7.62422600949582	7.45093800976174	7.68309595371166	7.58599647446532	7.4873520015681	7.57489387157794	7.9461552312539	7.83901788733865	7.76013689557504	8.011481599077	7.57562313794185	7.46187500764437	7.7900097285377	7.92238656497647
1552752_a_at	1552752_a_at	9.53026722081639	9.54039899307719	8.14056037995225	8.0854376704416	8.99063606927337	9.02577879298188	8.03991155962464	8.04814044638586	8.25873275225008	8.36221276421818	7.68653747697556	7.56421562133654	9.47119891218022	9.53252724280235	8.62981565715387	8.68596617643346
1552754_a_at	1552754_a_at	10.798752068396	10.8541475114541	8.95846380431221	8.94617719322198	10.0614525490953	10.133347908999	8.77009232177438	8.80236147090711	9.1504661592863	9.18731789337269	8.14988959704949	7.97994763891438	10.7844696123068	10.7605036808062	9.65634546966682	9.68778955816611
1552755_at	1552755_at	6.57803034980387	6.67328585501486	6.7871893437473	6.96825559505099	6.5888173015222	6.77410368778344	6.84266726830178	6.78893353717086	6.74386482632176	6.54215984356954	6.8022375667766	6.84674891543376	6.6317999967321	6.82354389452502	6.91595999753468	6.83841999313834
1552757_s_at	1552757_s_at	6.27623156401615	6.33251670072042	6.36237060723616	6.40431208375896	6.29890276695574	6.39580596996885	6.62120930392732	6.39950171487121	6.2634787587882	6.35036518187502	6.25859005533066	6.38807989589071	6.29354316084064	6.32212978499524	6.46501870916806	6.32545449621713
1552758_at	1552758_at	7.78727249549134	7.76897456179103	7.98634177172742	8.0168575496557	7.60510203142822	7.71971700509716	7.98090142086395	7.89774013170864	8.1981462244812	8.27874744024901	8.0536425665257	8.25372260284279	7.76483114781169	8.01277528971499	8.20937355143934	8.10537454390306
1552760_at	1552760_at	6.97605911656768	7.00804944298952	6.38580390610618	6.4407166707454	6.98052695936428	7.00339400705641	6.28290394711994	6.31670396453065	6.34985306191849	6.3620934144449	6.20159884404326	6.18850158962574	6.91672259561451	6.84203032328205	6.18332359273296	6.28419410360646
1552761_at	1552761_at	7.49934712882133	7.5886369131427	7.7208004383164	7.84217211319771	7.53549411655208	7.71937282562211	7.84698883820504	7.76404444460332	7.81793589760364	7.7397032606928	7.81211600892327	7.87510951060546	7.68899678391835	7.81909483859281	8.09740469003911	7.95944827486532
1552763_at	1552763_at	5.96568155945321	6.0005990952024	6.00452689130437	5.87688693470104	5.94324654443063	6.0813145152558	6.00656160275956	5.90784083929745	5.71526692423106	5.83708516430029	5.99774417785523	5.98999647284336	5.98045738968395	6.07749168388571	6.05354419919875	5.91057621542589
1552765_x_at	1552765_x_at	7.28231909309251	6.97185858691076	7.33024063069864	7.50242494436127	6.70628550642752	7.06089504018652	7.40346127343423	7.25399133563879	6.68691448422759	6.62303911911308	7.70555156381192	7.0234952738789	7.23416497890367	7.25095687600249	7.36960554664074	7.21658175734393
1552766_at	1552766_at	7.23459676147302	7.19627453531804	9.16792338572767	9.0418335865526	7.8229504366734	7.81418747049901	9.35794474148981	9.24924757942145	7.71989435250226	7.8503365966937	9.36990828176513	9.01975874021062	7.12868964555463	7.25497051495771	9.32812905127776	8.75754127748089
1552767_a_at	1552767_a_at	10.0317895919963	9.97855037653459	11.6386660487391	11.6842456425545	10.2008960388764	10.1693234168849	11.7083325792625	11.7391327834212	10.657296052469	10.6893776983044	11.8197849198997	11.8120067533377	9.74041088786386	9.77414790161797	11.7715722407689	11.865401357384
1552768_at	1552768_at	7.11746541781607	7.12497106390623	7.23598120888546	7.28101161534511	7.16897327896474	7.23018210827013	7.11391680955135	7.17329906950956	7.55954480009311	7.41645428958735	7.4679758443788	7.44711466420129	7.20753347556197	7.41828093377987	7.76429958647901	7.50623927786096
1552769_at	1552769_at	7.35595748448413	7.39378791648968	7.49804571808435	7.56517276442784	7.35790381991788	7.51413151042559	7.55429039653824	7.36895233472747	7.46549867326181	7.52611631786755	7.57550324734237	7.55436613521154	7.51258528348898	7.62255855308785	7.60446958914605	7.45434581615101
1552770_s_at	1552770_s_at	6.88779528764447	6.83039525699078	6.73670587437373	6.85031919476748	6.74196286182379	6.79318034970336	6.86313471821919	6.90601074443887	7.14446636671944	6.86860089678403	7.03192111654039	7.11041761018195	6.75577976723067	6.94148841627492	7.13530234837922	7.05469672678521
1552771_a_at	1552771_a_at	6.43239558200716	6.50281436080844	6.551405022712	6.55131602906436	6.47763014633701	6.65386171753148	6.59627865156397	6.61597637864501	6.14847219539829	6.37722517643846	6.2394387033649	6.41643177999059	6.4723608594317	6.4853088366941	6.85167443080266	6.57248340015324
1552772_at	1552772_at	6.15163463476038	6.23336930911954	6.36561835162903	6.28170911910137	6.21068631510353	6.32448241446071	6.31351379437958	6.20400324041193	6.44021952134206	6.3982548960472	6.40925403057261	6.54495092936074	6.32475574246554	6.28017140817308	6.50822180628789	6.52494896468431
1552773_at	1552773_at	6.89039195893706	6.79800302994434	6.93009929350842	6.94730809188161	6.84061870027516	7.02423284798092	6.87894243451663	6.87545477710312	6.97562367436345	7.0390286687487	6.93704507595869	6.86537071296933	6.90533758620534	6.87956495443556	7.08445584671245	7.1082736439302
1552774_a_at	1552774_a_at	7.37251041875881	7.40389196932906	6.94736565969888	6.93742543628928	7.40158978576475	7.48200693909493	6.93596922760907	7.02373780045036	6.80657849975794	6.96354730386599	6.68233151524503	6.58188473122107	7.39538976068531	7.42933330731619	6.77274491291751	6.76875058445021
1552775_at	1552775_at	6.68174968235869	6.73117807255608	6.67598117504159	6.77665180890595	6.86289516303025	6.77684732196659	6.68206509484069	6.83818657956319	6.87030313168125	6.7635099183475	6.83053245431435	6.90119296230668	6.78022609147735	6.74466294353118	7.03944249759003	7.10963518218739
1552777_a_at	1552777_a_at	6.992068361821	6.94081139000754	7.0823441919108	7.31697526477568	6.97907180763737	7.27700813881928	7.21031443211104	7.15388253733679	7.49651887714746	7.21008731013746	7.23128730615789	7.29368525123977	7.12505865342558	7.14697247614511	7.62286048371499	7.38896332461154
1552779_a_at	1552779_a_at	7.20598035829738	7.13680977690451	7.08225853144549	7.22499880398322	7.3228835118017	7.16946174090632	7.3264821910163	7.25433601078036	7.20822162732167	7.30521945513688	7.56608309465866	7.4325852990298	7.18847241270927	7.32991481484468	7.39458339298362	7.19024455516701
1552782_at	1552782_at	8.10261181280856	8.06152442843898	7.15782196967167	7.04780661317888	8.08495397693224	8.09727484674687	6.99144189759623	7.05162880223561	7.98546680616262	7.90775283707991	7.12132476031209	7.28265147678704	7.97597753493007	7.90437270521047	7.30106984875371	7.29363635633828
1552783_at	1552783_at	6.02684278563461	6.12959516537315	6.05661641101843	6.06314718445226	6.16721869311738	5.99240913370369	6.0718522843447	6.09471009205358	6.09680800958076	6.05359235006604	6.04245913697959	6.15568298954354	6.13600981026977	6.0303200691336	6.02944842230955	6.07415719979255
1552785_at	1552785_at	7.63219739599379	7.58862487170549	7.55890199897697	7.78069481663808	7.69535876876545	7.93927565242634	7.65492046998224	7.57074078521657	7.93977407285759	7.7147179080209	7.63092192386692	7.87282661234225	7.79111722757215	7.84464554243418	7.73103468241063	7.63488586961377
1552787_at	1552787_at	7.23570346195144	7.12844543507591	6.05740771789278	6.19206090065464	7.15512685299084	7.04626680942922	6.35505161367044	6.34237963686142	6.69707318336641	6.8322294517846	6.03016158202641	5.97808441818086	7.45431712557274	7.34254566860679	5.97222353547421	6.08597736557177
1552788_a_at	1552788_a_at	7.21483281545561	7.19251990882526	6.89785226413617	6.9474808889398	7.12947209030294	7.20898631412984	6.9319043191189	6.95870686856969	7.10305365923116	7.20174440909941	6.91221717190709	7.054029424592	7.26575673856685	7.3449896050119	7.03382913511561	7.08149313147397
1552789_at	1552789_at	6.84925168102965	6.86715471192288	6.71828125882604	6.79524324301596	7.22668260894977	7.06115763231486	6.84728278065902	6.77860448291266	6.35117272011238	6.46893608116852	6.66745379484787	6.52220786267682	6.66221551252256	6.65592387182673	6.41740491978279	6.46311418831719
1552790_a_at	1552790_a_at	8.78642989992185	8.8134206666851	8.67412477967635	8.68519440778118	8.83101504029324	8.97941183028255	8.6575390626025	8.78976793362884	8.89887798646182	8.76809524015451	8.99912834630874	8.83604877825716	8.72934472916741	8.71905118162562	8.92024164146142	8.88904155511976
1552791_a_at	1552791_a_at	6.11887195356236	6.15240775883631	6.26295983584543	6.18033062346623	6.1460152615446	6.1967199206435	6.1909536495933	6.01910092690403	6.35095497630417	6.21111512649176	6.15488843010687	6.20505241836826	6.16512500307724	6.213420253286	6.22482772457257	6.3135283258755
1552792_at	1552792_at	7.11413681284038	7.23466135864824	7.31941348038786	7.2806266145994	7.14606737353715	7.10331055319311	7.3158258124325	7.48742757168447	6.54800052526938	6.69064522953273	6.70870520745829	6.713445404006	7.23187443503687	7.33184661519124	7.20989676485968	7.30909605961665
1552793_at	1552793_at	7.15055219905801	7.26418568073173	7.30090666755967	7.41487401011409	7.21238419309481	7.36716441202965	7.41524706235096	7.30060381733862	7.28336930633584	7.17589413647064	7.38835077833159	7.3845250299783	7.14514296467374	7.41948855656404	7.36593779583797	7.53526642461426
1552794_a_at	1552794_a_at	6.69458830683405	6.75782968063288	6.44512645326968	6.41277782653475	6.66500343369469	6.67558704210102	6.44189998567411	6.57335634591969	6.65755685534258	6.81975526493654	6.64383692024679	6.48480065903909	6.49355935894923	6.4467457853555	6.12255479331321	6.39044263728202
1552796_a_at	1552796_a_at	7.739307289325	7.75765881521619	7.83632994117079	7.93643638708322	7.53118251116992	7.71991596430232	7.7259613369527	7.67398307832501	8.09236697222462	8.05731942698579	8.02201762338981	8.06782992910249	7.72035394215191	7.90350448557139	8.4254911241329	8.29846388275819
1552797_s_at	1552797_s_at	6.39679360509708	6.53389080362932	6.43510852677978	6.46406401911136	6.37788799926881	6.50424058984077	6.50109911269906	6.52684082536132	6.52382568684018	6.40883724215725	6.40215730946069	6.45157922217912	6.5004836024513	6.57945537651476	6.67562352235016	6.55931657837289
1552798_a_at	1552798_a_at	7.15457880638611	7.14011189216929	6.78191260997143	6.81681612025696	7.31459425797036	7.34781065035307	6.74379484042298	6.71908484625005	7.45750370435333	7.45627979144855	6.88925621443749	6.86018683725104	7.28242857092691	7.18063053881314	6.71253919931979	6.58252842237895
1552799_at	1552799_at	6.87407569153536	7.00264828038774	7.00825563465627	7.27239248818087	6.94464210540688	7.01268558765433	7.11047111144534	7.09057245967448	7.17318835055458	7.11043452592975	7.42530141778088	7.15528676073086	7.05740391991037	6.87258837825741	7.07890890415423	7.21805616021143
1552800_at	1552800_at	7.73386098438364	7.79154754906647	8.07478559236211	8.26390798656081	7.8829510607293	7.83125664928411	8.13541298596959	8.13135539589428	8.38935278380942	8.14441110941461	8.26740594785101	8.35758074800522	7.97196157298936	8.08176332493506	8.45564957906833	8.43738916847766
1552801_at	1552801_at	6.66230463866835	6.62156282685088	6.78531518570496	6.70781828968554	6.57981013678612	6.48878547808745	6.63722090762533	6.85483646314083	6.93787813821558	6.80329882839054	6.91508512651398	6.8416727423184	6.61925499135741	6.84901284779254	6.88211926739391	6.90529342296218
1552803_a_at	1552803_a_at	7.11265883131995	7.14005339318102	7.36128655224743	7.27971191447066	6.99453453879819	7.18477509763497	7.20296376034535	7.2078813985374	7.28474670015784	7.24926744790552	7.52190638080238	7.27010983597349	7.3946720141166	7.44623921900663	7.38114095650943	7.41988862645384
1552804_a_at	1552804_a_at	7.02350471629766	7.10219247137307	7.27363130569132	7.4128387699686	7.02254736691199	7.08568338104819	7.25388924311536	7.16353446105935	7.24566825155027	7.26596112758487	7.29422337260809	7.29320798032034	7.11710737631924	7.17965201034782	7.36017234557726	7.35921954248208
1552806_a_at	1552806_a_at	6.81872155747056	6.70725576001948	6.88620555372936	6.81304720927375	6.68999237073165	6.72808828116636	6.78433128612721	6.82341838271858	7.12911130546643	6.92553112855762	7.17293728107533	7.24725753707066	6.81968019611067	6.96758375138104	7.17453587264113	7.10843544507953
1552807_a_at	1552807_a_at	6.77768635375948	6.78879999975093	6.55473262712325	6.78784800573416	6.73789195294626	6.79651047052863	6.76681501442016	6.78000491153699	7.05379948692414	6.92118207371663	6.85081158104995	6.99325466787385	6.87529574004592	6.85599504137382	7.19640851905826	7.21371614907596
1552808_at	1552808_at	6.35573022507573	6.35395842605412	6.36631717859797	6.35385533107379	6.25223727426357	6.436360083804	6.34726076359325	6.36636588608198	6.37903525126552	6.44438990377207	6.33248571971633	6.37135390887911	6.34143747512669	6.42872871629587	6.73421076862953	6.52972198177909
1552809_at	1552809_at	6.99540525301992	6.85118311570938	6.9495709822535	7.12439970330641	6.87376126723862	6.77474926490067	7.09944498266212	7.14762589628666	7.24220571739645	7.17485563000877	7.27611012948328	7.24656239213565	6.81100972703239	7.09393653794958	7.62526568734614	7.11633557185389
1552811_at	1552811_at	7.82939607303153	7.78789779226544	7.90561033976678	8.08880692040212	7.77621033313624	7.61409471937294	8.03135498800455	8.15433253676734	8.24576371474961	8.08895736886706	8.25001605664971	8.38438249023885	7.79810020353377	7.87365225725563	8.33941896158561	8.44574196036196
1552812_a_at	1552812_a_at	7.09389575241165	7.10783218281852	7.48751754158466	7.46757426317672	7.14781195898439	7.1516891736616	7.53663150637868	7.39682851596175	7.05926900589114	6.94543058996899	7.00521166907602	7.0149346278642	6.96158918761463	6.89773963849948	6.89597911907698	6.74091339614494
1552813_at	1552813_at	6.56881113377958	6.76626877481123	6.81056637985319	6.84639591209704	6.66896306548643	6.65890144879609	6.7808579763649	6.7898200275892	6.91581774550939	6.89763105826398	7.02618105937869	6.68627333652409	6.80207082653039	6.84560854865449	6.92852117190369	6.98863002378696
1552814_a_at	1552814_a_at	7.20997323874791	7.20936547668346	7.48956343254604	7.55815531935489	7.33348964310414	7.38732766628905	7.43469462365568	7.35440013947113	7.75736401639398	7.52482606448659	7.57474707310703	7.56534601957037	7.39282553141503	7.53671841831602	7.77715395465917	7.80152434153901
1552816_at	1552816_at	6.98315403497793	6.83092189338911	6.94747469787205	6.83107766054077	7.16184230166688	6.81211016970418	6.7989222963395	6.99519276684554	8.01720086731088	7.57407223290429	7.30572244617972	7.53854797441366	6.93609983815734	7.17436273105619	7.81997146192858	7.91561523359551
1552818_a_at	1552818_a_at	6.24746547814911	6.18663528581947	6.36810890747918	6.36070435527508	6.13050791891812	6.24225267048157	6.42242860720666	6.39499909795161	6.21247920560945	6.22321539352937	6.2850774065712	6.35988740514024	6.29677211741545	6.23690272374887	6.37969098288271	6.28124409879808
1552819_at	1552819_at	7.70151064859335	7.56478650509583	7.6104395859302	7.88228257903274	7.51892580439835	7.84319638472693	7.75612426421092	7.72339679964957	7.84231027420677	7.51203672260172	8.30436482757674	8.21666117177404	7.44339381647081	7.41396852741949	7.72260344393908	7.53757332919353
1552822_at	1552822_at	7.11241907852946	7.10669777160163	7.08081397961768	7.04009859057814	6.94591153171618	7.01591396300466	6.98185618200673	7.1248190442213	7.14019532412715	7.41863518783696	6.61899836652675	6.58052141150955	7.2444771515509	7.18719962260551	6.83563211475651	6.9892100278272
1552825_at	1552825_at	6.92923184540669	6.91775568646038	6.6851120484687	6.68933683018022	6.6576499761741	6.74451299253955	6.81112365055873	6.65778797600609	6.58745793129399	6.63611729931656	6.6781662713866	6.8121507280188	6.89850653197546	6.93792088918262	6.85106236362678	6.8499950373886
1552826_at	1552826_at	6.49071937570111	6.52400095939345	6.67955304917466	6.64446300883605	6.46506076044629	6.66883185245275	6.50970758823345	6.62920809726149	6.67240573015116	6.58423374542742	6.54005963513002	6.43298066306421	6.61649590005191	6.47153122426877	6.93458548594847	6.59431611196145
1552827_s_at	1552827_s_at	7.10471269383265	6.93601765402126	7.09057920878113	7.38451695028425	7.1271504164644	7.27711312355416	7.17785391065046	7.18553418587477	7.60379459375869	7.41529232525597	7.22065849702571	7.52961662924011	7.04521094865844	7.1882187800761	7.58707320290262	7.45971078697012
1552828_at	1552828_at	7.38504909525028	7.26976856913017	7.34654485896803	7.3658108540502	7.82027011442334	7.84915527769425	7.41575736789452	7.31336184947941	7.8985729371272	7.75747752633083	7.38751072161773	7.16673245349816	7.41102892442681	7.37632867670578	7.16671212407337	6.94017687814886
1552829_at	1552829_at	7.66377778095237	7.80913096162635	7.71766992825267	8.00964965066058	7.6452338555864	7.951616280888	7.87483872862916	7.52931923285822	8.17887098151389	8.05531122517457	7.88724391793502	7.98086571434105	7.7267221845986	7.8044764414259	8.42199448174179	8.17775905571645
1552830_at	1552830_at	6.41308483143	6.28880809736594	6.33018184849514	6.30991110864981	6.18691710570939	6.44228930489191	6.37013200676356	6.3381254842173	6.39631237205734	6.35444935015593	6.27870326009614	6.40998775498624	6.2965891900577	6.39907056179546	6.34625281900923	6.21555868427451
1552833_at	1552833_at	6.9177803534661	6.80901565180709	7.01114889774827	6.94616623683351	6.94241797449576	6.87392758485929	7.01303623643088	7.07870867288002	7.09348954927657	6.99696977281166	7.15829718812065	7.10207813991071	6.94673529463892	7.06100282467778	7.15777317165969	6.98169201229034
1552834_at	1552834_at	6.96563870845006	6.86433453168265	6.98788133117399	6.88786400383345	6.9978537787239	7.01217484388663	6.87147331946448	7.01294385763993	7.17107413712019	7.26685860944791	7.11089923070447	7.00159209105452	6.98793517815162	7.07344998512832	7.35805001441192	7.08337353071099
1552835_at	1552835_at	6.41580909784143	6.53790182681706	6.64071157905831	6.59851321842379	6.46868480005008	6.66077098516026	6.52225108276556	6.49446967285656	6.52475998389295	6.5550966925215	6.83067227239662	6.67918123078472	6.55220588737111	6.73112721005727	6.56899649565312	6.60732259255987
1552836_at	1552836_at	7.68861126327647	7.56636019509495	7.57171316138873	7.65096411159014	7.71944397019012	7.9677753525577	7.90620828547418	7.95903205195775	8.19600820210598	7.93060350693068	7.72356362848813	7.80957560669919	8.02816697176628	7.91973196097505	8.30468280396553	8.06529483475009
1552837_at	1552837_at	5.97281643363961	6.10669519181514	5.99652175624069	5.9774832097062	5.95533721962199	6.07448640189786	6.03757847463324	6.01509628084523	6.0563646198335	5.9067780308472	5.87270126199801	5.9643701753065	5.90989163072229	5.9116334739485	5.92992363939334	6.07295783644211
1552839_at	1552839_at	6.2878917417377	6.33959314076959	6.46717617506707	6.37099779728475	6.19417411799119	6.17401085829017	6.32359087074107	6.37695790816075	6.65101295243015	6.52514748003709	6.52373472909417	6.52613657278944	6.45546078788153	6.5111445160336	6.63365126123761	6.71773344918023
1552841_s_at	1552841_s_at	6.12325651737472	6.09629126166989	5.97796879006195	6.22344346310246	6.10139322372095	6.23436845378363	6.27016739744919	6.22622281803986	6.30758103188258	6.24923240439563	6.17473842445861	6.14410519155777	6.19650699570177	6.24218198850842	6.29445321800037	6.24189746939511
1552842_at	1552842_at	7.21778670888881	7.22902145759953	7.25891890738787	7.62249250739451	7.04531659107057	7.45398481334264	7.75762885729428	7.30311121643293	7.61528055838182	7.42094269099028	7.81876766029324	7.19807644901932	7.30070231819385	7.31339939990328	7.73311193401094	7.05281603081468
1552843_at	1552843_at	6.61772258872106	6.61412042018036	6.50683358330436	6.55256513073306	6.3780672781081	6.47110535448682	6.495126355488	6.39752920540147	6.74815350757452	6.79720570415897	6.80818454033698	6.71828236495279	6.54337638819163	6.46024540634926	6.43069623039165	6.46330155742421
1552845_at	1552845_at	7.66854226278626	7.70412178655843	7.82340396074043	7.87065018119052	7.44348434585703	7.5119589459194	7.70034931202902	7.69410207848828	7.66019282798774	7.66375163864295	7.94219264790149	8.07810053317397	7.61397066812269	7.60622122908941	7.68970000639413	7.65286236244478
1552846_s_at	1552846_s_at	7.30665960426307	7.20598974230957	7.50684185319814	7.47398441567837	7.32466428200567	7.28827190859888	7.37593854054086	7.49067245656736	7.94437959502822	7.82898334323825	7.96964472077218	7.8785912127841	7.31822435402296	7.49060673213234	7.96006785292769	8.12756373830332
1552848_a_at	1552848_a_at	9.42654191713744	9.48203579008746	6.97720505238571	6.84587349437263	9.25304318376884	9.28047050337637	6.96080854346	6.85311994420729	10.1903123594431	10.1437118408291	6.81025467247714	6.7866823765454	8.5597234480378	8.53080375503306	6.57795680086418	6.53146635263244
1552849_at	1552849_at	6.17509938907613	6.04301627443532	6.21156520571603	6.12393931059236	6.32780631860339	6.11169787606763	6.14808476886406	6.10818319704234	6.36621977522101	6.35957677210954	6.25854626631549	6.30696263816625	6.29769820861044	6.20617493291907	6.45354111147529	6.68521655035122
1552851_at	1552851_at	6.04580355634599	6.11158613213721	6.12383275939167	6.30230716906408	6.02424474767783	6.16629528249804	6.23047231907276	6.14665460934961	6.11553185544533	6.10091873022176	6.1404221667017	6.13334777322778	6.15388836838656	6.20470103726681	6.30078158165767	6.2503653896578
1552852_a_at	1552852_a_at	6.674278134101	6.93696847140601	7.29168229061545	7.35260757284602	6.58602232875977	6.90578019320131	7.4118794478226	6.83277736696608	7.16481017288967	6.89663611311713	7.41782652355776	7.2403411225733	6.89000198602773	6.98234867184375	7.48979726231735	6.74760781267352
1552853_at	1552853_at	6.40256639993112	6.39969399051454	6.43311247460626	6.54536488756299	6.41871924132159	6.42560892850995	6.57165721328424	6.56232572162032	6.51175301520438	6.39998306034646	6.54670121491466	6.59568316611028	6.48844144971074	6.44269523644185	6.52198649185397	6.45385157655954
1552854_a_at	1552854_a_at	7.33186500181943	7.41089651963961	7.4621396672786	7.47807894941185	7.15223905929229	7.36484392362879	7.54286598137226	7.47053697277387	7.85824597983618	7.55879122997302	7.57266171839111	7.69553229213797	7.30449860120324	7.38719865487078	7.74046403326278	7.79433507951558
1552856_at	1552856_at	7.03620447804518	7.21089636251775	7.66069429602734	7.68246829298375	7.09183327683959	7.46412846302392	7.70900247267157	7.32708378598401	7.1469164925087	6.9856897251919	7.27751487497864	7.5046464313945	7.37149620558959	7.12796937940947	7.37307670896394	7.35129017815647
1552857_a_at	1552857_a_at	6.54927418480723	6.59625721340912	6.61609953004185	6.66281309260397	6.57960789678647	6.50214833923896	6.57938242505156	6.52490418329427	6.63379913812832	6.65087182411873	6.82176360511917	6.62627715081414	6.53565952937006	6.62974919529224	6.78028378255308	6.65444314716131
1552858_at	1552858_at	5.93458911167882	5.95560636830903	5.98042669829723	5.95280428405627	6.06670418571957	5.98181794686634	5.76096373482125	5.84128510188286	5.74539183476954	5.96701921434041	5.7989923632124	5.71008761828464	5.97155048649413	5.94558705002618	5.89224629766049	5.88580496067318
1552860_at	1552860_at	6.56038365941788	6.67561071801925	6.6569793146787	6.80015785351432	6.60250973595527	6.79181054553463	6.71811423664261	6.66809405126833	6.64784569192718	6.58289175258787	6.65603442570788	6.7203881145664	6.74336632190574	6.77476175198474	6.80115386860452	6.64580978277963
1552862_at	1552862_at	8.09361544474411	7.99576647785522	8.12704830628979	8.40384861276269	8.09901097483253	8.40853130823817	8.38290108225786	8.17809436723797	8.59818339488943	8.34678746622887	8.08494067814238	8.43601594932742	8.27061346623326	8.37789767150635	8.50372689171498	8.32377783880906
1552863_a_at	1552863_a_at	8.41430264989988	8.48677890085339	8.55149993420761	8.7407604129572	8.25903610256495	8.64893725063488	8.48573112391122	8.58167065723683	9.06533432304778	8.79957741246771	8.83005302757019	8.96652860552955	8.4438124109016	8.64852553204367	9.08183156288955	9.08268736840902
1552865_a_at	1552865_a_at	6.89100080705798	6.88171130400763	7.12029112849067	7.12005317862786	7.06256091904199	7.06090262250125	7.1092087908578	7.13401277779053	7.05328536364288	7.22119797177116	7.12103356366682	7.15572762749844	7.02271003479911	7.11320947285621	7.50388509192798	7.32496864053623
1552867_at	1552867_at	6.48399791673746	6.51222865038648	6.36529056443221	6.40963214122977	6.44979114313703	6.5698796031174	6.31195966438054	6.47420959232872	6.51212729952267	6.80648725366766	6.59085941484362	6.55824752954747	6.55244502181185	6.4724226542185	6.51815108883987	6.44544870213139
1552868_at	1552868_at	7.62075758707709	7.75323751592492	7.86983816061872	8.07832509002151	7.63224012411622	8.03653316836359	8.05703021119287	7.87068185187418	8.16988650439317	7.92039486377713	7.88890665892306	8.00652321382631	7.94011069966684	7.8620501841791	8.24184867671691	8.04200149096229
1552870_s_at	1552870_s_at	6.46002319856493	6.24867385870195	6.59086187671674	6.61248483668844	6.46892775842385	6.55565344185819	6.67330658465023	6.64350209828383	6.54154698225544	6.54359888447957	6.93835949678914	6.8282978480974	6.64547011074169	6.77677653763003	6.60014973421022	6.96508103062522
1552872_at	1552872_at	8.03836706767584	8.11090547345603	8.05745102382904	8.24085646995387	8.16901063420133	8.25448156501281	7.99972497465373	8.16714710053807	8.75493768437281	8.60573992663213	8.4698364189182	8.64870748968401	8.19588247387074	8.2084682814565	8.81592811396349	8.66567958578062
1552873_s_at	1552873_s_at	7.69772729488489	7.71536126153618	7.82380404080888	7.85690348978776	7.64246757000979	7.81617924935673	7.9295420486395	7.74005786504883	7.87907727760274	7.80394094069623	7.87020527209589	7.9385560050637	7.83216508780046	7.83906530771416	8.07379549960132	8.11188283041406
1552875_a_at	1552875_a_at	6.22813795162122	6.03789891196119	6.13550358881846	6.10879862170024	6.06838779659851	6.08054618629467	6.08500393477107	6.1356125073528	6.21638485184697	6.10461154786332	6.3213796842856	6.19668321989544	6.04473045435045	5.99787352380485	6.17592466357625	6.14370324042989
1552876_at	1552876_at	6.48271524742207	6.54483765156042	6.45426101508466	6.53228930828507	6.53770492681236	6.55534333812881	6.52463024173081	6.53647762603353	6.65514122160208	6.52887451737274	6.50927690113986	6.41810700820431	6.59947192247802	6.65530494753192	6.90391694620529	6.93242383175565
1552877_s_at	1552877_s_at	6.75692482531611	6.69635673751642	6.95404632973015	7.11610613329273	6.87271781002597	6.8656543637928	7.02504866124063	6.94570357177773	7.0224391589344	6.75747446553519	6.89458962041349	7.05553046757336	6.82406853401779	6.85502624887578	7.10595801645989	7.04417960626484
1552878_at	1552878_at	7.28045099394127	7.12585855175924	7.51534003297119	7.51374874791918	7.15895463536124	7.06044567573203	7.53988995196084	7.41594298786083	7.40586031568612	7.5070568982364	7.90007743129992	7.7159633295029	7.16165712176651	7.19035162233946	7.78818865070374	7.62755862121278
1552879_a_at	1552879_a_at	6.9338479732237	6.9517618072664	7.26761393052433	7.29373663144139	6.98483733440385	6.8741938952653	7.28438388274064	7.4203187728284	7.0638432910453	7.2182404691563	7.35345405637585	7.25923926387433	6.94551908196412	7.06748196164141	7.32098610732894	7.47249830400043
1552880_at	1552880_at	6.73211061559293	6.86022017357809	6.76165689633303	6.6223159248803	6.6366429985558	6.7709292151455	6.58857847421331	6.47561398769712	6.74604122568995	6.56260925313587	6.69182639565728	6.71559327767041	6.76684863505091	6.81102762544994	6.57055137598821	6.66426037992875
1552882_a_at	1552882_a_at	6.9894602982447	7.00691412055046	7.02402742877015	7.16479310178413	6.98734265201214	6.96018737267881	6.97468576894418	7.10262593270767	7.30023009563949	7.22871950924897	7.21464852831062	7.17352276123856	6.95720601852556	7.01015288036273	7.39034436998982	7.28770080944955
1552884_at	1552884_at	7.0729723864877	6.89270227773041	7.1947967170292	7.08500339005445	7.1258514819785	6.80576800080045	7.09651766154586	7.38863432152107	7.30485394479246	7.23358196157296	7.11970315208078	7.26134933850029	7.13769065322061	7.09475120612237	7.46822031364642	7.62634593489885
1552885_a_at	1552885_a_at	7.75526916491625	7.83728248106298	7.89522483163675	8.02006603052444	7.84772414631992	7.91559209135338	8.0375037455542	7.777134541083	8.29500285197903	8.30371828234819	8.1247072464368	8.18378321456979	7.77322230246618	7.99252270137414	8.26432467292931	8.24664075564342
1552887_at	1552887_at	6.92932494773389	7.0133068740034	7.05853808949829	7.08037010846485	6.9216879492423	6.91196726542997	7.16913296288719	7.17305919294185	7.36316085978485	7.04660107726601	7.20551269985335	7.48342555382124	6.93779815030675	6.98336195074857	7.25126964927896	7.32630610384649
1552889_a_at	1552889_a_at	8.51035097875834	8.67624987956015	8.47345804469733	8.580973913189	8.21121743138579	8.45441111432545	8.5068894853607	8.51920760079218	8.85409257698253	8.63518804575182	8.76216071575949	8.80427991106182	8.64800899932436	8.64343979347427	9.01996038180931	8.91723708176662
1552890_a_at	1552890_a_at	6.80611693840142	6.81152972105637	6.84329010396515	6.79077239646875	6.85489950960985	6.7602435763095	6.89390725155626	6.69770821056218	6.95220294969896	6.73823948697632	7.02216507650616	7.00260535914687	6.83810574081321	6.81150273846117	6.96049713179282	6.9723656242562
1552892_at	1552892_at	7.72767298866706	7.86218841083212	8.07436855026056	8.39121844033578	7.72127972039147	7.93028366667878	8.33514600669634	7.95098271539329	8.40200350787399	8.0383019312906	7.8005314839904	8.08491363873855	8.09548207765689	8.20692160274347	8.33477693649356	8.16239424398475
1552893_at	1552893_at	8.19446846187982	8.19581786173737	8.16958256189578	8.24711300891896	8.33039417601539	8.58150009459005	8.12366895121673	8.14076993905538	9.19954437044599	8.8311469344054	8.64976603568513	8.82564523440173	8.47591167143527	8.54632897865519	9.17805472576019	9.16795851297158
1552895_a_at	1552895_a_at	6.89942005955443	6.94572584967527	6.97689272239189	7.31570475192549	6.91687505776051	6.83064964104964	7.12638980970492	6.86201317147825	6.85528553301061	6.87565206981887	6.83940026731311	6.91446529260649	6.90922902608856	7.22529961300135	6.85469023921744	6.85529084831288
1552897_a_at	1552897_a_at	6.44437005916318	6.57921251934274	7.11454239923065	7.16962928522343	6.46221416060454	6.51112063737036	7.00635276927535	6.96081841978125	6.76153816922675	6.48315776623542	6.78262752072455	6.81306631545243	6.53033081995238	6.47483975955858	7.01450636477822	7.16662383448521
1552898_a_at	1552898_a_at	6.25801144817894	6.30433389715861	6.38060101713363	6.42736680873117	6.41227655318578	6.26200056465651	6.33319811948419	6.29694008985957	6.09906488177005	6.27176169363667	6.31927187807812	6.18094252172055	6.33513433753054	6.269570657222	6.31061333756927	6.40513806420406
1552899_at	1552899_at	6.81435482998267	6.64290114688944	6.84899376214674	6.89576052584526	6.8259377487492	6.86465781079121	6.94817541271345	6.93917976383151	7.18832363472513	7.08129115358964	6.9134080701123	7.01867609703464	6.82542090418772	6.93254672548963	7.19251696698997	7.16835974760578
1552900_a_at	1552900_a_at	7.00929981142895	6.82842434483222	7.10722680408062	7.05216113044199	6.8657878838174	6.88560557070517	7.03377330685027	6.98099475110711	7.04788384451872	6.99352630579941	7.26444501530563	7.0148885074626	6.93053309773522	7.17617781455012	7.67519527970011	7.34693896516936
1552902_a_at	1552902_a_at	7.22093643073397	7.15650306528053	6.97801459924468	7.07104852373893	7.36209339058101	7.57515712754009	7.09167693282424	6.93954803596331	7.2189678171599	7.47619056909683	7.13544735328266	7.06537560069204	7.5097183760039	7.68975118748068	7.29795268385003	7.28036511233694
1552903_at	1552903_at	6.79163768896039	6.7177684475816	6.86577620593576	6.95998240220596	6.76248282600066	6.7439218909442	6.93798414667032	7.09710874600454	7.07452923407774	6.99953536531586	6.93650019425115	7.20741345944427	6.94729093133252	7.07833825211306	7.08315862177166	7.09144777033013
1552904_at	1552904_at	5.90871762749136	5.89876003816117	6.01706059059448	5.92635967931115	5.96590438660724	5.96970528741818	6.08884742852578	6.12461178398216	5.78599000160991	5.94976370505531	5.97905996986758	6.01591761283654	5.9553098316135	5.91219272857861	5.97970913543673	5.9438951537277
1552906_at	1552906_at	6.18497009179158	6.25092552152829	6.11402121030632	6.270291391621	6.04933864672115	6.27380017671221	6.09248617389003	6.11026818097918	6.15060337952524	6.0533423992188	6.33012265516026	6.07560541770205	6.1958171719714	6.19090852624114	5.85979488794656	6.18731296097064
1552908_at	1552908_at	6.02573876469712	6.05385237530006	6.09681932601802	6.10922801368064	6.17145286646205	6.14049901682909	6.02272938411034	5.99909790501072	6.07081206817609	6.18638481159824	6.06058508893133	6.16483553091959	6.12873987234634	6.0944572052518	6.26597425319299	6.16722923106079
1552910_at	1552910_at	7.29368284286307	7.16567552962711	7.38310835926959	7.50035241461966	7.33890991907165	7.41397500768003	7.40920759027159	7.39559237844079	7.73716088471331	7.67733256949965	7.67802560561402	7.71124541158872	7.26721856797618	7.30794679614492	7.9767501781151	7.91776876275632
1552911_at	1552911_at	6.61994760324925	6.51417328950097	6.66081881690763	6.59561122926616	6.58842632391182	6.69372973614832	6.67038034940083	6.63077970649475	6.8092601824237	6.81933758549948	6.84587396923019	6.82296632339987	6.55150668271336	6.71479839552778	6.81566045974628	6.84421699996751
1552912_a_at	1552912_a_at	5.8981037053631	6.06124792069572	6.06028339228849	6.05325459099366	6.0668260586313	6.00670510428776	6.07803893083155	6.03882284004311	5.98554724251881	5.95204241670603	5.95688351916773	6.08028601021666	6.01975970368502	6.03346417218975	5.9896821544187	5.95386772940164
1552913_at	1552913_at	5.8599031457613	5.995894542753	5.86687749700071	5.88346825924073	5.98219718193513	5.91880207645801	5.86359517711223	5.87905947458841	5.86589425906434	5.96545035591336	5.81211715897072	5.80229458812986	6.03584529362327	5.91705561451348	6.03042297948031	5.89336696252553
1552914_a_at	1552914_a_at	8.8086337172964	8.92169104084262	9.22991414480977	9.58804798141396	8.52346519966199	9.06458205708371	9.0420068690784	8.81214308376114	8.72503417349382	8.92039436720436	9.25272798114555	9.31394413329177	8.94349936958319	8.85948355859959	9.4411641823548	9.25016446037491
1552915_at	1552915_at	6.29468942203967	6.41084800332708	6.5075436648251	6.37047185609618	6.34159875661836	6.21501265516651	6.33155463344603	6.48999344974777	6.64114937145911	6.58430387790567	6.49044205393817	6.61260819545462	6.36695008395874	6.46492921104672	6.72848590675471	6.83345111153037
1552917_at	1552917_at	6.93389585598999	7.01246563448523	6.99565292895204	7.07259449293763	6.96502696471646	6.9335364398379	6.92587882999584	6.95556006283485	7.33366258062352	7.12131754899391	7.04753139643725	7.4096662926731	6.99804029550499	6.98575078164995	7.42359670782674	7.47925532546615
1552919_at	1552919_at	6.13899225007342	6.11451633046015	6.05914203366086	6.12553951216745	6.09253055178948	6.08519637711578	6.12145570051975	6.13559884717586	6.02079112515056	6.08402506964105	6.12105094013584	6.14644394494511	6.06314171350025	6.07352927426458	6.07112607671344	6.12559866803788
1552921_a_at	1552921_a_at	8.88745237101787	8.87676519498106	9.07460040999011	9.00511932393379	8.95597198723645	8.96985194711215	9.11422845369326	9.11008348770437	8.36620062982946	8.51572126983387	8.26515558696329	8.0158147168435	9.19950080975554	9.20824126516782	9.26511281513666	9.10904731427366
1552922_at	1552922_at	6.31875173682307	6.36396259293261	6.3638654433032	6.24431319547001	6.49003295160841	6.58286537899566	6.2935167415963	6.36042583557707	6.36064394171521	6.4447488631399	6.20806598608022	6.25555159742434	6.47122481863116	6.34929199537038	6.48011117383887	6.38006224611771
1552923_a_at	1552923_a_at	7.06641370330872	6.86247128681614	7.02170621859058	6.98045068148348	6.96126734904362	6.91025591264902	7.03430127130753	7.07686395806854	7.28676540345636	7.15028797005584	7.39181508945623	7.21656111084269	7.13824618477762	7.04944350051777	7.51517113603606	7.41764305502347
1552924_a_at	1552924_a_at	7.52028020583647	7.79956446566462	7.78895324746801	8.09291621174977	7.50707871231008	7.88924305798667	7.82527447552372	7.84337501619211	8.123789807995	7.82380898868498	7.8066809956796	8.06273422582576	7.70690229133227	7.77613593292871	8.07119363580636	8.0848349778616
1552925_at	1552925_at	6.5615090874316	6.75136063691061	6.6642940606784	6.68065917885909	6.55743146154411	6.71748445860921	6.63023206051681	6.60760146542672	6.84278936182545	6.81209692713496	6.71335249968856	6.80544254673007	6.72822928108025	6.77556879997325	7.00913357457499	6.75800518685164
1552927_at	1552927_at	6.63137676789784	6.5496697724142	6.54131754369562	6.78456559281049	6.52232470670994	6.68000272375734	6.527125095559	6.67281068016539	6.62205908455829	6.70568801921687	6.55153754985652	6.68323536266939	6.77365034447454	6.81014827333237	6.581666001636	6.48553116279588
1552928_s_at	1552928_s_at	6.66668210356005	6.76897491098365	6.7123180021112	6.73929707727782	6.69518979229522	6.80458242970091	6.73619526347884	6.76668994492321	6.55307487512671	6.65257981065748	6.49212291729176	6.48376950085696	6.96536399558706	6.92842524792592	6.63072229689784	6.53346706680759
1552929_at	1552929_at	6.70422721046767	6.60337587100163	6.69443423077989	6.99823808858783	6.60638332753009	6.47488616883715	6.81915431645208	6.76331214401805	7.01124094578488	6.79351215623362	6.53814313947452	6.95883577571907	6.7280042808735	7.0331808002008	7.09581036729428	6.98202205480391
1552930_at	1552930_at	7.26405166740336	7.25478608738875	7.28623803334289	7.25886082391487	7.14322469992899	7.23259921316628	7.29840450894567	7.4166969904614	7.09766280262539	7.14745646754979	7.39780537070607	7.2583750393741	7.17536758364787	7.1811279181564	7.35317258192763	7.3855170462857
1552931_a_at	1552931_a_at	8.10742260104612	8.27093839450365	8.10066067444093	8.05508639462195	7.97726906389948	8.02014911938323	7.96685507274462	7.96078122536813	7.75490936430144	7.79506226386219	7.97910112928378	7.71555842990811	7.74578566408221	7.88778399239914	7.66236017323239	7.54128095262004
1552932_at	1552932_at	6.54825384871183	6.50460787394236	6.49140978952582	6.48518133247217	6.42123218025394	6.55632422187322	6.56825280500702	6.57151013453976	6.78194090384502	6.62542328783611	6.67831436718432	6.67468785738749	6.57098851238355	6.48703254101622	6.69445527341547	6.57852281071508
1552933_at	1552933_at	6.3556750517005	6.29850005154113	6.58178159336878	6.58011601593572	6.28267472330248	6.46886445502075	6.52358076098091	6.44292767002458	6.36664097735244	6.4063706204853	6.53328144615354	6.59952625715093	6.58143613244054	6.51805686520612	6.74890282431974	6.78662832146117
1552935_at	1552935_at	6.88955447473761	6.83070044252248	6.99154544220726	7.04063891314597	6.80606085427424	6.91440016200669	6.94264269888316	7.00522742171024	7.00754263332974	7.01445334868033	6.91698160465773	6.92831224074027	6.82690605707635	6.92571557090726	7.03254208512757	7.12641261846859
1552937_s_at	1552937_s_at	7.81394310376814	7.94612957649191	8.09414791347953	8.12386141755344	7.79108717538397	7.90874523086222	8.23089981144306	8.23403848450451	7.87889884592049	7.65129531667468	8.10051200016055	8.08134732288028	8.02676667188951	8.02220274221149	8.27073006178334	8.26414760817075
1552938_at	1552938_at	6.50355898179862	6.62797729611072	6.57272785525474	6.72528732286792	6.5429098013671	6.50906645323925	6.70959168512626	6.66912672085915	6.76044235867025	6.61657585708417	6.55466862292643	6.71989089809482	6.71300904530757	6.6635004464821	6.78105121271943	6.87652419593375
1552939_at	1552939_at	5.94166182242784	6.01789323266159	6.12725456946925	6.22227931217448	5.87777020460137	5.97439179166789	6.26706675914716	6.23876298645586	5.87645424636185	6.05264744320103	6.03347895283534	6.20501349792764	6.10285389592537	5.89287082127093	6.13120697793652	6.02572142970101
1552940_at	1552940_at	7.47530621087762	7.56604888058295	7.59174235704585	7.85517979355642	7.30968070052748	7.67524195186667	7.65574261907114	7.71905498840747	7.88846893736083	7.72360259210381	7.85574737682558	8.10382520275603	7.43519244811947	7.61802262543613	7.95245249836529	8.01724165707486
1552942_at	1552942_at	7.69627597963423	7.62229312601056	7.72979379100262	7.74750409808223	7.61052676088371	7.82916175007851	7.81709823299172	7.70665371867739	8.23200851350358	7.93097223035648	8.14305997420156	8.26439412866529	7.5940218230384	7.86303135434289	8.32802550305163	8.42779354529713
1552943_at	1552943_at	5.99596091133647	5.94397946073535	6.05428740632042	5.89777375997557	6.19976896537388	6.07363248551561	6.04623222185338	6.02642189577726	6.09503196904472	6.16271829327421	6.08061817518626	6.15070397493319	6.08699739300318	6.24363419884156	6.15114821540493	6.07447544776843
1552944_a_at	1552944_a_at	8.43308719074982	8.52265168428031	8.66401685507832	8.77393109170563	8.42976565618133	8.73990728641066	8.67714926418434	8.54791671426116	8.7840323355566	8.72592446456833	8.81474778772168	8.84689362288262	8.51255370561742	8.67868037819374	8.92623818015596	8.87439928424146
1552946_at	1552946_at	6.89862938481682	7.00889481763213	8.1031195466945	8.14362195642512	6.8120307837227	6.90289006686967	7.87869666217253	7.92819317619447	6.6748163365519	6.46650708565961	7.68122477866373	7.53559883397718	6.7097182495106	6.70434312765812	8.11551840726178	8.20177125489636
1552947_x_at	1552947_x_at	6.97036726530568	6.93528566571985	7.89982173558081	7.90723164192692	6.88385562821382	6.79090131131258	7.67359147074294	7.76403490551605	6.64567536092473	6.63455232591691	7.45860401123932	7.55847923994363	6.77188944608161	6.61155483102252	8.03064052776371	8.0424628236148
1552948_at	1552948_at	6.96657735407647	6.79577312487892	6.89267224706616	6.67120279613448	7.0273563314517	6.84503600133782	6.82115022014369	6.80453457255382	7.34298154474368	7.41086178969535	7.06949512724905	7.14027931073545	6.86671753931301	7.01472318291725	7.03414449814696	7.09664168279552
1552950_at	1552950_at	6.23142777561163	6.19726552203167	6.22442342184442	6.34337744335618	6.21856284557883	6.29077005899959	6.3218491975472	6.30634403944816	6.27480693314926	6.17578451979906	6.28405681530097	6.29430967614814	6.23729934980391	6.20226434118805	6.36406044462313	6.27756356999049
1552952_at	1552952_at	6.44897547989112	6.41729926285648	6.63119416982271	6.49648526992595	6.37791129672952	6.47921237980469	6.3753293460061	6.47289559621172	6.62786312302259	6.60754845562758	6.53418283720186	6.46969609732533	6.42511849178773	6.51293400123212	6.98927390617056	7.03789144010135
1552953_a_at	1552953_a_at	6.947005051791	6.92440267023296	6.96601427038982	7.06458207901394	6.93492287324559	6.73505240495918	7.0977544431224	7.16485179247212	7.80316898158322	7.56859436526412	7.09026550640343	7.58076344915988	7.08096780177135	7.19891287844185	7.38344724259329	7.75314754301778
1552954_at	1552954_at	6.75758471786799	6.7767370803838	7.15673123632404	7.26476287142144	6.83606646674027	6.90746416308729	7.58580204722442	7.33379179629869	6.76701507493244	7.0301788621944	7.30673951332689	7.31359903377107	6.71358587903705	6.87643642485034	7.4658709745526	7.09052436801158
1552955_at	1552955_at	7.0546050785988	7.16106920178428	7.26409968953372	7.41380229977411	7.08610246651141	7.22428471322306	7.26348882333664	7.3814464896174	7.59946961421654	7.3415855880546	7.48365921952733	7.66053449080149	7.15015098012448	7.31249924622706	7.84228066140079	7.7721744846887
1552957_at	1552957_at	6.31911257005837	6.37870535606363	6.18565166869511	6.2559847844102	6.30015406892955	6.2128907164057	6.12449991619853	6.09237283415642	6.19847305687265	6.22379583959739	6.26095461212164	6.24906857300544	6.35740543655866	6.48342375526105	6.18316495918643	6.22969386160608
1552960_at	1552960_at	6.98540031846532	6.79201330181528	7.00120643793406	6.96479274524273	6.90248276476322	6.76580224285981	6.88905658072125	6.85787766054488	6.98647461511093	6.91001927479463	7.11821872126737	7.13359306240749	6.86957181795442	6.98770026916831	7.12812209212992	7.04882057026364
1552961_at	1552961_at	7.01609112918232	7.05716651186745	7.14529038762175	7.22764922070072	7.05163471988415	7.210718409988	7.1272536980116	7.22451391210006	7.32731616669909	7.26705791026391	7.29817607336504	7.38182472081119	7.21851868338522	7.1894732818023	7.31837580266704	7.22416385502432
1552964_at	1552964_at	6.91852084290734	6.8799747684902	7.02689659514687	6.96131636141842	6.7778705718103	6.9119306099668	6.94764951254103	6.96472804027213	6.83264511322722	6.84361982516396	6.9883837588541	6.93457176786814	6.94390300908544	6.995066152806	7.00325204482709	6.94705589109906
1552965_a_at	1552965_a_at	6.84823129745965	6.85572495379044	6.88149628212236	6.95776247734363	6.73603508381193	6.95146775991563	6.86675325373923	6.90431882558591	6.74696088808605	6.64944056710869	6.81396544171981	6.93307872800582	6.7069546632599	6.79509083538353	6.82662165674337	6.8193053583614
1552967_at	1552967_at	6.39210225686547	6.54294627535031	6.68410271285561	6.76188051952557	6.4809961780444	6.67493248100556	6.66107270813307	6.51560714354115	6.57915857625937	6.59327825895708	6.6249780629459	6.64753176811147	6.58268802995079	6.61461005588297	6.79046257491576	6.79645421818175
1552969_a_at	1552969_a_at	6.38223351137774	6.29583655898549	6.20208719797321	6.34781654978948	6.29034465698048	6.34962357327427	6.35064553406057	6.40517107289469	6.16272786748724	6.18859823979415	6.2467580855687	6.30641084725516	6.22162776407104	6.35231044755682	6.27225348175764	6.29665357875624
1552970_s_at	1552970_s_at	6.27010912623742	6.26871888596082	6.18786754929369	6.21944012876394	6.31235394109248	6.33690176264839	6.2046533937654	6.32784814454984	6.21325318895621	6.10322063459065	6.19008465232737	6.06909767955533	6.34674751455321	6.3371755454793	6.23702016967759	6.23627550038218
1552971_at	1552971_at	6.36622506536606	6.28771348375668	6.47919839142012	6.49487476110417	6.36984616053042	6.32936618905991	6.40071114038978	6.513229684548	6.29291555767876	6.46941307376077	6.45825390448614	6.71879959590028	6.40290289187518	6.24617427221593	6.37311643904815	6.64052861922131
1552972_at	1552972_at	5.81497212061427	5.75663369070566	5.75862781786016	5.88092431082984	5.78864299841625	5.7788166090393	5.87147470624988	5.73015069623802	5.62281889525317	5.70994220483292	5.62045857289619	5.63668080113852	5.7669283105062	5.77113626850152	5.7377274501056	5.65543488565795
1552973_at	1552973_at	6.44009829738136	6.41236547140755	6.51569717303044	6.58381920855899	6.39751379719833	6.53222929537234	6.45753182301803	6.53021837578517	6.62107531277208	6.24311176645695	6.27911029886657	6.60328484736785	6.49785978673902	6.39375070306497	6.62223855404029	6.54329133566497
1552974_at	1552974_at	6.04462338545713	6.16805057217009	6.12959667536337	6.14381189455743	6.07607311115884	6.27976112110474	6.07144019472667	6.03230527255785	6.11900000351723	6.02112910465021	6.08752916056993	5.95712331392068	6.1587093544995	5.9414655890336	6.19111294980643	6.10830894087345
1552975_x_at	1552975_x_at	6.33791077014353	6.32547143290929	6.23552733756125	6.38415810864016	6.43540318938154	6.46076784198837	6.31610434879744	6.17726640601079	6.41108428081844	6.36353938524086	6.31830256322625	6.49068415617537	6.28030759491301	6.30838237921331	6.62550948162478	6.53009138650113
1552976_at	1552976_at	7.65264501734577	7.7278716967558	8.04084223137099	8.27122928964272	7.49310898165747	7.74520111433991	8.12898398474486	7.98915044903248	7.77913424259378	7.69396889908429	8.38373888062748	7.89815204265804	7.82404264537238	7.8759892393703	8.35104903923467	8.11578387374613
1552977_a_at	1552977_a_at	7.82346670184845	7.94207631010603	7.97621273934394	7.93404945135529	8.01086593875056	8.09497377193437	8.21140533243543	8.22870352278192	7.70270847231953	7.83349825774325	8.13702193551898	8.12908520942366	8.02515420317478	7.91845096578651	7.7808087507533	7.72729309261178
1552978_a_at	1552978_a_at	8.77711706642797	8.38471053180613	8.97207389395172	8.79861660033178	8.99141245527549	8.61984916211665	9.42935874182366	9.32693104720992	8.89339088200947	8.53964147513445	9.21523919711438	8.89783965158975	8.83423041816523	8.66025063697438	9.29815610479371	8.98240396064697
1552979_at	1552979_at	6.76749097933059	6.87198089318993	6.78633496879737	6.87288821039208	6.54677333170639	6.89676340614616	6.78467313662367	6.73890248365043	6.59899412829257	6.46152966397512	6.6486767498102	6.48892769127815	7.16213508586911	7.12633202491987	6.88636894449124	6.8985025175931
1552980_at	1552980_at	7.37509124024014	7.24448906381111	7.15418996783541	7.37224190337833	7.10324632612378	7.05761563358235	7.07298398932903	7.27526834687591	7.68100856452607	7.50492051553157	7.43390132271219	7.66309674516164	7.10533145488999	7.31995679653582	7.60475874667788	7.64231502952175
1552982_a_at	1552982_a_at	6.7852698833629	6.74108092235069	6.90518920188884	6.90980291839883	6.65412574431237	6.93955940327896	6.97237830069772	6.86741805249237	6.85061024814519	6.90988510692746	6.71279529741956	6.89682561908249	6.69583972490184	6.76092389445296	6.93562317612031	6.89630674695918
1552985_at	1552985_at	6.55648996894397	6.67142320215949	6.83302364073286	6.91362853571423	6.63170809363911	6.70329499541474	6.81111296835343	6.74809582167211	7.08400428548751	6.9454953966911	7.02381459260512	6.99914034473269	6.62524277313313	6.72211736867441	7.01521302590854	6.95530665506058
1552986_at	1552986_at	6.66611116481763	6.78900310922787	7.00520126911967	7.01057900871785	6.85365788452835	7.03990615058924	7.01010134705754	6.83820012580088	7.20552559593608	6.81610198998829	7.0427542041181	7.16259217203392	6.92331000251067	6.88465540462515	7.12464149774279	7.09871606615862
1552987_a_at	1552987_a_at	6.56984266865296	6.48902423518594	6.24977332280723	6.26640356099951	6.35959391886008	6.42905198879051	6.23801386830514	6.21093589226271	6.36597375241124	6.39102683319245	6.25963658222736	6.32406013359202	6.53327241835594	6.47223093575327	6.34395934171853	6.38536299229055
1552988_at	1552988_at	6.51876407265599	6.55879744355559	6.347515385918	6.39415974712765	6.46337994752575	6.54549272264438	6.35325093671247	6.34699392839537	6.00411171865408	5.88689517776335	6.13492162749581	6.12233351997274	6.97486629394674	6.87866553704609	6.43130390118679	6.45798923900432
1552990_at	1552990_at	6.79691303120687	6.7262629907686	6.91042566292564	7.1071332068544	7.03769683318896	6.88584837611781	7.04456418625177	7.03583577480968	7.3386207072535	7.04324102643097	7.09347487301798	7.22563541917062	6.97682035395411	7.05603827476261	7.04798236457639	7.09062814599896
1552991_at	1552991_at	6.46105118957058	6.46632032099926	6.57442825709163	6.67580591682737	6.35687254336504	6.38579939076602	6.58115722166503	6.60691071950586	6.66853035778555	6.53722492693497	6.48738036198142	6.62368829647341	6.44381116867543	6.58652249361163	6.73746906119347	6.68477635916506
1552993_at	1552993_at	6.1321277066131	6.21194561768043	6.46916792867623	6.52096071264042	6.09549992886844	6.43920906379805	6.40173428188895	6.34563472219526	6.30490104392951	6.33653358475766	6.43243616593572	6.32239716948218	6.35695248328318	6.27898694734513	6.51687674030634	6.2211305800965
1552995_at	1552995_at	7.34575512389324	7.46353465551671	7.52491948532946	7.51563751417176	7.28424001265653	7.28075825975032	7.40178485218096	7.45600410439458	7.6658515361038	7.55823303720446	7.57420022765298	7.62876913827276	7.32810466485846	7.27891813753442	7.69551304693806	7.63513583185416
1552997_a_at	1552997_a_at	7.45311382483076	7.21204585069061	7.33386088912229	7.39109757513072	7.27585473664212	7.42507738565862	7.43806342836179	7.36425234427217	7.48476264310576	7.24929535091304	7.4760626935484	7.42788317917012	7.38689472224739	7.41801361006675	7.57870062989926	7.56772635536926
1552998_at	1552998_at	6.26256324277586	6.3575193028403	6.61466013863688	6.58025256858794	6.29506353728012	6.45900682217474	6.57847595441057	6.48007013259176	6.46994573929853	6.38218732176016	6.30363870079179	6.65081570224748	6.3692020046463	6.49784130093953	6.70130021701277	6.67085053988638
1552999_a_at	1552999_a_at	6.34258739627603	6.43421762524541	6.56085876834411	6.61682471421646	6.404165058779	6.60327246877591	6.47084177500625	6.58274778061106	6.46054891470093	6.47333507609225	6.41488796109485	6.72078855585079	6.32820112722704	6.61764292662929	6.579327629382	6.40128952443938
1553002_at	1553002_at	6.65981292502265	6.5986931561738	6.75681197566904	6.70643210342649	6.57331082878972	6.69995885686915	6.62306438810383	6.6777012323979	6.7168539853416	6.78086860662117	6.89139071213405	6.73795923468365	6.47642129232215	6.52871543272205	7.00800835543504	6.88466593859952
1553003_at	1553003_at	6.65552654452765	6.77811776996947	6.81819339234838	6.85578863177704	6.69490190692911	6.71871549204246	6.8144473105564	6.81628550226255	6.84036570892519	6.88295224812636	6.88052298934164	7.06833553308294	6.76534223717889	6.91833637287332	7.11606336749623	7.15605918188881
1553004_at	1553004_at	6.90995206787951	6.81703960964101	6.90023829606563	7.05675600528413	6.87327431570401	6.97475334200982	6.92528035724826	7.08351150259933	7.1831739007121	7.15746729439398	7.28873728262491	7.19127670703444	6.92252543554155	7.1805183594064	7.28275685408087	7.35362704814759
1553006_at	1553006_at	6.46934097633116	6.3455073712504	6.30408340008874	6.3296877916339	6.39198496789359	6.29952514187297	6.39296490836139	6.31505559998105	6.44729878844675	6.58601425078677	6.46961520228246	6.42895368344369	6.45652390942624	6.37726723025785	6.47331278315692	6.55289811667897
1553007_a_at	1553007_a_at	6.63351449933886	6.65691908158891	6.7144616449529	6.78430249681292	6.75958748730931	6.69605032475873	6.65325757368452	6.74927568728924	6.72796192212707	6.48969139812391	6.72328948807493	6.69214765909202	6.68097862912539	6.63481680060427	6.62631513980454	6.65875131817678
1553009_s_at	1553009_s_at	7.09882771029086	7.1969287638546	7.19287265585907	6.97239905127689	7.00493569099631	6.96895730705178	7.07492290142981	7.19616732722262	7.49073402315654	7.35962308140758	7.6076077007888	7.68233152178373	7.04650114525453	7.10344873411122	7.16556495719389	7.24864485913674
1553011_at	1553011_at	7.02080721037792	7.07770700415485	6.9959150078658	7.01444957371182	7.3323888643802	7.21423948540132	7.28017617599923	7.25055173131954	6.70980915109738	6.69487196410942	6.7672183147429	6.60418627463364	7.06865155624479	7.08920660846646	7.07467399692383	6.86649748817483
1553013_at	1553013_at	6.70609853048003	6.67091785814056	7.35343421304962	7.35543764022783	6.74097560117702	6.81032751674221	7.59602589944208	7.65723105974046	6.99014934424356	6.93813302703597	7.80933154892645	7.76678956667057	6.69890053701206	6.89927736253682	7.45125715983981	7.30860354698602
1553015_a_at	1553015_a_at	8.29662824634878	8.31319224231016	8.56469521668701	8.61442763249558	8.08719354774845	8.13369680721246	8.50064333099638	8.50793772308521	8.48883309140176	8.43374841729965	8.49961729668787	8.52870691529717	8.4771227580032	8.37041135480786	8.70519793970921	8.7409690011585
1553016_at	1553016_at	6.88945106363139	6.9879493916499	7.05013226991375	7.12490770703596	6.76148798005654	6.99098756932953	7.13447836147699	7.02392250213002	7.16868936720904	7.00035909499376	7.24842445537801	7.15171479203129	6.91489164621503	7.05224827261761	7.15865741695971	7.15966945693025
1553019_at	1553019_at	7.40274201471594	7.46253751965511	7.55469081764847	7.69870086528928	7.36529058047967	7.61790665701787	7.65830485865345	7.46290785022832	7.76434833264355	7.5889969552526	7.63149033115804	7.7778346063276	7.43080132919073	7.55159806170163	7.97365814049331	7.61469566226539
1553020_at	1553020_at	6.84042594783831	6.90444353856723	6.77538248802135	6.77719916146227	6.75855159659035	6.83353581058534	6.85601111415582	6.70387719458017	7.07751806159626	7.29902021137415	7.22656160203687	6.89756700533554	6.87204913797321	6.92058276954395	7.55078869347142	7.45899936910367
1553021_s_at	1553021_s_at	7.29357503203114	7.20723406528759	7.26502530913648	7.40384015431954	7.18632911681027	7.24324444496014	7.46959047977307	7.41316688595359	7.4337618663684	7.34845929011293	7.38864641524652	7.33435564143975	7.12360832288156	7.22482280082192	7.38701585145084	7.15208068403309
1553022_at	1553022_at	6.15572072810971	6.05266169759098	6.14670040526096	6.21290623630775	5.9277197960322	5.99198407158019	6.02820238829556	6.22047299328335	5.97893329091725	6.22630097553855	6.26167301480663	6.33073044993828	6.09728657001591	6.11570414026453	6.26969544589887	6.24484973257107
1553023_a_at	1553023_a_at	7.10716460928497	6.8778837535723	7.12196293793583	7.28315720394524	6.99241403207208	7.16681356301644	7.06466009258263	7.12310105027603	7.32699148255571	7.18100266431626	7.16807263374221	7.62608056665757	7.08301764848413	7.19619843103512	7.43303175755061	7.48192544717872
1553024_at	1553024_at	5.99765737473715	6.00208672316003	5.89335341432459	6.01629944549923	5.97332190720638	5.92574872160617	6.03761934233204	5.87533292621552	6.1257085032862	6.01795093490367	6.14288624047359	6.12465942067324	6.01344011027411	5.96334214290628	6.24245635876519	6.19053185468183
1553025_at	1553025_at	6.94358419071447	6.96837185717865	6.84339502511629	7.20316723891129	6.87012126417942	7.03978612797644	7.03472094696344	6.91681814381233	7.03111375953883	7.17817141764633	6.89292648957106	7.21127152008171	6.84285282585911	6.9080830272775	7.09895490692053	7.16429774212791
1553027_a_at	1553027_a_at	7.78511280386878	7.56679913154166	7.3303356128654	7.4934979476766	7.59891008179875	7.64428054424918	7.51871729699614	7.57646278571247	7.84932229930471	7.7481464693099	7.80820911385684	7.69099546314744	7.79718745361047	8.09237557098874	7.82003850952132	7.76760544071448
1553028_at	1553028_at	6.65860987258432	6.62386344851351	6.70411793564013	6.90010098772288	6.65688080381324	6.7178185289038	6.7871104667112	6.80384696114591	6.86969130583567	6.8354863240357	6.86548884792917	6.91638965220991	6.59727028074578	6.73641724383945	6.88365155164162	6.84101715647791
1553030_a_at	1553030_a_at	8.35985940361176	8.40991043576807	8.30086241920772	8.55332590933259	7.87830182055865	8.50118341155603	8.44292171410742	8.25225514824178	8.33872377200848	8.42497226149127	8.37948817420856	8.49678205145405	7.99115886992822	8.08082052123664	8.26479909578005	8.13054525500922
1553031_at	1553031_at	6.52865122305492	6.53995050725975	6.68717516559288	6.72865451311926	6.5518977929048	6.58926251325026	6.599309737403	6.55760853640593	6.58270434287722	6.56417240609048	6.52126179326013	6.55713367153932	6.57283783036901	6.52782624331887	6.58950215029744	6.61155979355564
1553032_at	1553032_at	6.77685654152665	6.87266721896705	6.98035235878206	6.82372416088419	6.75543519472125	6.58007609844941	6.81012401844001	6.86722198796911	6.99847737758221	6.71489861656725	6.89930321695963	7.03042256338644	6.81464319308949	6.86373459604492	7.01278778618651	7.33520245157456
1553033_at	1553033_at	7.02099522050151	7.16040304766569	7.38167429642958	7.75308056064983	7.10514456814499	7.30411335042026	7.48353973897212	7.27819259826564	7.61497175582215	7.57386811351286	7.56533836656992	7.57544988143276	7.48872005781748	7.36460788829222	7.85212593387114	7.77134472836914
1553034_at	1553034_at	7.91138579048313	7.95929369204502	7.72205542612627	7.62148965988378	7.84884372077227	7.83317897166658	7.59574065208799	7.59911109900882	7.45249063357961	7.41344515061938	7.44367841591098	7.48033729197799	8.01803528167855	8.03786662501647	7.6565226573566	7.70960296383893
1553036_at	1553036_at	6.92210215019878	7.12783813315028	6.80179916414771	6.85965168156837	6.62607062653365	6.90124320767104	6.83301376379765	6.82822279569673	6.850881896603	6.85647643183182	6.95790336038631	6.80481682037351	6.93578707950254	7.10000448703176	7.01809485680591	6.84400238462309
1553037_a_at	1553037_a_at	6.11592898539611	6.22687155105818	6.27907231786476	6.29156874712981	6.34613691919521	6.33999919036535	6.43424029590022	6.30860776862695	6.46589118614922	6.38370391448251	6.31285273262734	6.41060401239422	6.18999814195818	6.26925593135668	6.32004628036116	6.44770920219047
1553039_a_at	1553039_a_at	7.89926306904565	7.87140783945892	7.91005476847761	8.1567976494174	7.71332207916565	7.88686051758402	7.97959226014919	7.91714343163498	8.29606640633521	7.93342325130435	8.15366254563786	8.23459509364764	7.7703366651259	7.87041795050816	8.24678513022407	8.17425091494508
1553041_at	1553041_at	6.81782801619157	6.89277702239351	7.01778238694107	7.01157733765408	6.94541329462705	6.99851688615846	7.0422434824784	6.91668986705209	7.17082912727517	6.97670741968579	6.9916649089169	7.15841357903412	7.06272643640728	7.04831453453764	7.18974752555845	7.24222123388278
1553042_a_at	1553042_a_at	7.12114565324776	7.14884608237439	7.04933567887627	7.29606202846375	7.0236104481869	7.29017987874802	7.15123495386685	7.20616532067192	7.2144662561848	7.39651424768715	7.22183427067901	7.10733441275492	7.17109551853638	7.17357542096951	7.26612115408072	7.27422539293645
1553043_a_at	1553043_a_at	7.26705902993132	7.30183555912635	7.67489449349433	7.63251815216678	7.15766213390813	7.25183786338773	7.38448053370045	7.66756544691104	7.64336288720808	7.51115441889066	7.74479508292753	7.69115891605715	7.24014670020255	7.49408446438574	7.96561671556887	7.81336500240606
1553044_at	1553044_at	6.79234499293425	6.79680860609231	6.84265053697687	6.97897728857792	6.58575225142173	6.85449934275178	7.00777112790293	6.9282708505727	6.84499442492233	6.68559675001328	6.78343005051595	6.78338015045387	6.76229689273341	7.01797247673317	6.77639411597377	6.77204571108461
1553045_at	1553045_at	7.46529905922726	7.49840727276913	7.64702598083225	7.63494477458526	7.26953926560086	7.57973829925448	7.54588322628872	7.37313285777547	7.64198502545266	7.46710654066243	7.58041678142835	7.73222777693831	7.50636755669134	7.72855432907433	7.9855316105187	7.71508229625244
1553046_s_at	1553046_s_at	7.17604205398365	7.21294000914941	7.29392371311535	7.2615070071308	7.07305242921126	7.22846559139281	7.30672206868263	7.26732543906163	7.36583738993903	7.23568299889476	7.37898600243748	7.44639539467126	7.08627088567531	7.30119580549181	7.45776380958771	7.36920147866604
1553047_at	1553047_at	7.24640532123691	7.194610447282	7.38085672917073	7.44247523181927	7.18312333896682	7.24144091787038	7.37482335574846	7.38518629943725	7.38301406307602	7.32390251306258	7.49232665819824	7.54367619041699	7.36881104099679	7.33201785005565	7.45102329275836	7.56340642348058
1553048_a_at	1553048_a_at	7.38781393593012	7.5165979171277	7.88952521024688	7.81998396808145	7.32735769998553	7.48212386743322	7.78776290755845	7.77151654755507	7.12956302438132	7.08656573371772	7.40015938534647	7.35661950268945	7.32350747781537	7.27956621414793	7.29784808424783	7.34569934445963
1553051_s_at	1553051_s_at	8.51963758563904	8.45966807109445	8.62541865899435	9.0540158900608	8.30141977428711	8.62360206355124	8.76094944992012	8.593456826742	8.60557654435936	8.44456101516153	8.41475014861797	8.56879345139627	8.43256901856124	8.77077473816387	8.94881529616308	8.7448897584619
1553052_at	1553052_at	6.68803753704143	6.64545599668055	6.63458925261851	6.6578545824848	6.65997811622947	6.84868964424273	6.73054818646401	6.84275115867145	6.83850279145591	6.71098572142747	6.94070802997065	6.82283568809958	6.71933685434463	6.65212141296064	6.95039640196628	6.89267350201421
1553053_at	1553053_at	6.57146298665238	6.59373214511382	6.56937274828964	6.64639304198039	6.5611018669334	6.45822988403777	6.43181827547216	6.56840266764488	6.58895329964596	6.72559355238005	6.61000777604568	6.79711967487292	6.48257271977097	6.55264384926676	6.79102568865611	6.87958293360648
1553055_a_at	1553055_a_at	6.12045251403428	6.17168420338619	6.39334701414915	6.31431870732228	6.12874487822382	6.17028887990879	6.25158183226626	6.34686297238293	6.19780468155451	6.24410261815773	6.52191006629174	6.31446741603168	6.20739918377401	6.21961976187959	6.29562667862167	6.26352050385613
1553057_at	1553057_at	7.06644157295364	7.03865427108159	7.14750018007777	7.37767707439396	6.97505879077946	7.04614247071035	7.14178213014547	7.15122864495093	7.23770932228417	7.13542767194198	7.2663597111602	7.14254325534788	7.06692403441769	7.28453768016822	7.62168992630099	7.29969895473
1553058_at	1553058_at	6.51160893224904	6.54512531574088	6.49348460729832	6.62664196249924	6.48387255761523	6.5482998871024	6.58377141568102	6.58859244860862	6.63934219302564	6.58176209013262	6.60960348817392	6.58793196005266	6.49967014463917	6.5131611012179	6.67900013783497	6.63832484934837
1553059_at	1553059_at	6.84694742481901	6.9420098757607	7.11609093841662	7.22092382548009	6.81565587674363	7.07135890555409	7.00836226642852	6.99493950323638	7.23173438688335	7.10533183147863	7.14172174740856	7.24744868088707	6.75999345421635	6.78826012527408	7.31382844315023	7.22125486251134
1553060_at	1553060_at	7.17684825596403	7.09542535803588	7.09525603019782	7.20286407878802	6.97603568983609	7.19623625221307	7.22174542467798	7.22619505638964	7.38520363765519	7.13535229458325	7.16565025957119	7.13180185991217	7.14420377546528	7.2673566366904	7.53180323407666	7.19672337277964
1553061_at	1553061_at	7.63315551113666	7.65097846940556	7.80053300335305	7.92452964147792	7.54444144443336	7.68506744888691	7.5312517339698	7.6022246687102	7.58425786742125	7.74263843622176	8.02999332700275	7.84196202856519	7.53051089694258	7.82166513887744	7.98756894831537	8.08275050940138
1553062_at	1553062_at	7.12065731524063	7.06979340850635	7.40600400143425	7.35371160128063	7.20812596092418	6.98191789283393	7.84003106957681	7.1088914710621	8.53601787534736	7.23324213793237	7.44364678234728	7.69185991297492	8.03084743242232	7.15407796160426	7.18023070869648	7.35656073112954
1553063_at	1553063_at	7.23898571587442	7.18249754630935	7.28076233519973	7.53706832776315	6.99735935936258	7.21140742725683	7.41566493693051	7.28380269855584	7.30285566001475	7.40086549084341	7.42588379753116	7.71034907558891	7.24633590740816	7.39296365605753	7.33518973145846	7.27020555457915
1553064_at	1553064_at	7.4057798621125	7.32037219395246	7.48003227387901	7.46655988312812	7.43267758932158	7.44300099612427	7.52913847951829	7.60484010998075	7.80199070752631	7.62231707034875	7.51218232118407	7.95269519011589	7.40442897164831	7.50631341648831	7.80545805119817	7.99662542429661
1553066_at	1553066_at	6.46336080603729	6.42095937670923	6.46072907875327	6.51334768967096	6.38609322088611	6.43236341052283	6.4281135408119	6.41241502419724	6.59472403960901	6.56043397011267	6.45917105906568	6.47358295855794	6.4671803712258	6.46436328624127	6.67131421469125	6.72937059537631
1553067_a_at	1553067_a_at	6.66964091408957	6.65396272367362	6.64407764974288	6.73848567447058	6.5836381980198	6.80694849849373	6.79408675300675	6.74252091589497	6.57088026800052	6.79243177976646	6.72194828192376	6.67303031981937	6.9074372993449	6.76863067920497	6.90540131995873	6.82028508651098
1553069_at	1553069_at	6.42235602448001	6.36997810323508	6.6354100115469	6.69681279878477	6.4425084872493	6.53385221613897	6.62202256508799	6.6107389915739	6.7616752063096	6.48663421883139	6.60758343306024	6.58452176908669	6.58841800879396	6.66876256241898	6.94652831254639	6.74265985151805
1553070_a_at	1553070_a_at	6.4250774610067	6.48723962125911	6.6339336653175	6.61055677822194	6.480293119094	6.61625818934001	6.84928707451003	6.51076410181799	6.4842236782908	6.59919482701384	6.54764252376517	6.67083988187448	6.42433281740943	6.46651493959055	6.56564355351455	6.7059325302825
1553071_a_at	1553071_a_at	6.51202648871567	6.68132365215527	6.78332939401505	6.76833251306298	6.45490041597395	6.61876360328828	6.84734175712642	6.79743353491076	6.84187172638764	6.64667459867789	6.82349223859781	6.86754880539517	6.58565638270385	6.65495659747028	6.8878162762083	6.73080383077512
1553072_at	1553072_at	6.45611651691451	6.43057923983563	6.52060416450464	6.58776364847848	6.37714404306082	6.60548537669486	6.58483705324815	6.56716151928056	6.77784247952091	6.6244078738378	6.64649895012859	6.56755581840382	6.61475289090127	6.62657445034355	6.91591141056107	7.04189264422957
1553074_at	1553074_at	6.68226425224708	6.66529756937486	6.8710401899676	6.82169801194718	6.62987688852838	6.81928566727112	6.62016673117755	6.80330780278085	6.8597904490605	7.09198050060481	6.99494691920694	6.92252655651761	6.64364028414186	6.77057674242638	6.89489028436871	6.96745446255369
1553075_a_at	1553075_a_at	6.27156324958877	6.08304219522171	6.13755145619497	6.197456076266	6.18052295235932	6.19048136928991	6.20057204660995	6.22320307162273	6.20648648113747	6.24723528167319	6.37163060134754	6.13336775818264	6.34162530912411	6.17649811917496	6.26196228312959	6.17972068442228
1553076_at	1553076_at	6.14713242587334	6.2852237462399	6.29769889676066	6.24303839741877	6.16209437690597	6.43561787100228	6.35329391321479	6.25461021892212	6.13421243481955	6.25535228085348	6.21369934614386	6.33176041817957	6.24022076359465	6.28581928623171	6.29668580280682	6.19770458869801
1553077_at	1553077_at	6.19106117767039	6.14332331372701	6.14601139807405	6.29763280784154	6.04228806189648	6.18256362119008	6.26372025608099	6.16675238486572	6.16657529625277	6.18322623887002	6.25653793333375	6.15019935169143	6.15129925754572	6.09935295876349	6.14773368370087	6.3274779413273
1553078_at	1553078_at	6.87402536392601	6.86189420396085	6.9611591147145	6.89809179409392	6.8243192928229	6.77918714144943	6.85125847347009	6.90307567156107	7.04110557020813	6.94380226472008	6.98111011510395	7.00637579912928	7.00329314903398	6.90760338942573	7.21600978037964	7.27636406602018
1553079_at	1553079_at	6.28095164151528	6.24240357413935	6.51611345057787	6.39559374085473	6.30775449014472	6.33555642223713	6.3942460812261	6.46877901132004	6.47415970990748	6.31271725824189	6.36523084703698	6.48211745389068	6.20599942845262	6.42021077784726	6.50155388531388	6.65894480217696
1553080_at	1553080_at	7.61953798279417	7.69882644928892	7.56606667247767	7.94673389671281	7.35580622143063	7.64043395230414	7.69262281509948	7.5253556879113	8.0555453157169	7.94547161094323	7.90739087196411	7.94835211631125	7.68009561696991	7.7787433100171	8.09369973955753	7.91311876808563
1553081_at	1553081_at	6.99631627773942	6.92920266797841	7.19502862992453	7.08317452724468	7.04391821971605	6.90637017719746	7.11897839325212	7.17761449226123	7.49140608833707	7.21852977734472	7.3908612834712	7.47262150512372	7.06349432985087	7.16291125672194	7.54057325323614	7.52660022674396
1553082_at	1553082_at	7.03761192252499	7.02699050873441	6.96609217665884	7.00141492353082	7.06166105842028	6.85141952769459	7.15116495731754	7.01204792953278	7.45176090091357	7.05782982521833	6.89930146771883	7.1311583990075	6.98335467199552	7.14791176244038	7.18078010486324	7.13366881335657
1553083_at	1553083_at	6.71279099856754	6.67530985653487	6.79039005507367	6.99984913293788	6.70580900227112	6.85185599034129	6.86050318359652	6.88452587242611	6.95679422992007	6.96854658428705	6.83399328632503	6.89387206230646	6.82995436453965	6.93977185364113	7.17351460773417	7.11095934348979
1553084_at	1553084_at	6.44128431537858	6.54269564032636	6.55774619141666	6.4789298663807	6.39689038530717	6.33226877985731	6.42755309321464	6.46805966017583	6.29444499093961	6.43427213537885	6.67300734738853	6.66412436814921	6.33921121983609	6.38885206802309	6.75579872286516	6.66463180209569
1553086_at	1553086_at	6.0332302357734	6.16660634531743	6.21522593831577	6.25493561920838	6.15833253183734	6.0486278044711	6.13448484250855	6.22825458480117	6.26234387967322	6.12517599344214	6.13581654865421	6.21043455836421	6.1073263703033	6.20801037203684	6.25305927436685	6.12419032045733
1553087_at	1553087_at	6.3246553771372	6.408350246606	6.46709510002805	6.37066296418682	6.338195166723	6.34892808090297	6.47119618523189	6.36030393145135	6.57224774185598	6.37492990265994	6.52549453144289	6.50208264993349	6.39237935621924	6.37621659992874	6.43902994675134	6.59992551030129
1553088_a_at	1553088_a_at	8.52297864803214	8.42490285460711	8.69487511461124	8.82020314914422	8.41428934745176	8.59934484350657	8.56525202459774	8.7535707514185	9.01025518993913	8.76080770019521	8.96223317932528	9.06692885687085	8.59637899210628	8.80158416049009	9.16672535165064	9.04518423971022
1553089_a_at	1553089_a_at	7.09120599227993	7.19553861427308	7.43812406810146	7.50726582340552	7.27315546657474	7.18857965127054	7.81296830024299	7.16305245073238	7.54570836576727	7.36066847630567	7.04032956555057	7.49181224403393	7.11406206847848	7.29806518877301	7.32853835834492	7.30519361739617
1553093_a_at	1553093_a_at	6.55404456099509	6.376742611876	6.52261586883734	6.59883639264234	6.54204341851485	6.59604304488548	6.55780478669021	6.53570172956487	6.76399478960561	6.62863653973155	6.56422721807861	6.65107659341715	6.44952831525523	6.54298852695594	6.80687920811154	6.59491011062799
1553094_at	1553094_at	7.05963648214633	6.94199054029336	6.89856424823944	6.90976086158144	6.99400676868891	6.96554218711646	6.74181158640005	6.8893659974199	7.22409374223574	7.01782154186261	7.05998903015855	7.19019005231495	7.01680253493644	6.94751460124368	7.08143421718007	7.13660326605423
1553096_s_at	1553096_s_at	9.19134456470763	9.2752889057436	9.75012205367356	9.98036835845843	8.9917641599878	9.1711855646029	9.8069700426249	9.73118292648653	9.42699437505208	9.46178216027286	9.93664583422001	9.95822078532013	9.20573574682093	9.34553290037168	9.86206819223212	9.83576298742467
1553099_at	1553099_at	8.86316091021306	8.99447548699228	8.65557795004241	8.51793820505274	8.50289144206438	8.59981464093001	7.9831582286268	7.95149383910632	9.68032496203684	9.6585933183486	9.3646973685404	9.2862443628633	8.66491496163045	8.6273365498072	7.98212354791173	8.05277028754548
1553101_a_at	1553101_a_at	9.68443347121396	9.65693727366774	9.62414137569626	9.63211816841858	9.70876059879583	9.80349211954378	9.50407666795406	9.44162570154391	10.2243428480902	10.2957240713156	9.93911828993393	9.80026092964144	9.66715506545968	9.7050958974508	9.62327912455721	9.4358529507354
1553102_a_at	1553102_a_at	6.54416836649431	6.65720774462567	6.59775016018049	6.73819364939371	6.61876453692065	6.87935482564208	6.80946806727257	6.66771008986192	6.94713680200869	6.64552534981949	6.82604631267497	6.81610455305381	6.81784213145761	6.44877198541866	7.11000724200584	7.29860686152833
1553103_at	1553103_at	9.82149782813113	9.87281035531303	9.62100916318069	9.65052988172176	10.5380859847913	10.5703690202498	10.1214085614973	10.1584540724904	10.2601130003036	10.1729744199332	9.94402118481865	10.008837971935	10.0319230086442	9.92085019063133	9.65555184644231	9.8217570280431
1553105_s_at	1553105_s_at	8.10207247774614	8.11474278722024	7.2032150472126	7.14016870345031	7.91134308706196	8.00164160434223	6.98591252183981	6.83488859113602	6.87523394310747	6.87781591068522	6.49387260892333	6.59891488928273	7.76110352887997	7.83260406994097	6.60266278234504	6.63371512142208
1553106_at	1553106_at	9.14001578082636	8.75173935130652	9.57787409952745	9.43062401537966	8.48180976696154	8.30759530135909	8.98012250221019	8.83164538610287	8.21783462981911	8.36624570561194	8.97908274937174	8.84577989710555	8.87339594324077	8.75039441714073	9.31957981950844	9.14539684481973
1553107_s_at	1553107_s_at	9.43848459046057	8.88813695178432	9.29474766543562	9.00662869361425	8.81029485679017	8.29677032088488	8.9370378837631	8.72827092632879	8.92294835857133	8.41887634834064	8.71854281653555	8.3876932103725	9.10302661422276	8.76659217689496	9.13538887794298	9.16306703194068
1553108_at	1553108_at	7.81082924815768	7.56601471359888	8.33357977709919	8.32549955312564	7.57273708629053	7.55531116945341	7.62366222168676	7.59429033330221	7.58077262525791	7.75204081940672	7.71992934545393	7.62206016801107	7.90126788786114	8.01031625908229	8.27266704094466	8.20685140380461
1553111_a_at	1553111_a_at	8.83310252077064	8.82111313305782	8.83960627744132	8.81213107188867	8.33141399323432	8.3798226301721	8.18166479466888	8.28036813170684	8.61107139544875	8.64618513298228	8.72194012794158	8.7534549274373	8.60905261484371	8.61448300779729	8.71753576265745	8.77207787315852
1553112_s_at	1553112_s_at	7.69562976517756	7.67929130841665	7.70861376707479	7.69940119996555	7.70322777314724	7.75441947129461	7.57687192074888	7.56928132703843	7.94322778804565	7.92081570077399	7.81454671611117	7.7260134589464	7.97074862484352	8.16251500280116	7.52294162460433	7.30492332054772
1553113_s_at	1553113_s_at	8.84949101447524	8.8177571462795	8.60943650011882	8.59764020764119	8.63073065706207	8.45672684640408	8.37224186773654	8.36629458666598	9.01111043858597	9.12621770810487	8.90272640252733	8.86002936864046	9.23792893453138	9.29208713101896	8.5242568944015	8.57340313945686
1553114_a_at	1553114_a_at	7.27563619578433	7.31872431940016	7.58849783961006	7.65260886017588	7.30910095797742	7.5270878319704	7.55988962901146	7.52560127291556	7.81351625299261	7.73563647934791	7.6451457543604	7.66158795724025	7.38215814207559	7.60979306345975	8.00479744652464	7.96084516348833
1553115_at	1553115_at	7.86243332921533	7.83323146941457	7.7199368409518	7.74298798121738	7.78372039555089	7.83285686324328	7.77902067141919	7.99848173895645	8.17448904253338	7.88192158247868	7.84192611773289	7.84717221138012	7.8427658688858	7.95903655828505	8.16898789207872	7.81822074431314
1553117_a_at	1553117_a_at	7.72652897042298	7.70343903317217	7.52531317276336	7.39787154330485	7.70939741069289	7.7253633744848	7.4766244735702	7.36651221378039	7.53924167541201	7.76059424787184	7.516106300487	7.3913437008962	7.43895450258564	7.66230605785285	7.2948348419225	6.9865419399249
1553118_at	1553118_at	9.35414319721374	9.25486962220031	8.49157463812203	8.70116750871729	9.16516489724742	9.16452587153641	8.62908790446063	8.62575502901998	9.16247807193298	9.09922247578804	8.7537086946745	8.8151839848265	9.2258151645563	9.21043327351601	8.93191739550443	8.96022667836454
1553120_at	1553120_at	7.09633425975268	7.08088453292459	7.01898293622734	6.895833911391	7.17731516203565	7.23173753102477	6.86509823026781	6.8098057333931	7.14325931981677	7.00294466283709	6.95113812856612	7.15515110350641	7.27494290060961	7.33234454774328	7.91570336734664	7.56021390075079
1553122_s_at	1553122_s_at	7.64032668969813	7.01066585292897	7.60722954514403	7.28804864783922	7.62548209679784	7.32350950175753	7.72315883595378	7.58373096241135	7.31904020382563	7.09940580652411	7.60908767373954	7.16886350438927	7.90663056159147	7.80335707335854	7.71127330424124	7.37517879460243
1553123_at	1553123_at	6.8530639371184	6.85122476222824	6.91483405646101	7.09445079173079	6.82689546041425	6.89626359858173	7.11316247207205	6.99869220481222	6.89035759587753	6.74899960833048	6.828455407198	7.03754070058775	6.8011202778635	6.8804748969018	6.96072702665346	6.92791427444243
1553125_x_at	1553125_x_at	6.69121321329022	6.8988559011125	6.92193226757184	6.98491958846375	6.75866464655868	6.88963132341397	6.85563451049604	6.86710693340966	7.02977732341993	6.87902219949482	6.94243041985333	6.92310464470639	6.78445664849822	6.77806864082602	6.88139070132653	6.82836725562436
1553126_a_at	1553126_a_at	6.62952228269718	6.67224389188262	6.75606096828058	6.94402398223509	6.41861671075716	6.53056228162975	6.62951434302551	6.47039974359592	6.56174626061145	6.62413158588715	6.70573497197281	6.69854868237713	6.54856377591872	6.80571615080107	6.76873439558666	6.72142649171839
1553127_a_at	1553127_a_at	7.05406056618539	7.05316608549829	7.36470419178678	7.5552246179353	7.24008825264247	7.40316862073361	7.5293834905609	7.36390778173058	7.732051597648	7.59835548697479	7.24558795364621	7.63303603804557	7.48133601033969	7.27360478713728	7.55868409988228	7.62129571732686
1553129_at	1553129_at	6.18868325893193	6.16124593824955	6.12366742111532	6.2557888708014	6.31401444948843	6.34658760405372	6.12059267267653	6.12441286214792	6.24165732503141	6.27441081914549	6.06236184366927	6.17417759486653	6.33400178045054	6.27700721704655	6.34644830578867	6.14007880040242
1553130_at	1553130_at	7.74971622207796	7.84782968976501	8.18602664935512	8.37294569712888	7.76070603907684	7.96353749254538	7.94857851101786	7.94320391325508	8.4273827700024	8.21728636865208	8.34539140660108	8.56688032762142	7.98155581465584	8.02832573119912	8.59035254108997	8.67033918397137
1553131_a_at	1553131_a_at	7.38163058232861	7.38346097412841	7.17780219704585	7.29572956343968	7.41859027638366	7.28143617061289	7.38513670115288	7.48573531087956	7.6288042405286	7.48373578798315	7.52615965222234	7.57238752567207	7.20306588410269	7.45358081701804	7.75271266562667	7.77963360909544
1553132_a_at	1553132_a_at	6.34300795089399	6.3111066994401	6.52082006839919	6.65986770294433	6.31977868346717	6.26869076204898	6.28180863728161	6.49831970110157	6.660401777591	6.63777543634138	6.46442236039729	6.71154123721964	6.28935081438607	6.43533920014552	6.84761048239812	6.78742783697096
1553133_at	1553133_at	7.83609566586099	7.87883437400995	7.02096998316932	6.95083414163932	7.53605251743345	7.41975115556517	7.01714706013714	7.09512873775717	6.63553126129691	6.81976581628527	6.13502580011799	6.17440020784507	7.87756187319366	7.76046784570022	6.68315242360891	6.76344395265085
1553134_s_at	1553134_s_at	6.38558317313616	6.56061448962173	6.20881188422177	6.13541946310244	6.19612897510506	6.36241901374715	6.00463977445744	6.14226048544013	5.98041293542645	6.10086864632762	6.01438058435901	6.06486232665747	6.46052472492999	6.41809647862505	6.1199836475796	6.1743305999449
1553136_at	1553136_at	8.00923568242484	8.05489216538052	8.07862539413856	8.19315351089927	7.97212496951726	8.1295576123122	8.13806351321491	8.04525658788814	8.70487517944504	8.446666819996	8.44470413481418	8.51546677028905	8.06432149917299	8.13047187094468	8.8301168287822	8.54786125099722
1553137_s_at	1553137_s_at	7.06695726498947	6.95320957501362	7.33482979931836	7.48175225622655	7.09036914946416	6.85544084494244	7.34902625064901	7.32575352741322	7.59784380834878	7.30168850213478	7.45749168315754	7.60802543911518	7.18553963121622	7.37158195360998	7.55575777265225	7.57893102342554
1553138_a_at	1553138_a_at	6.88097613309697	6.85160954140867	6.32983778855359	6.5655488393742	6.7160872483185	6.73817406154943	6.60293715967704	6.40795378172937	7.19327195094229	7.25058548123139	6.41686344551414	6.54630486898736	6.78122032986436	6.74653342370497	6.57127439394623	6.55315964908837
1553139_s_at	1553139_s_at	7.01868988687033	6.92219241273686	7.346766971885	7.31727613898286	6.92682099385449	6.71689753134666	7.26279640991887	7.30380123656329	7.01972737223617	7.41397846291183	7.71340981754764	7.63738341279999	7.13368990034931	7.13768394497953	7.40452517195295	7.39964031761242
1553140_at	1553140_at	6.68888070079672	6.68784156072435	6.72691903881461	6.45527507827851	6.75754039040273	6.65409934477177	6.5421462051674	6.54288403971602	6.3367252945625	6.52149429473742	6.7273851042112	6.52529870633961	6.51018396260895	6.49845795895238	6.29300295240745	6.39660816201239
1553141_at	1553141_at	6.20147244552377	6.23482049499375	6.3759020325629	6.35729964676646	6.24236889166231	6.22818073335169	6.29869017049986	6.28020738233488	6.23740244566703	6.36732613762589	6.36185249651739	6.33335307292233	6.24951602420199	6.25799023944502	6.27911517664486	6.34335330070635
1553142_at	1553142_at	6.06530152377023	6.05494557166517	6.02210284552583	6.10273708368596	6.00525144036765	6.186208676658	6.04652614933834	6.00229715335277	5.7728600014859	5.89447551498013	5.96751374831861	5.99767317470222	6.08313003258572	6.04108220539448	6.03365697323117	5.97140092945975
1553145_at	1553145_at	7.83881469813438	7.92507013293027	7.33477289506427	7.32961232199617	7.96170455379076	8.06317496801421	7.4635680760032	7.4891968596486	7.5956595646239	7.6388800711033	7.22694339166794	7.57716389557269	8.25502632767316	8.10922523703314	8.13589662714443	8.08687977265241
1553146_at	1553146_at	6.65878317620392	6.79610453801773	6.89536904246062	6.90470157503928	6.71564387177321	6.79572067434242	6.80456276350683	6.75561003022411	6.92162897023007	6.89955018971126	6.87271619380883	7.08352279482237	6.74112483081361	6.77911756035515	7.07486780845121	6.98934691160929
1553147_at	1553147_at	6.38143580547509	6.40863982513629	6.45289205095296	6.65582919848595	6.45010761493761	6.62631431043099	6.54624910343999	6.37851057057605	6.64173156360516	6.52192948321562	6.52412074145473	6.68389638777581	6.64636778482841	6.6232596244331	6.79503335651817	6.89148045348912
1553148_a_at	1553148_a_at	9.26299402301658	9.38132992042109	9.05039583991641	8.93031741772129	9.22705658456277	9.22520372731353	9.1576822597326	9.12563362493986	8.59543472139779	8.61474228000194	9.17697245874769	9.08979963160479	8.42202680114003	8.44714156996181	7.99462101946206	7.95107072425487
1553150_at	1553150_at	6.53945671393641	6.44371644776445	6.32513997904378	6.10304144653799	6.43298354007961	6.59101214834631	6.31626910772548	6.38442229175026	6.44898295396647	6.38645164541762	6.27052503685494	6.37009470592725	6.53019520779779	6.50046757878959	6.5016406245251	6.41211670405192
1553151_at	1553151_at	6.26259665729964	6.35759366392641	6.39908646442438	6.39269974851925	6.25312942679864	6.28369345505005	6.49032808277215	6.4388517240546	6.31566600698352	6.29231028523093	6.33409303873881	6.4395478810503	6.37911320200694	6.25834879913707	6.36669212631372	6.42158402934283
1553153_at	1553153_at	7.31277927620959	7.25134551775855	7.41584282287061	7.51669018237603	7.16564586971084	7.51593225640979	7.32509417183706	7.23381710034697	7.90984357319445	7.60061799129531	7.83844627306141	7.82009316451801	7.4612480773066	7.71011996372759	8.29311696661817	8.1585015305237
1553155_x_at	1553155_x_at	6.9653358050054	7.02352067400335	6.99795969682239	7.22678308139955	7.02892178088871	6.94431374646271	6.99864294656303	6.92881394050929	7.41822377905577	7.23765063503682	7.15622537333279	7.3647121709953	7.1100462320029	7.19932576106871	7.5796177350126	7.51842235823441
1553156_at	1553156_at	7.27685513786666	7.19428370122392	7.19714892007372	7.36128389978649	7.1617394311988	7.12889190298997	7.2424954166837	7.37343836018054	7.39925402099184	7.33993526342348	7.52394444606395	7.61386772791224	7.18954673783167	7.25426268800032	7.4404845492382	7.52677450033325
1553157_at	1553157_at	6.61985835577816	6.7512605642808	6.99117019702371	7.09504318599396	6.63204586446759	6.75505201633487	7.03878994364838	6.95128847968744	6.73582346863032	6.62125437983941	6.74253000540612	6.83418108032201	6.74930092564943	6.68852131656686	7.01287432852459	6.99922748015653
1553158_at	1553158_at	7.27984177534778	7.43190795286589	7.22534347221864	7.16889815077877	7.9400485813661	7.90794630927188	7.77275378726351	7.7950116664287	7.31795405224634	7.38101431335146	7.21601097173657	7.26677842971387	8.59484439657045	8.56476216620374	7.95797191281439	7.7240541439699
1553159_at	1553159_at	6.75432020419223	6.73963622374356	6.82488485552567	6.8271321736367	6.76316997928747	6.83288189866153	6.92406528094924	6.78908315903247	6.76007330087795	6.83299636626232	6.71581037272491	6.76379945882429	6.8046476511109	6.83330813760595	6.8501043566723	6.95391027434997
1553162_x_at	1553162_x_at	7.73672225107824	7.56936137841962	7.83132299323605	7.65183164561864	7.39161074720999	7.1591369148325	7.34410531886114	7.34419076019228	7.72091881793564	7.44374788121755	7.48346086086731	7.50936972044876	8.11960112560418	7.87373500994048	7.71827794303627	7.63766800373644
1553163_at	1553163_at	7.80980200653893	7.75775454132312	8.05312923062269	8.17538618978153	7.86032137531618	7.91333690819349	8.06834926181355	8.09727802422905	8.23349531874028	8.23733212573041	8.04672817297155	8.34243434855059	7.96430006760249	8.08385949673037	8.49890301033754	8.36506638758053
1553165_at	1553165_at	6.46846466317093	6.40782125930928	6.49165737943419	6.43815487322173	6.48083108267058	6.47781016797969	6.48550052713036	6.53716608679495	6.4902520468956	6.5357658563002	6.47653179027857	6.49923182369447	6.60215739103626	6.5048225513591	6.52912618704885	6.44087884490077
1553166_at	1553166_at	7.72403863000837	7.62361452644433	7.77313198830567	7.9964688907365	7.48011974391989	7.64793051940028	8.02947368305409	7.86219557156338	8.0402127451931	7.89053908418486	7.89152954539308	7.80860549440272	7.66551359963311	7.68790532611762	7.89854249224373	7.92791156212236
1553167_a_at	1553167_a_at	8.09258141620071	8.13194731331606	8.18288789247931	8.19779597389648	8.4466967918913	8.39169460385089	8.64464220769688	8.69758531363555	6.83675843111423	7.01518299302925	7.49011840562059	7.55099588554832	8.70512046463336	8.63008084533023	8.32493102510203	8.41882203030702
1553168_at	1553168_at	7.40405326740428	7.4747342754422	7.38876386362587	7.48193032602094	7.23219321218443	7.37134301314741	7.43230945504091	7.37166111411816	7.51163982408377	7.45488767718629	7.53232288758078	7.7251121146972	7.43986556402813	7.5408634354844	7.64560711587034	7.6845200592675
1553169_at	1553169_at	6.69051999966586	6.69343240599677	6.72246006108691	6.76973748341547	6.75920757598672	6.53726723764415	6.85061206791651	6.82451952906586	7.23374929925425	6.70660421915533	6.79883757759316	6.92662894427056	6.74070910861635	6.72665493461317	7.01460394713778	7.10394892344787
1553171_x_at	1553171_x_at	6.33415835045108	6.39366548562901	6.52721527116774	6.49626510126333	6.40627763339714	6.40447427280911	6.52528121707237	6.66141478951888	6.51734223636828	6.47506355881363	6.56420627841471	6.56028071215222	6.52154333073273	6.43563647856669	6.7534718840598	6.62525774507097
1553172_at	1553172_at	8.51781988266364	8.43911854663476	8.87135123401214	9.00343221984508	8.48377693634204	8.57665370321472	8.96149804854112	9.14353494066233	8.30359680631353	8.60167864150266	8.97601674686124	8.93439677797908	8.93387521205716	8.80983351597002	9.24347217837031	9.19693036548385
1553174_at	1553174_at	7.48531502897682	7.48028211309721	7.68215527198448	7.58085227241651	7.50710622834777	7.57933244159998	7.52287922747257	7.63164994377352	7.80507569575803	7.73434407277404	7.97788452013568	7.80622986581134	7.43291169155542	7.62940436499008	7.90719184772909	7.79575527221041
1553175_s_at	1553175_s_at	7.10246107551695	7.2764067431837	7.61978689600752	7.86559520664871	7.08672312576416	7.45363639504364	7.44851536869707	7.49981058195219	7.76535601008392	7.60199729703863	7.60061723495041	7.84526799656284	7.28621061742554	7.30697477372599	7.76225157635757	7.73341658473289
1553176_at	1553176_at	6.13413273008433	6.20348718544528	6.26457919869031	6.11376020312986	6.18288116032176	6.11204619090376	6.08576164923567	6.13301885931875	6.16744773664027	6.17296883777378	6.23918655648727	6.08307891474112	6.19169077397105	6.15197130704154	6.17955556242353	6.24515222821782
1553177_at	1553177_at	6.81720058765403	6.70246556062391	6.82589926895982	6.83046417352944	6.64846939269102	6.7335435946853	6.7945035186945	6.63390363703343	6.73399438410412	6.93857511796428	6.81865370988387	6.94479469693738	6.66520331463123	6.87773241298789	6.86481248323531	6.86609506080108
1553178_a_at	1553178_a_at	7.66153265566661	7.6032008091583	7.80422414702466	7.87837850010375	7.58592597403578	7.710814872323	7.8674353548794	7.90698031086852	8.20881157706494	7.71431010894477	7.98940465598595	8.03420459706351	7.64921620021924	7.8195517565155	8.39437970860673	8.24125584486107
1553179_at	1553179_at	6.81247091470864	6.71702760041493	6.92082821730118	6.91529829149739	6.61447018330147	6.70493666582144	6.93914610253626	6.89550436925332	6.86228193556573	6.71652837653642	6.89454324413395	6.85838022622212	6.66556050014051	6.72826987625578	6.92349136080104	6.78472121979179
1553180_at	1553180_at	6.27973722140976	6.38358833976321	6.62373035862597	6.66628637129731	6.20153519380048	6.43057739296215	6.7145190159764	6.37645898762573	6.3787889590558	6.34355603118469	6.49735763339796	6.61881313299085	6.2536539858981	6.41920336775003	6.48004822705097	6.40376008012624
1553181_at	1553181_at	7.28810575111155	7.16659249598129	7.27602465919817	7.30016939619868	7.12033357663542	7.34531448439824	7.18005896164079	7.05933357282107	7.43670832551097	7.31891204660345	7.28883717340529	7.36404730759064	7.10371037712447	7.35910790274605	7.59419137362563	7.55802926158313
1553183_at	1553183_at	6.10638113179858	6.07820984637478	6.07913877159287	6.05371744266824	5.97524501724996	6.09586901651627	6.09521171550721	6.07932917775331	5.95693314491007	6.02424727913334	5.96578304605876	5.99719833371248	6.12882888346914	6.07693554505212	6.12931056518858	6.19702263190608
1553185_at	1553185_at	10.6460893387199	10.5139665872387	9.69739649217238	9.60604195326076	11.2690348881412	11.1806366376408	9.46760889027084	9.29435984069845	12.0959300043991	12.0510243487915	11.1701005497029	11.1452832728729	11.4562630623794	11.5796188798423	12.3578900361408	12.2453357008474
1553186_x_at	1553186_x_at	10.5705433653451	10.5070889836627	9.6241562186022	9.52964796826961	11.1532293798049	11.0573286534572	9.3584837963848	9.24309715432898	11.9833939973876	11.9524212300787	11.0835101032493	11.0751334569226	11.3574465544523	11.4920461938058	12.2729662748738	12.1597092320648
1553188_s_at	1553188_s_at	6.38869640317745	6.51402795260762	6.38821517219855	6.43414861289303	6.35366243406192	6.48583749493122	6.55209008625674	6.4093250646822	6.73340177220184	6.4475839876884	6.46366322303653	6.54521587323905	6.48846462415605	6.42784628715486	6.63966932818349	6.43447406070987
1553190_s_at	1553190_s_at	7.42181641513024	7.38516681933818	7.55329952228036	7.51299725375691	7.21805514300473	7.29594393495183	7.5525545101442	7.57664198613769	7.54521075315891	7.55131651750194	7.77610496634791	7.67629349878663	7.28641081296636	7.36519518697159	7.82327845604238	7.77910078490039
1553191_at	1553191_at	6.31986143137712	6.28298293848248	6.21386248450692	6.27939329262048	6.43262868432379	6.25228543862835	6.26811932631333	6.19353505534742	6.14377727796876	6.19493327490964	6.18306837332438	6.14457420147713	6.20128180188004	6.30067617297657	6.18140333725955	6.13333633521964
1553192_at	1553192_at	6.48824459800417	6.4892526147222	6.92973456339111	6.72339069528393	6.62230586123844	6.40078189126195	7.0236033238452	7.07475076375117	6.20265065700076	6.17988509254003	6.58018798873432	6.39330998140277	6.65083331398481	6.67365831054857	6.91686626273488	6.79469612650522
1553193_at	1553193_at	7.07784612661983	7.02414979685505	7.9237618289655	7.92636447259696	7.50006976157461	7.32987708498689	8.36000077099396	8.31205941219245	6.60229610281532	6.75480845710823	7.61689054088204	7.54056674135759	7.55380962293313	7.57354223175098	8.10570579030042	8.41282485412113
1553194_at	1553194_at	6.88291281837671	6.66668171002033	6.60286264481578	6.65379204168855	6.76812143997378	6.80584201289243	6.49360402478764	6.55761822236808	6.83944251463442	6.79684928229818	6.52805788409651	6.78809083540242	6.86116148325061	6.95033589684599	6.6874369551223	6.90650799016566
1553196_a_at	1553196_a_at	6.38419151653587	6.32976555806779	6.4370628468825	6.46987214845623	6.21635837119517	6.32734447895716	6.41807728351865	6.38480473685472	6.40246796469504	6.44965362401992	6.44035057832571	6.43807072333828	6.27264970313004	6.44727372393689	6.53618062555214	6.46162759472812
1553197_at	1553197_at	6.24949802440274	6.2980851594944	6.51228985764911	6.38838996392892	6.25213032407322	6.28513018123302	6.62873340733864	6.30836332884131	6.41690860966437	6.42446209769014	6.31705099790284	6.43858625535164	6.383002483743	6.43537506410557	6.4934107911983	6.40467454260322
1553199_at	1553199_at	6.58554708690584	6.72988069960238	6.70154471805962	6.66531292143339	6.74724436367353	6.74910856588611	6.52637193121332	6.4509250030102	6.87202472490433	6.850549384702	6.89110121793595	6.78983958326963	6.78306387327985	6.64609024751233	6.82213690629993	6.92973797564821
1553202_at	1553202_at	6.32081706988577	6.26300965064362	6.34449832816103	6.44429149482766	6.34783913854008	6.36258850352258	6.39765109442494	6.42123755789875	6.15542510367244	6.30135516173847	6.39130784230242	6.26976626187974	6.1425640994229	6.3799143324124	6.3690730667459	6.53631865710918
1553204_at	1553204_at	6.64288436382802	6.57300054605432	6.86520356831443	6.94091934509463	6.67113324886303	6.72911116053382	6.85442794360153	6.74650187518324	6.76945976265002	6.65685268032449	6.8553752131346	6.90960084250112	6.66730945909807	6.81826755810202	6.92313257250403	6.90733605158227
1553205_at	1553205_at	6.61073471056531	6.65908300954299	6.75144914380585	6.71296310609787	6.68755062358652	6.82143195011985	6.73102694048595	6.95468560979662	6.98740400171124	6.88001577079663	6.83801856902579	6.99574314645374	6.6825822805779	6.74115155959617	6.99551146605974	6.93715256834498
1553207_at	1553207_at	7.24345014475943	7.18379628949834	7.35738281605778	7.2509907826738	7.06613072451088	7.14281939910062	7.13394279650863	7.20728739831256	7.12380700243116	7.19179145038495	7.37459906324767	7.22267837638747	7.04453974743846	7.17244501679709	7.2096177398717	7.14637246824443
1553208_s_at	1553208_s_at	7.1562951083427	7.09189963603966	7.06995426089203	7.39099426672036	7.14438110711228	7.2521212567065	7.07536450848154	7.04365801136227	7.59443504999752	7.54558099866182	7.30614738730769	7.45494647489168	7.08470185266736	7.17762622862609	7.58327013584628	7.65510336593776
1553209_at	1553209_at	6.96006790557602	6.85760305865908	7.53735091776597	7.62557674071637	7.11804612122567	6.82609052618971	7.60027806955592	7.81714810585307	7.3671479698593	7.19445693293008	7.50717742052802	7.6350909401457	7.22731839871986	7.32342498890625	7.91314805006803	7.75536673309052
1553211_at	1553211_at	6.36971127289136	6.25429492969422	6.38438852490801	6.31019075678762	6.3764165350245	6.26527673436362	6.24933959357595	6.37209116773302	6.29565663776987	6.33089018962926	6.40925526158216	6.4669235066016	6.25377746136344	6.24981339176625	6.36736021763492	6.60193017145547
1553212_at	1553212_at	6.77043340460092	6.78199324126557	6.79125906995394	6.9190543035929	6.76097168986552	6.8433276583407	6.95735706820465	6.89859995281129	7.06184807112114	6.9289005591977	6.96253961450962	6.84920934285772	6.94674037132031	7.05302770384893	6.85414132328157	6.94680525388502
1553213_a_at	1553213_a_at	8.01792194546753	7.79224355015854	7.6373784839217	7.80877998768819	7.91641354014087	7.33763525462406	7.64971023912869	7.88922468219015	8.59237364951941	8.47384430909722	8.07334891343974	8.5826385049634	7.74072280585802	8.11678921905518	8.4071305470666	8.63348604509541
1553214_a_at	1553214_a_at	5.89785651209581	5.84401541323121	5.91261008530137	5.83185866923492	5.77408935373812	5.71094049914876	5.78551644032309	5.77091558591409	5.62010521783528	5.73028517155371	5.76726181411343	5.77411966158413	5.89655680223226	5.81767564599497	5.74031705668318	5.68862698863639
1553215_s_at	1553215_s_at	8.8656023140092	9.05709070175101	9.22074276881621	9.41028362550198	8.56447198115976	9.18072982423287	9.24169656976055	8.89890225357155	8.82120815934913	8.70711943738646	9.05939216648053	9.21810447712818	8.92507099592535	8.97128061027879	9.14708554759323	9.07874278751023
1553216_at	1553216_at	7.06450470918597	7.01852795862272	7.31887169005223	7.28473864801329	7.03598606580022	7.07556081489963	7.37025787030151	7.35987298164363	7.17256926596419	7.26344609223086	7.37479595342076	7.26728929045256	7.29798444604691	7.4400079934123	7.34676452345523	7.13200981290485
1553217_s_at	1553217_s_at	6.76639384542958	6.91205283347901	7.08379181389486	7.01487686063551	6.82145737782901	7.00277367888499	7.19596222551294	7.09091873593021	7.07666403973466	7.09267966096413	7.34311837033065	7.22091977238358	7.21723472769184	7.27001002454878	6.96484554496465	7.10495338176307
1553218_a_at	1553218_a_at	8.9753185063369	9.03166225839374	8.7414828557743	8.78570539859026	9.16029211714096	9.29820109842284	8.85342157477656	8.8223541548674	8.5811412236762	8.590808779805	8.44035174669465	8.51569740031677	9.16692561334241	9.26886730571406	8.92456985216085	8.8440323496787
1553219_a_at	1553219_a_at	6.97702462386185	6.84815652924316	6.89370175602471	6.77579111751737	7.35132458666387	7.28892568755365	7.17327399862995	7.13090162031411	7.08636592450412	7.00280958621842	6.66080892438709	6.67702899070655	7.09161809752271	7.22362701300969	6.92198191848484	6.92277602565291
1553220_at	1553220_at	7.46976341472888	7.51035659064773	7.84476172735004	7.79876139316129	7.53694119059919	7.52606813318184	8.0532280827558	8.04086768586345	7.54941192417697	7.58139121748831	7.60134988394624	7.49262974092866	8.05603725255373	8.05360875810753	7.97293055767774	7.95075790946071
1553221_at	1553221_at	7.20165796265531	7.15765735827449	7.4853420080369	7.52493013746092	7.3664105159345	7.40328608198959	7.50707455877232	7.62799807391387	7.15639018424828	7.12673636667252	7.34149450060998	7.2966011998366	7.49755474055233	7.37971637724727	7.73698348577934	7.60841603747211
1553222_at	1553222_at	8.16802683064506	8.20055232731673	8.46271003909964	8.58299651735731	8.2145111782507	8.30998976063091	8.51498494515699	8.53556146065965	8.62881413107905	8.48186078345355	8.70725841001009	8.81009545247642	8.30464659136841	8.38743259783886	8.86795887765698	8.80212843226189
1553224_at	1553224_at	6.10215894638258	6.0799206968632	6.24992217005406	6.19467487237501	6.15928098043926	6.23798982095551	6.2277839450549	6.3283034442486	6.4031222461157	6.28999115270619	6.24248234341882	6.28928208742836	6.21016908377388	6.18836938516392	6.18162564337083	6.38238630185418
1553225_s_at	1553225_s_at	6.94667971263338	7.02950189917461	6.8972608895438	6.85810402199181	6.99069666558377	7.12122540860073	7.12068814041552	7.04447876362213	6.99898177731756	7.07624696381322	7.02423277834993	6.83200342173612	7.16460672846376	7.15703496373348	6.63345472356128	6.49490622536038
1553226_at	1553226_at	6.56522975931521	6.46166509585443	6.7639017937726	6.83519393906254	6.5915578058956	6.56614690539002	6.70141290568642	6.91901496232002	6.96045731535808	6.92548762532406	6.84521939843701	6.91359608190327	6.72422539863689	6.77412473962474	7.04162615488804	7.09658783873166
1553227_s_at	1553227_s_at	8.36555363789666	8.44738188383336	8.16087193171127	8.08199389749458	8.52075225332844	8.43986505364592	8.47394618228926	8.6157086647286	8.38258456092489	8.26098758137019	8.35220270746006	8.37856257167442	8.46811606031265	8.43254850159671	8.26508675460765	8.36321317749203
1553228_at	1553228_at	6.2483615081982	6.28294446161365	6.57532630715857	6.43854864256121	6.04879959774157	6.17508711742869	6.40101877131178	6.36090793993711	6.16498601442649	6.18785267374407	6.58120463213723	6.56329989713173	6.29936216767657	6.1962423124771	6.59338783131977	6.30342979324005
1553229_at	1553229_at	9.65838596663721	9.64590976301017	7.16937286786491	7.07132813144026	9.78074424181621	9.71002109612454	7.19951278829728	7.1800610900388	8.71093418776587	8.75412710483501	7.06222261004798	6.95959329155031	9.70794919444538	9.6847417669905	7.14541946260643	7.25682418551558
1553232_at	1553232_at	6.88774556673323	6.83901372291706	6.94585935005223	7.07468817363019	6.78114512686564	7.02961221399343	7.01294076422244	6.9894605496548	7.12617659854224	6.88990325935371	6.88103789923083	7.21472801054343	6.9377965487968	6.96093016225215	7.09301998622243	7.19651537489798
1553234_at	1553234_at	7.11198836364641	7.32363595780776	7.03914280973501	7.18377984355824	6.96746486456723	7.18080125786439	6.99350191376276	7.13297025435768	7.45292796449606	7.17432036360042	6.96502036474363	7.29164189943003	7.16105967239725	7.24650447414723	7.41560646680992	7.3620421702757
1553235_at	1553235_at	6.65805193888989	6.7514744432894	6.91484307547235	6.92494561978028	6.52389380805472	6.68523386886935	6.79083638690949	6.84021522903817	6.86938864541329	6.79016788339038	7.02071397926969	6.91168622605062	6.65528222980074	6.67803178031517	6.96188503876894	6.87810425369098
1553237_x_at	1553237_x_at	6.90433126186988	7.00154119470352	7.09023620675124	7.12567504497389	6.87414813807738	6.99374828104142	7.08253980707308	7.03557989265802	6.99768623977358	6.98094418273384	7.25411043748517	7.15951689192209	6.95275296488196	7.03852104375845	7.22791256732731	7.14814901276806
1553238_a_at	1553238_a_at	7.79932267727929	7.91102718683024	7.9740150163365	7.96797554215745	7.80516502707248	7.88470800639925	7.9800097022841	7.85724625186052	8.27112198715594	8.10575312640222	8.06396002076074	8.10447054021262	7.80334758425549	7.88733386558127	8.15638999891496	8.12871499213052
1553239_at	1553239_at	7.70079102505615	7.72154976038428	7.72088264699109	7.87331150483962	7.76336563782127	7.85355923274504	7.82379522560967	7.85810804595861	7.89483836423736	7.84057242211574	7.85438159693442	8.02731251986997	7.67696008794942	7.88138520851946	8.13377236925325	8.06962059139546
1553241_at	1553241_at	6.90683762771893	6.79053780708491	6.86690982323437	6.95019106082648	7.00821186678123	6.71851672597149	6.80872286872424	6.91977641455088	7.38728011916639	7.12638536146171	7.30676973445606	7.17314041453004	6.99365509308656	7.14848244717813	7.59803070617283	7.35392823662909
1553243_at	1553243_at	7.16842192460468	7.1989934819969	7.47529543069012	7.69728865295478	7.10872082078187	7.30593765071397	7.51460032277739	7.37269777840594	7.40453207139575	7.46171744050409	7.81359469311734	7.79742738883234	7.277570834041	7.49691522973579	7.77994242196656	7.78250879296285
1553244_at	1553244_at	8.22242287456124	8.17153298968395	8.44642208245776	8.36936418462369	8.17831964206321	8.12645072239157	8.30559512663815	8.31281312863555	8.09450384540439	7.90644161567085	7.69212847454311	7.72992411851239	8.68513340310431	8.66883416440235	8.35404549168796	8.23883258920237
1553246_a_at	1553246_a_at	6.85424958045478	6.9516572902982	7.21512620559971	7.14133293279451	6.8383727816055	6.99628482685134	7.03751152032616	7.05490544429877	7.06207211190822	6.9529286328793	7.03339892736132	7.09105902927067	6.9837504080546	7.01809249169986	7.33038608268921	7.3347735697846
1553247_a_at	1553247_a_at	8.19557480974888	8.29030838425595	8.41346490237802	8.54330644275355	8.24203743121793	8.44227880227557	8.51799149467148	8.55662172390564	8.80071691034387	8.6321625052558	8.54153676703269	8.7244853053592	8.36354963765029	8.46778327557413	8.88377007722904	8.92460107345034
1553248_at	1553248_at	6.70209962993471	6.70783972705281	6.85335309559962	6.67967320322974	6.71935873650147	6.8297938492794	6.79977785965909	6.86139473972408	6.87982975903959	6.81305685311448	6.81727582784713	6.91392418929309	6.80665584329355	6.76220818197908	6.77788909241669	6.92021145494035
1553249_at	1553249_at	6.19688101052306	6.06859486411291	6.18501810804099	6.13779003821238	6.16927466854821	6.17453273888844	6.22347147768487	6.1786592156359	6.28996179665165	6.27163220923891	6.17962761092838	6.16137027845779	6.19166993501995	6.13432287646366	6.13438508953165	6.19414344693914
1553252_a_at	1553252_a_at	8.02062690375586	7.71866651308282	7.64720734823502	7.48715965496088	8.32446045325085	7.87692670587868	7.83450820119277	7.69929314675919	7.37059892576126	7.3542145869204	7.36993544010857	7.34772854104144	8.29182012035982	7.96327491213642	7.6456769465418	7.39198433760637
1553253_at	1553253_at	8.06715911659771	8.00259763036153	7.92447604440317	7.8243106523542	8.04541000251372	7.7603949315849	7.83679788828174	8.09291162149111	8.40285564575217	8.45691099423017	8.03076169536776	8.2157893173827	7.72901648046893	7.94875946670244	8.03992965806837	7.87509524677608
1553254_at	1553254_at	6.84950089246492	6.80207886310491	6.88464957640557	6.94239735807823	6.76827153220728	6.79229343419356	6.85916790434809	7.02570448391405	7.33061367995769	7.1208821218641	7.39208192370446	7.29295422963181	7.03560293688363	7.11299466105507	7.4697185373861	7.56053128557739
1553255_at	1553255_at	8.33841960339627	8.38428052034148	8.28824810702594	8.4893990508783	8.30065575011893	8.53288417326644	8.33791704261351	8.30073503850487	8.97895200926059	8.83487496610941	8.84974597702253	8.83907888548461	8.45494894860478	8.45579515344347	9.1043794417394	9.06709081876123
1553257_at	1553257_at	8.53140355757158	8.30291288692912	8.70693113677228	8.73604253619497	8.33714668118386	8.16670147705879	8.57767566972374	8.95913546781398	9.04862387771816	8.7586409315212	8.82012862586285	9.0600141581527	8.58886278011043	8.79754217082792	8.93794516741067	9.02396563935982
1553258_at	1553258_at	6.6991443546844	6.69869691491668	6.8111004061558	6.81358900644255	6.68251961692663	6.77070130915446	6.84270457607374	6.79114570982292	7.04761255123421	6.74705012529027	6.86594701769925	7.02681380450387	6.89308750477553	6.83578381406134	7.07152655255969	7.09474813284146
1553260_s_at	1553260_s_at	5.86622991801546	5.88305042283125	5.82765360844101	5.89853311080618	5.97524100813884	6.02922403512184	5.89896205163697	5.80861556638797	6.00300392156025	6.12240371711121	6.0170609038572	6.02423472195041	5.99334548593975	6.00772631177762	6.19564324525296	5.97618176477792
1553261_x_at	1553261_x_at	5.94915025005208	5.96393574621728	5.870819196763	5.93074347661088	5.84706693333856	5.98692931100156	5.96297391208398	5.86977565125625	5.93851595099674	5.89294033334049	5.83496461530049	5.93851409015397	5.96099844830583	5.8636207940847	5.97579415462993	5.82803611966133
1553262_a_at	1553262_a_at	7.09501259092554	7.24475436526964	7.63812298648408	7.48058463535769	7.15448380476001	7.3474592774592	7.58041072005139	7.50569202948817	7.39235125108952	7.08249545771378	7.35340013531268	7.48838794208326	7.25819501263833	7.26222198914022	7.62639600256901	7.63207590809767
1553263_at	1553263_at	8.09120074286955	8.343296531496	8.6228820811125	8.84109701350313	8.12280703747523	8.66714936070883	8.75728376651779	8.40837650710889	8.66389703452456	8.46087711180368	8.47229296873157	8.70395980131069	8.57295121238842	8.50575624717139	9.09097072582384	8.77880024784694
1553264_a_at	1553264_a_at	7.28645639438929	7.41389815539372	7.46309900988655	7.53544083371526	7.19834537035133	7.22696378816309	7.59636557648161	7.45229898482472	7.85786107758329	7.46805265464498	7.6576940475695	7.68035903436227	7.26275786861692	7.23614661633519	7.55159893324119	7.62413558431533
1553265_at	1553265_at	6.51547671125638	6.47956430411946	6.40011278562386	6.54601827544863	6.49592869619374	6.54002212529616	6.43853670887794	6.44512233655352	6.55504515904045	6.63960675777151	6.77313127362832	6.60382997672455	6.53856114750787	6.38288604149287	6.77731450607196	6.56319036072648
1553266_at	1553266_at	6.04390101603585	6.00091358722243	6.04795315046984	6.03629431637345	5.93430099253016	5.96733480983055	6.18609101473223	6.1060771049461	6.04364369162114	5.94020357885045	6.04612182158914	5.92239870839826	6.06635426071491	6.01661604546734	5.96172734672246	6.11107650222743
1553267_a_at	1553267_a_at	6.48301605674945	6.36879328383568	6.51718726042181	6.50694817979219	6.45955297721635	6.58041673272202	6.59746785330906	6.59196552470818	6.54427755568765	6.43169673381408	6.64196095939646	6.5513057019323	6.4321572407164	6.58717779255692	6.50218605226127	6.6619148281103
1553268_at	1553268_at	7.57634218036726	7.53659912659994	7.55114889145778	7.6009790764084	7.44599264759415	7.44276662173314	7.58630786710283	7.75174142315106	7.41302993302095	7.45593959355249	7.41358106942852	7.39747093844462	7.47154872979597	7.41287918428507	7.57859789739086	7.55737439871732
1553269_at	1553269_at	8.85882641039477	8.76033432188768	6.41396179152897	6.3845876690082	8.34550019349837	8.3132634534295	5.82821369910019	6.12632100383563	7.46116876075746	7.67057468010913	5.93251083684552	5.83624629432679	8.81498130851598	8.80739134618723	6.04131893678162	6.31426466003397
1553271_at	1553271_at	6.62017308647794	6.74287008363376	6.29204939889476	6.40986844782562	6.51492744593677	6.45070807862641	6.47005484909995	6.57821813761311	6.47968257117718	6.4988954763286	6.397436169367	6.25908632125807	6.5724788710295	6.63086969351461	6.37807222918763	6.24408977384731
1553272_at	1553272_at	7.55561997312737	7.6620775518762	7.73000366401144	8.09497666881568	7.62599210586249	8.0215241911658	8.01041459419762	7.71375187171182	8.04250261851812	7.94344041460237	7.80752517234926	7.95444082919402	7.95045895399952	7.76844944419616	8.21186571045995	7.87765276027431
1553274_a_at	1553274_a_at	8.8605647727114	8.68587944528226	8.45555049060829	8.41215352787463	9.01943517174875	8.87994298844736	8.75263578629667	8.84155661398988	9.11097980329895	9.14337367094809	8.44600607515847	8.32799641249159	9.01502519562998	8.97543168645626	8.73192550531004	8.8718290709492
1553275_s_at	1553275_s_at	6.09177343046715	6.11769984305006	6.39699156056045	6.319039575006	6.12608520391439	6.1944550003005	6.4811900518385	6.38522636807963	6.16205653863993	6.31006408716342	6.25784911206587	6.21158000484594	6.18265482622432	6.18215920731969	6.37927426712976	6.41167343749453
1553276_at	1553276_at	6.55782782311674	6.40282847601092	7.34158413543897	7.23597499063788	6.35096323342468	6.44892531295023	7.22348619206705	7.30443454185572	6.35931410975206	6.49845055915593	7.01225334225752	7.06474081678343	6.46029547109302	6.59090811350463	7.07651958505866	7.05271367568499
1553277_at	1553277_at	5.95669763219063	5.98955580947433	5.91136967847229	5.90548299990123	5.87805111227721	6.09659875395054	5.98301137480685	6.05778617944227	5.9358083846258	6.06592177400865	6.04590101589782	5.9138962442426	6.0061684033136	5.92827333751333	6.20693883953954	6.17140507304692
1553279_at	1553279_at	7.57793854306934	7.59598778444522	7.67938628437419	7.85475979013012	7.41403763015861	7.71800745176951	7.64511754463182	7.62960354590932	8.23783009098632	7.94749522516768	8.04455956498775	8.0537909881637	7.47189066795223	7.71109760693733	7.94867172099548	7.93985657756973
1553280_at	1553280_at	7.04009142493079	7.12622302760408	6.99762306071318	7.08072791139824	7.02878719385694	7.12877755363123	7.18421145651739	7.06056703361285	7.09897248268501	7.06273336033385	6.97789690206015	7.02382025542539	7.07047892991239	7.16767587833096	7.1037687954287	7.0472342730472
1553281_at	1553281_at	6.59264724478484	6.54844402465478	6.75784362315902	6.7389314871875	6.63623167333206	6.68484854773698	6.76051790088033	6.67979978874169	6.87162154959326	6.91676590764996	6.8954944149584	6.86647868614401	6.82599495129006	6.71185769538862	6.94186376921329	7.04567014838386
1553282_at	1553282_at	6.40756656880174	6.39855788688283	6.5883386204325	6.63865103624436	6.36574593815814	6.34787836962168	6.53427171612695	6.65874957530302	6.5735190888005	6.46712536391919	6.5411725959114	6.626670785606	6.47192944946178	6.49897970359665	6.61668330587347	6.73422646525871
1553284_s_at	1553284_s_at	6.52090925652002	6.44683917112016	6.57688219729466	6.67906663488192	6.61872533411722	6.57974416337712	6.57294641999801	6.6113350526366	6.3838889379424	6.50025385683503	6.4251872339547	6.70914631974524	6.6626581746683	6.65844675391167	6.715597961101	6.54908171615674
1553285_s_at	1553285_s_at	6.75303083032569	6.77600519333146	6.33800187732076	6.31547314258672	7.05757160345863	7.17441079538551	6.61110165977326	6.71643094093462	6.08934475489962	6.33760386935455	6.21405424776923	6.33027318110595	7.10722945630833	6.99051853476129	6.509277231978	6.51520128998045
1553286_at	1553286_at	7.95763088300407	8.10607669047492	7.99801394925452	8.03998698804754	8.06697739494928	8.13043505381184	8.38986383671976	8.34644672132061	7.64549283026806	7.74170584396742	7.73070585921913	7.76164510515758	8.0955188787547	8.09448690884534	7.99576377071371	8.11115636617676
1553288_a_at	1553288_a_at	6.70857922362135	6.58883384524127	6.81284129645882	6.98325894161115	6.68958458512622	6.65661487319729	6.9858149784628	6.88038275939527	6.88626019504958	6.76088281905291	6.75170511198876	7.03244329640751	6.59129885269008	6.80323038109256	6.77435287116955	6.98732129065493
1553292_s_at	1553292_s_at	8.68705140033647	8.69646134499583	7.72016239189388	7.63248302170367	8.23194379843438	8.3341351833534	6.94603707787225	6.95896358804728	8.8404188888915	8.89359644219446	8.00014453538594	8.00172561078293	8.19930576323678	8.06745906356929	7.17629973000841	7.21530691380041
1553293_at	1553293_at	6.43323341984703	6.55617092377662	6.99118443182369	7.12677650328258	6.42019665787112	6.48482308176894	7.10394089160686	7.1398064734964	6.47150505402596	6.54636408347028	7.4462083261299	7.24269582060054	6.4120959122463	6.50926862793635	7.29815085368656	7.22442794434132
1553295_at	1553295_at	6.03343809069008	5.94287146553031	6.1414392342973	6.41252508020273	6.03471195105506	6.0132356905043	6.31379024958924	6.27693838296635	6.01808666858373	6.14743580983572	6.16170216152015	6.36559658894707	6.1832828719991	6.29146128653701	6.26202513717229	6.25365448095269
1553296_at	1553296_at	6.83559492135622	6.80086468632529	6.75675737277814	7.00970602186528	6.78721415371962	6.80454273907095	6.88249336005566	6.60477506289219	7.1920212758892	6.9986681369251	6.74850098217836	7.1187906408918	6.84967638902633	7.06108451883322	7.14638103352982	6.97691148348713
1553297_a_at	1553297_a_at	7.4824624079753	7.55360545670811	7.53540429007627	7.63162806499372	7.50775571881283	7.57177367894768	7.57223385489467	7.59083924734284	7.96346076646191	7.75801895871029	7.52236819289791	7.73747463702618	7.46319447765769	7.62531625645427	7.77446387176796	7.82236657954931
1553298_at	1553298_at	6.56432322992335	6.498239799691	6.21588297761556	6.21183556622653	6.79843936821442	6.52258179071039	5.92884963395443	5.992899576791	7.41533004290708	7.36759817360642	6.9963416101176	6.89933116739699	6.6420359316637	6.650517029219	7.3909392619706	7.46078300621306
1553299_at	1553299_at	6.74206027383927	6.7132581230528	6.64864580856831	6.8267080094986	6.84205472790124	6.77174918747007	6.80813001121817	6.72662662686951	6.76237492647696	6.71319987568612	6.62208030848971	6.6972640329296	6.92118239302512	6.92144440564779	6.7816259944568	6.8335056916927
1553300_a_at	1553300_a_at	6.79911995480325	6.71269543864867	7.30387814010337	7.18510355630904	6.80494690055772	6.82773700167162	7.35913849949811	7.2534071536225	6.71968734249975	6.61885410143686	7.01101638128038	7.0448383114486	6.88419866634163	6.86037917435545	7.07042354318795	7.16940862368962
1553301_a_at	1553301_a_at	6.95686398535483	6.97656284164213	7.03306538990571	7.06415916266093	6.8443069551367	6.97125391995991	7.03409838916723	6.98761723152851	7.21807631986195	7.2841836016259	7.23337852664316	7.30232810146241	6.96070038949155	6.88464605999386	6.87431426414385	7.00405620949879
1553303_at	1553303_at	6.64057624804803	6.59371654455306	6.63920764078198	6.70867406325766	6.63578317594687	6.70209686767481	6.75745729083289	6.76149707118134	6.78986695819399	6.88609429245876	6.81116508544749	6.72038051496752	6.81100361592629	6.72465189421635	6.98984933882279	6.89196242532436
1553304_at	1553304_at	7.91561732027563	7.57506036989665	7.94096080431353	7.73176486447034	8.18915394721533	7.90754118992766	8.14367705882879	8.04812360703158	8.0399278270484	7.78210984171302	8.18828138510954	7.96180889552392	8.04965082197629	7.89102938821392	7.94047151694678	7.91236695022035
1553306_at	1553306_at	6.59354949633519	6.75540208259963	6.71847530679268	6.83771840349279	6.77068582909923	6.65357708121906	6.68012788383632	6.81448267509386	6.96139790598745	6.92373945112395	6.72985005295615	6.88685672294318	6.89589107100752	6.90601523037725	7.0991237344991	7.00214470584758
1553310_at	1553310_at	6.05486993552105	6.24750437224971	6.25555043472745	6.00411432054687	6.04304924452767	6.198559128413	6.06058349083686	6.21663250204664	6.18720744761986	6.07713529572468	6.13535375656411	6.12021979497956	5.94118810735532	6.1054443124687	6.05698923586725	6.22390528386138
1553311_at	1553311_at	5.98059798484582	6.01101563776865	6.13906676762687	6.12220174205861	5.93717185598716	6.0588282754412	5.90433237366034	6.05524620007734	5.90179915310331	6.18293037389876	6.16119179540257	6.07188640110164	6.07171609513246	5.84968650965	6.54638987974807	6.34111627241548
1553313_s_at	1553313_s_at	7.83982249435038	7.53743563535135	7.86321328111791	7.7381424068393	8.19488829544977	7.89851852585605	8.52223013922535	8.39363977413193	9.69942215625315	9.67945201552214	9.07686415281765	8.85660844940776	8.05896073922769	7.95429526666714	7.79628909713414	7.63377032075168
1553314_a_at	1553314_a_at	6.51477300228202	6.50809848390148	6.56911319004014	6.48630399486637	6.55201330929711	6.34745636608814	6.52922916695251	6.67475401832252	6.67215823404199	6.719915924054	6.87749200948903	6.72521952619753	6.46475165016713	6.47913557835969	6.56950260000279	6.85537457824275
1553315_at	1553315_at	6.69188200473606	6.61447174824316	6.6284978431452	6.56485536120127	6.6165026385945	6.64384325236441	6.51965506771904	6.60219131220828	6.63062556167989	6.70797858949173	6.72604707272993	6.70673040088346	6.69746995474057	6.57176155957066	6.6588857060078	6.83404841243961
1553316_at	1553316_at	6.7387260575653	6.61610302502547	6.80632256968193	6.82541308254528	6.63024390757818	6.85369632970735	6.81453579848033	6.67837208065304	7.10822966920085	6.81422220169281	6.90604784640603	6.92942688717356	6.6905687591558	6.90470160382832	7.0047647211202	7.12651955849161
1553317_s_at	1553317_s_at	5.95662075405986	6.01224365673489	5.99344889029707	6.0129412235456	5.9550922160426	5.9957067966577	6.09992848299278	5.99210341430658	5.94262945401772	5.99517396474829	5.97108564103924	5.98866679794895	6.1770000050424	5.94447126370907	6.06937232612168	6.02035376045304
1553318_at	1553318_at	7.22837740945913	7.21680206553178	7.17888769270502	7.26218224400586	7.2869701882145	7.20729191819121	7.27621577322478	7.02780986239412	7.39831534409173	7.44141484398563	7.23525826667178	7.36545525240709	7.04588827928783	7.35209170547933	7.47594892479162	7.48563631469028
1553319_at	1553319_at	6.33237570217467	6.3559238750617	6.26390838876927	6.37642700565916	6.42887370811768	6.45565972629472	6.40965604751873	6.26668191658022	6.30964818754073	6.37287629050901	6.38676052270076	6.30856401986097	6.35771393378068	6.44946161423798	6.38065167149019	6.32295226125068
1553320_s_at	1553320_s_at	5.97419011004441	5.91306844246742	6.09581219496688	5.99427431047108	5.91530236743085	6.11641569149317	5.99354271545759	5.86633391002106	5.88874124559302	6.09677213541726	6.02616900143834	5.98016797521467	5.87517640971869	5.93617620719377	6.00157167073707	6.08968076535325
1553321_a_at	1553321_a_at	6.39557595029057	6.48095412589494	6.43523728829568	6.45079212123528	6.43301855279497	6.44878560201982	6.34211076385012	6.39444059755091	6.52247699022899	6.36121264376171	6.4771864436926	6.47511418303831	6.51491729146195	6.59098113455745	6.62659707980965	6.67457743069263
1553322_s_at	1553322_s_at	7.16484246175193	7.24349768273484	7.5104093167951	7.55802802894546	7.35136133199502	7.54066670851929	7.62550515786693	7.42010283827054	7.67438329976926	7.49950964557456	7.65294965044615	7.6551391772204	7.50860247082117	7.51752942403583	7.82464983645777	7.97307616072167
1553323_a_at	1553323_a_at	7.16339118043664	7.29981197418834	7.28036493434522	7.40166724320962	7.11441285879817	7.15721452405208	7.36234360416554	7.33911244641651	7.29836186780435	7.2190589753466	7.53637103498841	7.60171407127596	7.24448319608999	7.31129357883404	7.4624676832793	7.57181444733481
1553325_at	1553325_at	7.09949748888319	7.11292032241167	7.22388667265128	7.58864410092621	7.32052026697157	7.29593059697641	7.18829415825831	7.31290625143669	7.6509932002891	7.41582516111515	7.64961498318601	7.67169275974228	7.19214562472612	7.2395968382501	7.87073788086236	7.79729627839701
1553326_at	1553326_at	6.57594343391879	6.71838609971923	6.68549643281718	6.71778340024992	6.64120426461265	6.76747869333987	6.62769788917463	6.77736784070022	6.96377408111959	6.74487071287982	6.96298779208373	7.09284454052364	6.63468300984866	6.73852720089995	7.07911614790702	7.0695430459862
1553327_a_at	1553327_a_at	6.53142926897888	6.51197843579495	6.7004092861186	6.87806622770377	6.43683876522246	6.6488061339319	6.68733218126529	6.67926199747555	6.60374269185295	6.70871468770286	6.84163364159551	6.76588925964453	6.46345434401786	6.62070363502551	6.84630160123352	6.59487198599048
1553328_a_at	1553328_a_at	7.41398191613454	7.36981936401255	7.29682177038098	7.51354670158218	7.35289232156485	7.47727112658504	7.40086066925818	7.46125171764546	7.9929573475788	7.87713853628798	7.5631570807857	7.55795094416437	7.34552726384723	7.52602577359667	7.93852484048179	8.00192750556881
1553329_at	1553329_at	6.20644565115801	6.29965353612741	6.27575967780471	6.18488315605907	6.19408117969993	6.19302243941309	6.17824788124336	6.23447347877981	6.42764079099989	6.28833296877811	6.15433642700381	6.2862465471653	6.19002652102987	6.20532361170374	6.30651215649611	6.35083760576958
1553330_at	1553330_at	6.56175296568369	6.62011155814023	6.64372629438024	6.76242142349013	6.54542639450522	6.72065943280657	6.65577040726235	6.38698073042601	6.79311007751073	6.75708567101178	6.77164579949327	6.78243474690975	6.56069405151483	6.68279569405594	6.69124755360261	6.77885457790957
1553333_at	1553333_at	6.0538079953292	6.04637508162416	6.01973481724405	6.10118039454223	6.09522102322653	6.12820089587817	6.10316224376064	6.02746183471031	6.12037657148816	6.1517945195525	6.15933519260721	6.06211209836018	6.06543664275719	6.13287405011364	6.19828784783929	6.02231594764733
1553335_x_at	1553335_x_at	6.24707999329156	6.2171633523676	6.24584563969549	6.37352905719213	6.30544921634231	6.28056977597658	6.20759786292713	6.17469016392477	6.38523954919128	6.42911110878438	6.33695647902304	6.34817953682213	6.30530653352979	6.35522929885481	6.74718056333131	6.74413473605586
1553336_a_at	1553336_a_at	6.65117193236827	6.61073170309844	6.9217881647539	6.92517130934404	6.7165771560474	6.6808428614005	7.17930119323368	7.21746932490653	6.94094428263592	6.75563444029085	6.81376620210303	6.8534954523136	6.85123911402357	6.87230430285537	7.06051856935263	7.07541851399371
1553338_at	1553338_at	7.62102452080391	7.70700890835493	7.7521821191138	7.70206597018399	8.15797453636787	8.27952332658424	8.1666268771541	8.22641610750005	8.21312412559332	8.22209017858119	7.45472887283616	7.40960165563462	8.42732074288619	8.35615045414843	7.88895157467238	8.06386066353082
1553340_s_at	1553340_s_at	7.22523888399474	7.19809881463096	7.46156970087188	7.83772815554777	7.44039113291644	7.52763177153406	7.72693548506026	7.42070362445601	7.69092952612588	7.56386119103029	7.51822229296517	7.64973511915005	7.38945406835651	7.51838075699924	7.6888602235959	7.4464429624055
1553341_at	1553341_at	7.10806094850403	7.07758752352424	7.32030960290839	7.28271093757184	7.18607425198307	7.17099081257864	7.37916826801462	7.30281211643226	7.57734348451657	7.18519542834632	7.31102314833436	7.44719728764122	7.22876952300022	7.21655585445823	7.5256764161282	7.35271327277169
1553344_at	1553344_at	6.09577230196429	6.03513653248497	5.95419058591832	5.95413039018631	6.03972146318182	5.96492785408176	6.01456456604191	6.02348860507333	5.87525145867034	5.89230165199619	6.05068058720554	5.90938504336781	5.95474077212629	5.97126521388269	5.92679666743911	5.9603594583008
1553346_a_at	1553346_a_at	6.90986259302087	6.82429949107542	7.08337782530537	7.00154063910276	6.96898405709162	7.06978007989394	7.03011708439147	7.15865194910632	7.22222825360777	7.15619050231043	7.20092910435176	7.31925225734164	6.9399594324741	7.03895150352647	7.07663673807774	7.09301035035269
1553347_s_at	1553347_s_at	6.82868822729273	6.88594106115943	6.99569731920924	7.26299466639312	6.94062894835958	6.98443429977962	7.2430901404773	6.98982616954878	7.12607410164335	7.03414552509392	7.08511182229683	7.25748949355278	7.00831115950353	7.03179638247172	7.3429209258927	7.23974163739494
1553348_a_at	1553348_a_at	7.57393282218654	7.59228485063303	7.62810491607948	7.7683414631791	7.37900081690469	7.72010948108869	7.7263106242199	7.55388066058418	7.47844709909555	7.434576634922	7.8469428597645	7.60789316773604	7.75739940678896	7.5496113047624	7.59546221380298	7.46455523790596
1553349_at	1553349_at	7.36671674410556	7.38428480325854	6.89623609537882	6.82717541872215	7.61222500661442	7.50833751267398	7.06883103564124	7.17396934664901	7.54140816694116	7.52929620392924	6.96558748705201	6.79167815786127	7.51186044518462	7.34193794794682	6.93387788217018	6.85286971435179
1553350_at	1553350_at	7.27252368423896	7.17928598765637	7.46448399043207	7.46710450523921	7.23910238263566	7.16546055462455	7.42281939774199	7.431091011799	7.33975968856922	7.39176916346951	7.54318896761045	7.63645366196802	7.26551177307958	7.33811745257155	7.79406434008159	7.64384118352118
1553351_at	1553351_at	6.3874212911023	6.35546945790129	6.40832886984398	6.43441960943828	6.35622089025846	6.36182807944576	6.5756681871677	6.61046260469184	6.34510195523575	6.37132865769556	6.418461789086	6.37357744129943	6.37731219356474	6.43230866801129	6.50937778691632	6.40740928656155
1553352_x_at	1553352_x_at	6.64405268362985	6.66413015509519	6.65135424170092	6.73734287037149	6.76502349997273	6.65864434002307	6.597362540799	6.62728146714303	6.96903898783363	7.17656314831977	6.92210744194056	7.04354560559678	6.760088697607	6.84480602672701	7.37407146704278	7.10998432905504
1553354_a_at	1553354_a_at	6.67955398923316	6.71013795521901	6.75247180590901	6.71689783156094	6.76972276007552	6.83762930834749	6.58591865498178	6.69133841429587	7.14643623377336	7.09796654880376	6.67492961350657	6.864960962484	6.90908828034192	6.99222560899458	7.21477392378122	7.46332169043745
1553355_at	1553355_at	6.7835790579113	6.93088304193071	6.95879938983378	7.15548504077908	6.6869299168854	7.10635942522466	7.03165970560917	6.95236227216401	7.02813743282571	6.82453374549264	6.85863457054625	6.87281195478972	7.0102717914593	7.03284442579189	6.84387102213216	6.83448504414431
1553356_at	1553356_at	6.13058798180461	6.38803188724001	6.27249303402103	6.48783897051349	6.39821546609525	6.4989502556757	6.4632041786137	6.33774713308491	6.63381181154354	6.51379285058494	6.5513766233321	6.59439301470294	6.2922425339756	6.58491560246614	6.89598623911496	6.91043944142479
1553357_at	1553357_at	6.43221953419703	6.45021660151496	6.17786829300849	6.20821794040087	6.4869801063699	6.38933364409603	6.23736801702732	6.06015801087288	6.32168062256261	6.32536190908664	6.31803014227327	6.153076378142	6.38215379148951	6.30455948424088	6.3496330511602	6.24261132101935
1553359_at	1553359_at	8.10817085077159	8.14157577330368	8.23287283532521	8.42926645151428	8.00536160825707	8.24807327634628	8.38687421472242	8.12939066160606	8.6641301380387	8.55496682330302	8.52929884001736	8.54561033550802	8.22364499784687	8.34862170349427	8.75547921804806	8.57393503952679
1553361_x_at	1553361_x_at	8.14411645335498	8.21748627544499	8.18883412179627	8.36841516956886	8.02618600142508	8.1574002541417	8.27947247867948	8.06743527080183	8.60361769246146	8.46594322704146	8.32419350742608	8.41047630460433	8.18920982931146	8.36923245635062	8.58602239066285	8.60055882421981
1553362_at	1553362_at	5.83544018007664	5.87991083684884	5.88587351090466	5.94116112098691	5.75573442459545	5.92349625139964	5.80680475494063	5.77442491127771	5.85910876486556	5.87514848245412	5.93731616880792	5.87193295022199	5.99652502425787	5.7151913562595	5.93579733066481	5.94315481243008
1553363_at	1553363_at	6.32845330238158	6.33723753733636	6.2890770292756	6.2407377553126	6.23755158831109	6.23424887897589	6.19097201249975	6.35855312059629	6.36265153997151	6.25793926895715	6.3771536670867	6.28778722220707	6.36854209861165	6.25077928839816	6.45723510726453	6.26060526534208
1553364_at	1553364_at	6.10431398038939	6.03699880259395	6.08287447298911	6.06257497587191	6.08161360423132	6.11390805802855	6.17736242025555	6.27271438417286	6.19645432560689	6.21303302796582	6.1637282206696	6.14316861922145	6.0797195054744	6.12510702354596	6.18950109849579	6.22063510142718
1553365_at	1553365_at	6.26708177922044	6.16487624312559	6.32835293908883	6.41212468489113	6.16008419169733	6.18411768638771	6.31914710175836	6.30723802856197	6.43941499057451	6.47107047158023	6.36193186944755	6.32794652553987	6.25401808936075	6.28540877921582	6.42903468248901	6.51817802814611
1553366_s_at	1553366_s_at	7.34662818659853	7.25671363710901	7.29905245847704	7.28814171449891	7.25553018411041	7.18189468430697	7.43294649656324	7.40278172815624	7.65094801404923	7.67169059808193	7.55784331219414	7.56631690382731	7.40132146606426	7.42104499389836	7.78340583109599	7.60713338985139
1553367_a_at	1553367_a_at	7.09660138404521	7.11783568053788	7.35726191576538	7.49827217791426	7.14383749749184	7.10311791964965	7.28699385493193	7.3144167891612	7.56483818652167	7.20979287248269	7.35370783960164	7.52506680957826	7.08268731198158	7.1958745114941	7.4319080045258	7.48378471737919
1553369_at	1553369_at	6.61384353469593	6.65783560668951	6.70934785201932	6.78876545672415	6.72605747233718	6.82218433225537	6.86379135333983	6.78841049016249	6.97482856229734	6.86343066040658	6.94305610992515	7.00592589674839	6.8061766410417	6.82525982661378	7.1234028361987	7.13000905421748
1553371_at	1553371_at	6.33301756088157	6.34318647685071	6.41153482909648	6.47592277480167	6.29127080187411	6.30225548715575	6.45096782729589	6.48977587465175	6.64473676313247	6.41557475947779	6.44190466471165	6.61869232700206	6.44244274460893	6.36383695002978	6.61232218500581	6.60848452892905
1553372_at	1553372_at	6.89372039582427	7.0301905641338	7.17241691743247	7.34487839595548	7.07331978473893	7.06625798443145	7.10762218675213	7.06410917363267	7.21447221123453	7.06657996217047	7.03787516749124	7.12248532216457	7.04480472860683	7.160110787322	7.19508756172632	7.04137224341148
1553373_at	1553373_at	6.77352042498221	6.61983376993918	6.53489514300179	6.57665408110325	6.5890912900693	6.71471916604427	6.48520287452464	6.62641812641284	6.78672660521564	6.78855243684016	6.80803379795636	6.8022390511079	6.61902880966179	6.73575913890185	6.85753406673827	6.86966349187543
1553374_at	1553374_at	6.42064154929338	6.38493964746833	6.59110826924924	6.45669019605112	6.38377924430006	6.65462727469122	6.51441163323084	6.5160640629084	6.48472580207587	6.63352204432508	6.58394694454365	6.5219182906485	6.46798502824761	6.52865144196424	6.64672713754913	6.57692024800831
1553375_at	1553375_at	6.50972212675864	6.52690812094994	6.48703060830329	6.58120925988465	6.37417259415671	6.55089877206561	6.65868836790973	6.529551701616	6.40379725975726	6.37980090286305	6.53140650256553	6.45769381721834	6.5931150846039	6.64768999008978	6.43683662215259	6.61919243063984
1553376_a_at	1553376_a_at	6.25175683815247	6.28394413034115	6.25390627833049	6.37988828309708	6.18366979085246	6.37619149381855	6.31022023449026	6.23573756272245	6.09132129677842	6.21600725962981	6.24348412898392	6.22211754336865	6.30920409229108	6.3292986380767	6.27716974552914	6.40850424064601
1553378_a_at	1553378_a_at	6.38737117822065	6.47738204494066	6.52025713905427	6.5694331031739	6.38239089707943	6.52260031596736	6.56054090432854	6.58084344923962	6.6344702579034	6.56958268864119	6.51786535625632	6.62740353733027	6.4215901401192	6.49952436715803	6.51455979044325	6.50156217111254
1553380_at	1553380_at	6.48808586041559	6.64530789414563	6.39672711728828	6.44866982053112	6.46290479684493	6.67930000685745	6.40173437777447	6.35182621879977	6.39999666885801	6.41705146800977	6.38245793950679	6.31193508801998	6.52069821706218	6.37369955424519	6.36385350462948	6.15672876374036
1553383_at	1553383_at	6.23256689467964	6.13473362583228	6.36985944036757	6.37060302511807	6.21228445952945	6.24282312866482	6.4294080763656	6.31687856095724	6.19048976160056	6.17358139682019	6.25549504887525	6.30590993398755	6.25356659424824	6.18361008198408	6.2880018571021	6.27275249281953
1553385_at	1553385_at	7.87436318838922	7.98340605441525	8.18652340199005	8.25955149245197	7.6081705009527	8.0202463060805	7.9583659460329	8.05201091085796	8.46412361929641	8.53537592132903	8.634572316926	8.63825269765748	7.91152078643107	7.86822943265728	8.38831200771368	8.14115303971064
1553386_at	1553386_at	7.07574491317111	7.18475372391057	7.10571237466681	7.15382728733173	7.10154110199861	7.23374258120455	7.07022735370538	7.16672952708424	7.23391346155634	7.158125721086	7.34602990640512	7.07489567608502	7.10453039443227	7.0168000640049	7.15884601022039	7.29461705533717
1553387_at	1553387_at	6.9866913493346	7.06916085319517	7.01191121518612	7.15857025439618	6.97866656169487	7.1281310218015	7.02778784821642	7.15286637491015	7.26632992989385	7.2806698964545	7.20890755405782	7.30257778063273	7.12766504056135	7.19436677755445	7.50194906080017	7.43433453773677
1553388_at	1553388_at	6.29102145821806	6.26505792243744	6.40138593193716	6.64380676658586	6.42026092567521	6.39458475021369	6.59352237587747	6.5885594689051	6.56177450326383	6.27050131111378	6.23228602887933	6.35155842180681	6.45152948474853	6.54888259644723	6.57417828171178	6.39518717511626
1553389_at	1553389_at	6.34544714661072	6.35432224302419	6.44342975253449	6.20306830259493	6.39228245944497	6.36394022076311	6.36553802395001	6.39258675181605	6.49646061771479	6.36034688184046	6.29095044822291	6.32029654068034	6.37347518397426	6.33133396188634	6.4270168361665	6.43950429147546
1553390_at	1553390_at	6.42983869548546	6.3709381822189	6.49562546278146	6.45332144276744	6.34650678586404	6.39364202987296	6.38390951450176	6.44467573410095	6.3962088113581	6.54078698395401	6.53839112321751	6.39600732173695	6.27810930603752	6.45947336759053	6.46301508224744	6.51030798558529
1553391_at	1553391_at	6.4186047675924	6.45457212630874	6.27745605056727	6.47269863993347	6.38898518443502	6.56992537645992	6.50913474990066	6.28852431465774	6.60587358693713	6.60180948019351	6.22529058671791	6.43763287334712	6.54491244020178	6.45167563006255	6.47511487960912	6.37722920638488
1553392_at	1553392_at	6.68746158216157	6.76796965232386	7.20072634159465	7.00410446060035	6.56288775398919	6.67193887838741	7.22089557475708	7.11983108911844	6.56535942303226	6.45273139220033	6.52518423254833	6.5757047379324	6.63603249835915	6.58428052155218	7.27185116493096	6.93425750182092
1553394_a_at	1553394_a_at	6.95917131343095	7.12152043462791	7.11093745593679	7.28214032554894	7.20777020343387	7.30163732467412	7.37622753985792	7.29826965256244	7.65636041676426	7.4691616171424	7.48789741330102	7.60832168163818	7.36698393610219	7.17031979534906	7.64180958751543	7.8276808440985
1553395_a_at	1553395_a_at	6.60745398444461	6.70080654368028	6.90848726176928	7.05299946322831	6.8187192171592	6.87347485374691	7.00206721448984	6.7292677878798	7.07108736818089	6.86029249742254	6.95041313744668	7.02743192906124	6.79994720030202	6.90032894991442	7.03908042626223	7.21071949973719
1553396_a_at	1553396_a_at	7.1039565132386	6.82395469816065	6.73828271009095	6.7477102720678	7.27512795657435	6.83454676245663	6.86392656717721	6.88445094647143	7.18235511131082	7.17236090730609	6.97026374992962	7.15380745252622	6.96491930972452	6.95008171026749	6.60828510104214	7.14673062480346
1553397_at	1553397_at	8.48866764543004	8.56261480993625	8.55909379276744	8.67009131151087	8.5072085619054	8.47983386503718	8.76071900932862	8.52586224025897	9.2613915400663	8.90813416821515	8.95527685930884	8.96506170648295	8.73678243691959	8.71113060901139	9.35482823338696	9.19599583681998
1553398_at	1553398_at	6.30420534636719	6.30492551443495	6.27138569736082	6.34818538665955	6.28542472476702	6.38084897904388	6.29142952959594	6.18399549218436	6.45992214717825	6.41743498961459	6.38490845676192	6.52844701529988	6.44912383115894	6.43109440291683	6.6758917208007	6.47503807204629
1553399_a_at	1553399_a_at	7.47589294704578	7.25741263620468	7.48403391831976	7.45641032048979	7.3554205747861	7.35027104349805	7.44411838260408	7.43503957526311	7.58054422654016	7.56205135773581	7.53660948727196	7.65455811990138	7.37456562370346	7.43572399366504	7.47688904451978	7.62152449765596
1553400_a_at	1553400_a_at	7.78400900944472	7.86242643945269	7.89643179985962	7.93591822607982	7.60136287861982	8.07594118995378	7.88944181404203	7.85759119786086	8.37056861946841	8.18712376602851	7.93095714346055	8.06491411026578	7.75794802099152	7.6822266024426	8.30747863117404	8.23077893298405
1553401_at	1553401_at	7.72298149266729	7.6949588218507	7.59456704910117	7.66247669911266	7.75879037384252	8.01374446828435	8.10104202000291	7.82656008368671	8.00923567792655	7.91466033850264	7.80301478234949	7.91233764221881	8.13300548959508	8.31106500520677	8.1193281670163	8.1832646996857
1553402_a_at	1553402_a_at	6.5549269102393	6.46554966449168	6.36840511282796	6.39178141810391	6.51479156748696	6.43871731397835	6.31089436815515	6.28511271560224	6.28945026509696	6.32898214748641	6.2811755969903	6.31422443853341	6.46608510846094	6.48787963381122	6.34124885060007	6.28694380024444
1553403_at	1553403_at	6.40251836656891	6.561674054815	6.4486319457145	6.56305072681097	6.3440732899505	6.509289720506	6.4872735412937	6.44979192949422	6.36207568920856	6.40590910410527	6.40744117650145	6.36414329029219	6.37034616279085	6.35038278306916	6.48223916749776	6.3941716472036
1553405_a_at	1553405_a_at	7.14861111177296	7.28378650322391	7.28772656221915	7.33502412971777	7.42614030489099	7.22856725703751	7.40213887028252	7.4510628877688	7.80945213649362	7.53582346305293	7.54029095473016	7.76505946517473	7.32987575073533	7.26254171267723	7.64743569812454	7.93540576888349
1553407_at	1553407_at	7.14579712668212	7.06772200004209	6.93782888193073	6.84441924832837	7.25399942220708	7.3174690119455	6.89349675776393	6.92799540032426	7.4332520268873	7.50636452722359	7.06538444856098	7.14479501542146	7.26492498503751	7.17517482244039	7.40734050835234	7.3523166008819
1553409_at	1553409_at	7.06740375594038	6.98523720380708	7.24807750973419	7.3790948355775	6.94700412571591	7.1392277093798	7.49783914397538	7.28215928834208	7.48447743814235	7.21235935287781	7.32347883917303	7.54498715994022	7.13089814429097	7.37527294778823	7.71817066352132	7.41219947329823
1553410_a_at	1553410_a_at	6.25933698345489	6.24137167580454	6.28881466715634	6.39595449749423	6.23265231153765	6.27704643321499	6.30555305519913	6.36638049120009	6.5031401969444	6.38486276395478	6.31995016156219	6.46269387488681	6.33631952645487	6.31305108882621	6.49247370485583	6.49668271502086
1553411_s_at	1553411_s_at	8.61237672213201	8.66659180189705	9.65366550300644	9.6445590660555	8.50617226509315	8.51454274516449	9.45303109754062	9.45325641999378	9.68918843185975	9.65782606726158	9.91490249255114	9.90793601304043	7.9516339954128	7.89135199052965	9.30859971269282	9.34177563824515
1553412_at	1553412_at	7.25610919706635	7.04098366022656	7.16193170889387	7.31629982307317	7.06409889711784	6.9671631801767	7.17248766076557	7.40968684853882	7.35415655216302	7.11827882187666	7.43108282859603	7.41584670085544	7.10485756966864	7.23520606783321	7.43247982449667	7.46706726435338
1553413_at	1553413_at	6.47868968878471	6.57157794697638	6.58761706816505	6.54501616232826	6.53318521191997	6.64385437778869	6.59205343850526	6.48752048107365	6.46111578965499	6.47528026106284	6.5503938216669	6.51057644924975	6.53219843103443	6.50779825834418	6.69592650695451	6.66401070724487
1553415_at	1553415_at	6.15257657753943	6.18148828063699	6.22471039100964	6.28600596571584	6.17341596987327	6.26237485778353	6.24670337270578	6.25774080184337	6.22602340781017	6.35197588946563	6.40604975130987	6.08029577775782	6.23282435138486	6.32698859425865	6.41325995888956	6.34430111262605
1553417_at	1553417_at	6.47882467260369	6.52147899259514	6.68887107309986	6.80495489739055	6.55165929672247	6.50516432827995	6.70876091564823	6.60182109806089	6.79494106059988	6.65671614019838	6.77153164818334	6.94236221538985	6.50515141543849	6.72424982537225	6.83687394185214	6.83566887744956
1553418_a_at	1553418_a_at	6.45885653584298	6.50066586886223	6.55940766667489	6.75869115105964	6.58660495684255	6.48514379560569	6.68451205942767	6.63773327171593	6.6479412007714	6.59860949683789	6.73629675364068	6.86580140776279	6.44813815589405	6.49033725002323	6.73134643098	6.76369420221008
1553420_at	1553420_at	6.57910541461996	6.59404925728452	6.88435106415474	6.73260466433602	6.56271989244355	6.67822762014572	6.72498909510005	6.83066950682278	6.65390251636958	6.69564819093121	6.80103082292068	6.91289625704833	6.50096703691069	6.67045343293633	6.79583424142407	6.92524449984286
1553422_s_at	1553422_s_at	6.95229469599196	6.80348047185524	6.95841576564507	6.97149531144573	6.83898461112008	6.73712158616452	6.99046725228043	6.92838487952965	7.23347287685822	7.12954706969601	7.14681314525969	7.0248659439517	6.69936482495513	6.88903842074795	7.27487249851525	7.15885927458725
1553423_a_at	1553423_a_at	5.85762645067298	5.94222142162992	5.85568537731607	5.87612479784255	5.82055642411679	5.82730393765043	5.89850861456781	5.91209668634713	5.84544435995468	5.82825736678014	5.91739868160734	5.76189566965883	5.81956747950113	5.80268809184232	5.77315450420548	5.67388854521386
1553424_at	1553424_at	6.11759310250479	6.03354041057667	6.20818883016453	6.18783073601124	6.24529082012976	6.20762907782194	6.1547343002663	6.19966564226297	6.24855111786522	6.03492400314898	6.22634657302198	6.12835373479504	6.20816940578197	6.19279897640805	6.30469953067934	6.15875254455165
1553425_at	1553425_at	6.62292692610723	6.58568698446831	6.7368478923777	6.80086619816395	6.79610856563927	6.74358643719749	6.84738715199849	6.63103632086577	7.15984458632902	6.80214298100768	6.9001926056079	7.0990557263623	6.79582274978528	6.63435725702693	6.90418974091739	6.99954212341987
1553426_at	1553426_at	6.8909161478345	6.97637201094723	6.6161873545802	6.79382804339479	6.71844606352398	6.94790103989139	6.77400502359778	6.7385511722468	7.07657993069261	6.789699178266	6.68889964040452	6.94268295035305	7.11401860344013	7.05256580165587	6.75991548908048	6.8999875996823
1553427_at	1553427_at	6.94742773056526	6.8561217379621	6.98044526486295	7.09251428812244	6.90420546710209	6.98052322794981	7.06199929299527	7.07027222462258	7.04209174852322	6.9497548880971	7.14241605763171	7.12064577802359	6.85277658638288	6.86217620091422	7.05898307151403	7.150945139485
1553428_at	1553428_at	6.26628236878275	6.25688053630299	6.32407419166775	6.40887090560484	6.26587051343792	6.23575956898974	6.3438023869401	6.34619850602971	6.33352384176832	6.40198905826608	6.26646073554186	6.40253039705811	6.30860598956002	6.47836960786296	6.70950858043181	6.65393607428006
1553429_at	1553429_at	7.01375306135773	6.99799404543944	7.2418172927332	7.33159855671696	7.09119926438962	7.04049651534017	7.23327762752031	7.28669384577216	7.30662491030287	7.10809037264635	7.3390472194573	7.32430493190712	7.04934443715524	7.1288338760525	7.34870206789601	7.42614243331617
1553430_a_at	1553430_a_at	6.53147116582156	6.50842805943357	6.54806113313341	6.60757177417509	6.67799291637163	6.3925149949411	6.47360882188737	6.40084407648068	6.71099942209573	6.6097572232777	6.38866423900549	6.64275025972735	6.45487640595992	6.56265097556858	6.60381211230806	6.57353927849985
1553432_s_at	1553432_s_at	7.95537374074517	8.07666009790482	7.96642436272067	8.33205599641798	8.03056182630628	8.2535684334912	8.11679883022094	8.09529777915752	8.40600149741075	8.09675688839493	8.14310536383653	8.31829019005835	8.30046997519235	8.25979647338352	8.51177913384916	8.56903557987567
1553433_at	1553433_at	6.34710831536648	6.37001687066513	6.1028345087275	6.00161704312904	6.5136795995865	6.57776959047668	6.05449998169794	6.11765175127959	6.54598305143219	6.5621203545096	6.29726186809599	6.45130099714031	6.7391059108107	6.6979198475242	6.76679342580848	6.62586108576182
1553434_at	1553434_at	6.16061689727535	6.03570216888121	6.15872097817328	6.09928235766394	5.99297749695566	6.13754197775145	6.2260543135546	6.22098094595628	6.01206591842476	6.13916431962678	6.24377289637305	6.11493367642703	6.14173045465754	6.08213404792227	6.17253854338459	6.31486079951942
1553435_at	1553435_at	6.57024943217648	6.56004456676207	6.63873929902218	6.53134932869959	6.47791403664365	6.82383476198791	6.72492380745438	6.76640299760713	6.61534427181452	6.60529075513758	6.78552883876911	6.73137078137964	6.56236983368615	6.7143349330712	6.79194989513446	6.7039118977765
1553436_at	1553436_at	6.86052819542187	7.10792116318931	6.9765122842493	7.00076347985135	6.78954185653463	6.95674482670071	6.87854063859563	6.89288222902	7.43566161023402	7.23017776859433	7.19783456100084	7.28650852338525	6.948809138504	6.99707257365536	7.25049131437845	7.11374823051145
1553437_at	1553437_at	6.64760341847962	6.70948950010214	6.63716936152917	6.79387922539422	6.72990482493469	6.75694886341755	6.75358025456112	6.77776939650865	6.88845600905746	6.79332994724177	6.71322830428522	6.97089002734796	6.57511304955941	6.71834714185894	6.76547464286603	7.01019067170811
1553438_at	1553438_at	8.52795290536678	8.67480549226974	8.36894145106613	8.5972111978333	8.53364811206903	8.85125172723077	8.58745297767335	8.39302901072742	9.31192563841185	9.19350628038013	8.8022642121398	8.9662221079886	8.6407777423912	9.05635422022636	9.29876577748696	9.11436498524025
1553439_at	1553439_at	7.57571683024626	7.61228928114128	7.89457928684702	8.10434180635962	7.58584978096021	7.85601557831562	8.04444027331111	7.8038061391259	7.86980917741357	7.59581642409559	7.85083138794325	7.81974829651468	7.67847564281145	7.93975042929238	8.2637439550074	7.98666624722321
1553440_at	1553440_at	5.9663056243385	6.07552441619094	5.98513477447181	5.98665766898368	5.98229605619448	5.98936916469127	5.96530752214494	6.02900757865491	5.77236550756182	5.68718600150126	5.87085348310374	5.89836830952894	5.91659979169221	5.8957477157768	5.72161002397519	5.9885557126509
1553441_at	1553441_at	5.84970999682567	5.88785238379404	5.84537393949085	5.87556339974601	5.75694762541925	5.84613291208204	5.78515393803607	5.79489487175837	5.78265070813942	5.85822884811262	5.77399843317264	5.78029423468807	5.87536399614275	5.88421383740236	5.79045850469316	5.94239984035807
1553442_a_at	1553442_a_at	6.82657978909779	6.80204341138337	6.88923609291298	7.00630759637655	6.84308914299748	7.04798920980092	7.1998948652639	6.83411735450928	7.26267693168704	7.10722393908031	6.87605096485194	7.03909611019965	7.12291931882474	6.85748928195179	7.0136467222917	6.91198421761527
1553443_at	1553443_at	6.08205131814451	6.31840358370228	6.35356820321478	6.22845266994141	6.25287573589014	6.3015595569452	6.37182043612859	6.31049556869033	6.29099417022434	6.18950537907645	6.32461183791454	6.27823002016283	6.20586770876519	6.34172442829519	6.48273568522523	6.20873931080211
1553444_a_at	1553444_a_at	7.17682305319239	7.26434955856661	7.39277951001368	7.47806471181989	7.30366797193964	7.27347503210435	7.48874003110707	7.41220971354121	7.57030019601626	7.3215984881357	7.40910634162828	7.60976662396093	7.26090204552921	7.45698212566443	7.68537352306044	7.77930509898033
1553446_at	1553446_at	7.1428157138296	6.94770293852719	7.36926382789901	7.39512442147864	7.03372471866627	6.94990987761092	7.42411215100692	7.51325668965126	7.56979864423337	7.48189973980273	7.85439092836033	7.78725176352359	7.09998301515798	7.3680029206574	7.75500072625793	7.81360845605677
1553447_at	1553447_at	6.54323676245707	6.57460879252664	6.64593506150509	6.56935896856284	6.57298726436419	6.54810925520515	6.68541329642297	6.64097902121811	6.93854296789004	6.75465975636127	6.903794064794	6.61935640446588	6.69653909003183	6.69591641441169	6.86348116449067	6.84264762052621
1553448_at	1553448_at	6.31312587006782	6.21836034588098	6.3814468306387	6.35516064567963	6.30154164897599	6.42570631023561	6.42134626342994	6.40593975605664	6.39043477023903	6.32713795351278	6.42390125531124	6.46328439665637	6.27654240292314	6.34038757143558	6.53198510910826	6.36580798296221
1553449_at	1553449_at	6.60745511095666	6.51723672616332	6.43448051900982	6.47465867854306	6.53823120259453	6.42986387463433	6.46720703722956	6.51524437040631	6.81279197795215	6.77338108408347	6.54551603908925	6.59208652991494	6.8153212904674	6.81149436022994	6.65251598922561	6.59816965210285
1553450_s_at	1553450_s_at	7.39488242627492	7.64133510213425	7.72369334562881	7.76005352757499	7.52117350171296	7.67761693268443	7.65525936703798	7.68579992055024	7.57714057214173	7.60444755303959	7.91236668128742	7.81461728147278	7.40545971151436	7.58654222931041	7.74865666427579	7.95816800955653
1553451_at	1553451_at	6.33277880721869	6.36675040107282	6.32700199829107	6.40415459364788	6.29453545317683	6.39279036640669	6.31354718070889	6.45928425692669	6.5035717267712	6.39557524922035	6.35067097351984	6.44842008862883	6.3604213657523	6.46700871736064	6.62522467324653	6.54316038844515
1553452_at	1553452_at	6.52224068363528	6.54213813247769	6.85049802394691	6.92876814484757	6.4086230000445	6.66036059017344	6.84140844969531	6.79710689964589	6.90724282373043	7.08039485811502	7.1557505342904	6.97739977524707	6.56737420469955	6.57108772266787	6.91405067282517	6.8422703158019
1553453_at	1553453_at	6.69388315927467	6.75675574147089	6.89790551198582	7.0944738218468	6.76450283165624	6.94341829560236	7.0050086418695	6.98552822589964	7.28529310456901	6.94288897723878	7.0965828517975	7.27516376210689	6.90650595904621	7.08184894050667	7.30206737501104	7.44965115620604
1553454_at	1553454_at	6.03246565785776	6.06000763491864	6.13232803262568	6.08934648739161	6.27123174905095	6.20635539608977	6.13824100531554	6.1162501055792	6.21667750927974	6.1590159670663	6.21590435820111	6.09800681225685	6.06492969603012	6.10011836872562	6.23564610059472	6.25174265002539
1553456_at	1553456_at	6.71423644465984	6.72898712103229	6.90431865214883	6.92118906381929	6.7038519310775	6.76024213164016	6.85676709582282	6.91053071970122	6.85006534373471	6.67322869042447	6.84196577183175	6.79588820658353	6.70360008209836	6.85613493768563	7.31891756759953	6.83594816210113
1553457_at	1553457_at	6.68701654650125	6.83362254838275	6.82368515843394	6.93024007359109	6.80268059559699	6.93112313534093	6.97217742014251	6.97459387234885	6.95297527245351	6.89558112286319	6.87172643145876	6.94230516853652	6.92638055437771	6.91248484399053	6.92248762923151	7.07734380797475
1553458_at	1553458_at	7.24214520602255	7.34026263880199	7.50503797222747	7.49226865878014	7.24402270581079	7.51199180779609	7.2958057651304	7.31023294833241	7.76235359248239	7.48668411736894	7.51662126656245	7.65695592889265	7.38507852717163	7.34067972181481	7.95451003582377	7.93355943237338
1553459_at	1553459_at	6.93421021603173	6.90040174682996	6.91919581974266	7.10221970510487	6.83954685561362	7.00083740261108	7.13383508249722	6.9525864008225	7.13093024554823	6.97826372383458	6.93484984164519	7.04196988766964	7.04924641953775	7.08576485151713	7.18300198875407	7.14407232440975
1553460_at	1553460_at	6.64943481861798	6.65149144952058	6.80576525649157	6.91226826679445	6.61151589543418	6.74699423751747	6.83430370881425	6.61037518858501	6.86925254602799	6.92346719446881	6.90197652313798	6.90508785293985	6.76800103622452	6.82602390383601	6.91529578716922	7.00622088317377
1553461_at	1553461_at	6.89904030303368	6.92560498257991	6.90886571809842	7.10994873231141	6.67633431916249	7.04020594709769	6.97029335335518	7.00242691726833	7.39405534153063	7.14106046932523	6.88216339956608	7.35124452105804	6.77900384154036	6.94217548940203	7.23732317953235	7.10550972263206
1553462_at	1553462_at	6.60304864821769	6.64533414628172	6.57628444434472	6.65007841682896	6.61674339334237	6.77703702455904	6.51222103267173	6.63683293684666	6.85639849216806	6.88386140716416	7.04062512209605	6.84805842850351	6.47181262389497	6.57846555761901	6.72556141993265	6.80522980948628
1553464_at	1553464_at	7.51383019451541	7.37478937329552	7.77287439249492	7.93867690565601	7.63907606110614	7.71457824914376	7.88310789142005	7.98148208245147	8.01059778127161	7.89653157933719	7.98739290134725	8.10484286145708	7.53979034535161	7.68408728996817	8.11328315699935	8.03786969858704
1553465_a_at	1553465_a_at	6.84628624031925	6.81569766297507	6.89880124045492	6.91889918720268	6.89828599346145	6.90191227956021	6.96071211010701	6.99574742728673	7.40858847460283	7.31999266904548	7.08716255631132	7.2103417491721	6.83489931468054	7.10112862921536	7.35677295478642	7.68985928618298
1553466_at	1553466_at	7.34651629427145	7.28073012430489	7.64028180791941	7.82005295640263	7.25543501079204	7.35886147448123	7.74598353575273	7.45376852779181	7.58007268797366	7.50635249363228	7.74098518946451	7.71870191871265	7.53100667781769	7.46469214867936	7.93989507457184	7.81064557076331
1553467_at	1553467_at	6.52983167066736	6.63805997623762	6.79566300016732	6.88447111486696	6.6367231646977	6.84093749822102	6.81710804584459	6.78059918097769	6.58119951333499	6.59666597337583	6.66609303775052	6.70816312200671	6.69488992520514	6.57921119708719	6.85652055142238	6.75783291008307
1553468_at	1553468_at	6.93750970134871	7.0130924403363	7.27098835514614	7.62400027848557	6.80727751051495	7.26775621365022	7.3744602135638	7.15478062006307	7.47692572286161	7.10266622891537	7.11635215662092	7.42604193870961	7.11368053397013	7.18336211684978	7.44575710079281	7.17592367865793
1553470_at	1553470_at	7.20039003912302	7.20216788525221	7.54320097925643	7.46196221086226	6.60168748401957	6.89651921450366	7.2850331430608	7.32891550047336	6.70599052972314	6.65778374310649	6.81088855284419	6.60877862034939	7.24014507655441	7.33118825047324	7.32475887256864	7.22579561048947
1553471_at	1553471_at	6.91125957669388	6.8593419008049	6.88511259034508	7.16120426645007	6.77205883020149	6.9548747399471	7.01720970780732	7.00483064095241	7.08184880916119	7.21193521780408	7.32732489247406	7.24636552138234	6.9431610911255	7.10048065196443	7.46987182368973	7.46804248750093
1553472_at	1553472_at	6.13211142478019	6.11865219667815	6.07791833971323	6.00052362514608	6.22534666291706	6.18392224420718	6.01622130806677	6.18593766441068	6.40210931798289	6.37714810351032	6.35741762024956	6.19332629499831	5.99635197863814	6.28112557783438	6.44076011828367	6.35194428975785
1553474_at	1553474_at	5.93177723355428	6.01977245106449	5.95004137539807	6.06961728035718	5.82506417244336	5.91268752527479	5.96806317549416	5.94137437599734	5.94728579711914	5.89317782285539	5.88676772392107	5.95144288802515	6.04651738216179	5.89149156526936	5.96797369493701	6.04736608542485
1553475_at	1553475_at	6.48891852592803	6.60147139631891	6.77282162450013	6.71067487906789	6.47284490552221	6.62971548283608	6.66792581608822	6.66525492475332	6.89929509666098	6.69283580017783	6.79181451394742	6.8778758487343	6.60414888387468	6.69867965401918	7.15895776256251	7.17548827875818
1553478_at	1553478_at	6.77676935366467	6.79440910866059	6.84846919928247	6.85534465640558	6.55536640111942	6.65541876329414	6.85135881285526	6.85775374397349	6.96170495134724	6.79574746797427	6.89419463812949	7.11240712550227	6.8837699698005	6.84125253482487	6.86496400442905	6.81890342452615
1553479_at	1553479_at	6.67055792846338	6.78615887572712	6.98976249688618	6.89328802053019	6.60306158381867	6.83261522183083	6.9733147884776	6.74060926274036	7.33873356976765	7.22546366236863	7.6320018310814	7.74642370748691	6.46858226963022	6.41072856392226	6.6523501807718	6.59502912976054
1553482_at	1553482_at	6.4665804004974	6.44257161900693	6.46894464708005	6.4837274615753	6.36984637785229	6.57486077468425	6.53184743931305	6.37608243839603	6.51930528730988	6.44243842051392	6.39562138699522	6.71837362687256	6.54009788141479	6.40066703732267	6.84511287814469	6.65127160717229
1553483_at	1553483_at	7.75572295689361	7.76101353308157	8.28127706045306	8.15774409563517	7.81023582116141	7.91939955972207	8.24990178606835	8.11554600380712	8.07321233497646	8.42662917649553	8.41690777888552	8.51349064957423	7.92621882719487	7.94911177040904	8.28346443198702	8.33076078768046
1553484_at	1553484_at	6.04279828485274	6.03079956601431	6.19991454828659	6.27548220491765	6.08494977539302	6.14695353738451	6.22688967985409	6.22844152263021	6.20288712657051	6.16251915111104	6.13664252830586	6.30417161441497	6.21098616990077	6.11197180047474	6.2760831664764	6.18753802306908
1553485_at	1553485_at	6.42193945713995	6.4383236730095	6.69293645997285	6.66702004406693	6.36243652307428	6.46605773283476	6.59693519899172	6.51158818436058	6.53920456055141	6.60051734092623	6.53626437034378	6.60696123607427	6.38881996049439	6.42533716138668	6.48506955682588	6.44685142414872
1553486_a_at	1553486_a_at	6.40929947679528	6.46348981943006	6.45160592165381	6.42574339129694	6.24736955181731	6.43013350333358	6.34414918869014	6.36426332233424	6.5958729677257	6.47630979420031	6.42802972166247	6.55518954917614	6.41722956916824	6.4961968682185	6.60486361654601	6.62764360909187
1553488_at	1553488_at	7.12977634854635	7.059622742791	6.93948047380133	7.13732375015995	6.92917219701538	7.14446980843334	7.12232097190258	7.03797275566235	7.14465114109983	7.07983373616882	7.03851212430882	7.22629581528841	6.93368104794526	6.99336479566019	7.07390859129999	7.07506735722355
1553489_a_at	1553489_a_at	6.90624006884676	6.86928050039548	6.89168580829985	6.9800014790208	6.88882583006655	6.84233649968753	6.87004845797154	6.87410445626392	7.12816926231419	6.88916931282245	7.00584831453893	7.0690550481687	6.87074186574829	6.80958709132833	7.01668484192602	7.10352371831921
1553491_at	1553491_at	6.65744972715683	6.57640304554634	7.03176507626911	7.14964423160519	6.62654248543279	6.68490542617494	7.10250060331781	6.82496835188002	7.04170109360322	6.84760126796399	7.07566996074301	7.13041658932406	6.7424614784332	6.73226460443732	7.15133947266685	7.16167610171601
1553492_a_at	1553492_a_at	6.89813926453992	7.00694500647187	6.98134842306516	6.870061637177	6.96107055657558	7.08200773144833	6.98768748120011	6.82452978105096	7.16580757338825	7.23762204102379	7.19962170242809	7.19841730111392	6.91983688484801	7.00516958779838	7.05163546818479	6.99382941130088
1553493_a_at	1553493_a_at	7.83148164652248	7.80854053970191	7.91456087093823	8.07847459813242	7.59993420321568	7.87208148944631	7.95320838757239	7.84022386676378	8.22993417272604	7.92227286885143	8.29182537950492	8.25887062887826	7.78924311491649	7.84629152285149	8.09635777942188	8.17430748224266
1553494_at	1553494_at	6.25694108000623	6.32997051838554	5.96117873706699	6.00148650860417	6.11723796579961	6.20214093671037	5.93020276368874	6.13015281063533	6.02233749278844	6.03576477435659	5.92636607334984	5.861310083837	6.27451353231089	6.2070220130353	5.94224575642335	5.95133346928927
1553497_at	1553497_at	6.67540380764158	6.69530988843562	7.01289364326126	7.02636768824085	6.73887626227853	6.73058820976459	6.98474761594803	6.7765869418377	6.75474810298586	7.0656476415584	6.93013184124369	7.08360586542636	6.77457676509613	6.85056722661995	6.97174972301835	6.91589165121634
1553498_at	1553498_at	6.62451440783043	6.5993594110806	6.71392621826145	6.68297953068896	6.78472876257201	6.73799193046196	6.56711991666856	6.61874712519786	6.82076962416688	6.76150675529838	6.79721549313936	6.67870419940598	6.7709305190836	6.85564067995414	7.05566723261172	7.13401455435108
1553499_s_at	1553499_s_at	7.56997261576341	7.5684199523258	7.47305061758787	7.62865347815969	7.52399900515801	7.65019782689077	7.5107675658444	7.55946463536453	8.09762560308961	7.70239446304412	7.75201822405914	7.83530188929135	7.4745124117807	7.66971153691072	8.11400545079691	8.18179211827224
1553500_at	1553500_at	6.82090845130564	6.81882827731896	6.89477670288569	7.0627038458199	6.91045495738287	6.97693319166202	6.91549766917251	6.87719224174524	7.15621162388531	7.12083632090383	7.12441477643967	7.19476122313992	6.88157597065552	6.96607221290568	7.33685220461947	7.21674272235198
1553502_a_at	1553502_a_at	7.30418151912383	7.12006645051807	7.15673722998998	7.22646312074005	7.07189679601084	7.296102112099	7.1869014179907	7.19592125557203	7.53232055090875	7.43825729242184	7.28122821734712	7.43520073372435	7.2100871975882	7.53724757550322	7.35071597903185	7.11554849723576
1553504_at	1553504_at	8.4267609103942	8.57419131934754	8.63523507843787	9.00568551326033	8.56850060710803	8.90584141976269	8.72611227364197	8.75115609908403	9.36313079181082	9.13589063253043	9.09458341220652	9.20686660282523	8.81801702684844	8.72620388189833	9.36206395839469	9.39652676238497
1553505_at	1553505_at	6.4402907875734	6.4588369495291	6.47957474391319	6.6281700222102	6.39143214337995	6.37419243544167	6.45788761191377	6.50068146978994	6.68498119663235	6.60006726442832	6.55179732122674	6.63163306953786	6.44867199464899	6.56014813602711	6.683900882454	6.60641893354199
1553506_at	1553506_at	6.56788863261366	6.64450772545998	6.81459670079122	6.89470570864756	6.47051094361421	6.68257125129226	6.80165516584491	6.59172118128625	6.67154176794663	6.69064337521506	6.75496219030916	6.78354219271338	6.61613655686947	6.70558911298083	6.93919342097549	6.89427946582758
1553507_a_at	1553507_a_at	7.68923942049228	7.71866039106539	8.27682060563444	8.25965848609262	7.9494116039253	7.96485908517899	8.03915704849421	8.37351907517413	8.41726542514709	8.32061351834292	8.54087230961967	8.58914485588832	7.99743372317777	8.06895210205495	8.38142904287537	8.47816399401232
1553508_at	1553508_at	6.84492563132384	6.9996448088932	6.9115364325986	7.13092617977476	6.7244387558156	6.80675888053636	6.94928684987576	6.92246534011357	6.94255944510843	6.84607543116969	6.91705427810809	7.11156467119595	6.87533699968618	6.86008023342645	6.92702777276689	7.13219100776226
1553510_s_at	1553510_s_at	9.56771561544297	9.65024543594652	9.66287827155215	9.64736103481613	9.38514150771933	9.36066710279797	9.30270402900688	9.28179221376204	9.98490011102117	10.0269420742074	9.52889398093253	9.47051339059273	9.66232560953501	9.71595404621248	9.63201412763922	9.5085750604305
1553511_at	1553511_at	7.19426157971345	7.29469297737704	7.40733803101628	7.41719253695837	7.05572609784828	6.99980683761755	7.34105730517274	7.39005566593431	7.16130002611926	7.24230903896594	7.3752626822814	7.49531146821226	7.21668510658237	7.22944993830621	7.43348969261165	7.36823553539922
1553512_at	1553512_at	6.55659184917656	6.59893147157642	6.66545592270957	6.7800400716311	6.57331523182397	6.62983609035518	6.63202025954166	6.66876118750327	6.52902375611023	6.49257054880889	6.60419317156098	6.66137336242083	6.59722196981418	6.49392191438662	6.76087177665748	6.67740860324548
1553513_at	1553513_at	6.2194172249698	6.24237187263695	6.38707910083292	6.32573225461653	6.23163636661171	6.36607749106401	6.2848381412019	6.20796568868574	6.445232296118	6.26820550620259	6.19762316144747	6.42339143265267	6.31182815553469	6.40086373668201	6.43395830576348	6.28775972238947
1553514_a_at	1553514_a_at	6.53976391396831	6.6457198357046	6.65580948647844	6.52217642328265	6.53272553203249	6.60515797631661	6.64430088998344	6.5052167357231	6.75391683660482	6.73036708628813	6.72051592568473	6.8251052855968	6.56613437725304	6.57193778807103	6.65357186251546	6.75376450675944
1553515_at	1553515_at	6.51156972567448	6.56647339690571	6.60687718771994	6.72811145031968	6.47586598035663	6.61913910806764	6.82318772002157	6.54950794835294	6.67497523850709	6.59440602432035	6.54013213382668	6.60476596688111	6.64955172599488	6.59201008212858	6.53718122726283	6.60732193148642
1553517_at	1553517_at	7.2478891554329	7.22784824662628	7.38917884818806	7.52363193125442	7.25155942897678	7.34784703323159	7.58345721044959	7.33750323514911	7.66665387457879	7.46346893560003	7.46612363568765	7.68245508765418	7.3714435373476	7.59927593803642	7.950711702076	7.86374819507553
1553518_at	1553518_at	6.47766533293674	6.62822663305651	6.41915627011036	6.66969548985458	6.43494564658474	6.61519681468106	6.53144681711935	6.41555815009754	6.28498526991066	6.33461267859254	6.58265679779916	6.64437251245051	6.53932657034347	6.59867244914107	6.8010214434744	6.70718776373199
1553519_at	1553519_at	6.43583152281528	6.40275964624617	6.46469836518038	6.48519859194502	6.4329023965868	6.3867177379436	6.36716688944598	6.57162803798717	6.6450733511691	6.65444277322395	6.59838944490375	6.78297748061635	6.36747604753025	6.20486023505183	6.69253572962499	6.82959185556348
1553521_at	1553521_at	6.74330939658133	6.75279750818344	6.91472097074892	7.10763963493421	6.65517624428363	6.91386239699133	7.13729637965388	6.8891774815509	6.9688620977768	6.94110012785006	6.90367263665048	7.10596605642397	6.78630474659286	6.8239351920492	7.0088408463763	6.84288597812046
1553523_at	1553523_at	6.74375439531693	6.66871954961167	6.7196042425766	6.82779352713458	6.53400636492158	6.65523897436321	6.82676784831944	6.72073601678048	6.67847103303584	6.57050024843107	6.79484840715397	6.6907530691012	6.68091414851179	6.82331970730326	6.81291616906819	6.73876237392329
1553524_at	1553524_at	6.60885026707538	6.5678815238438	6.46243484919921	6.34013537119889	6.55185763269797	6.57040337037033	6.43642383177503	6.6323819729431	6.93456342096261	6.60834836888263	6.58793007280269	6.58601062221469	6.57044073700558	6.5324224970991	7.02251244131413	7.06340054910226
1553525_at	1553525_at	6.84465982812096	6.81693712957912	6.95740121366217	7.00203553429212	6.71250135960915	6.78051703629391	6.98345704549473	6.9579877617473	6.76418842191185	6.85466292541828	7.09226259101291	6.96616378177627	6.76199910201761	6.81745641404046	7.13979633556755	7.02792156179717
1553526_at	1553526_at	7.06034238411725	7.17702930942137	7.28258734979672	7.40170550824715	7.00221650075118	7.13743676308181	7.35886651937443	7.39830520664956	7.21355300484698	7.27441468565049	7.43294778685397	7.53535638979723	7.21339733252697	7.28495033899346	7.48074583897292	7.52992729145616
1553527_at	1553527_at	6.77588867107722	6.82290678334982	6.90525885685574	6.81641953685763	6.78504226646096	6.85585083476794	6.80729319949916	6.74157864492139	6.89146613725064	6.83284619002164	6.93601909300248	6.95825864035042	6.87898996778633	6.79571767644094	6.9364643944276	7.06747784851338
1553528_a_at	1553528_a_at	8.64708292416135	8.65870737236605	8.7007686660775	8.69258211128777	8.78987139114548	8.77032473072973	9.02161384960776	9.05533326655141	8.25573542498381	8.28993965315127	8.14257095372746	8.13884461990374	8.88672548724635	8.83868021815983	8.84861740847878	8.9135568000133
1553529_at	1553529_at	6.72990252721007	6.67534303044067	6.80051048550032	6.91129200196658	6.72786047183943	6.71277421611831	6.71111570349963	6.81940378554908	6.95304770229079	6.72988461984933	6.79191988874731	6.83964031109724	6.73105112019884	6.73428612533496	6.90744287670284	6.82823332179857
1553530_a_at	1553530_a_at	10.8393728405702	10.7904108011427	11.0485282128107	10.9934886099	10.8044651015003	10.9223371037693	11.0207868309131	10.9745392102803	10.9980387358499	11.0943298141444	11.0231458317713	10.8756122961038	9.40840608815098	9.55590115300313	9.29990757761562	8.73838511163317
1553531_at	1553531_at	6.77742039890954	6.74295229767072	6.6672336031883	6.69835727937388	6.87916887478472	6.86687828108456	6.67875927938765	6.57797811135322	7.2098541217862	7.11392946916777	7.08853025324076	6.95937536182938	6.81401000786046	6.95327433612297	7.35659953110446	7.29635765197736
1553532_a_at	1553532_a_at	7.30515335020266	7.35058594232335	7.52896499025016	7.7620981896893	7.13628494148609	7.52009397020811	7.67703299096431	7.67798640513604	7.43969111773242	7.32684647752434	7.63842620712885	7.71569648096006	7.46150462510454	7.37809295503374	7.69166133154662	7.70466323615461
1553533_at	1553533_at	6.79301197971364	6.79161575566823	7.11038925362397	7.12978037871718	6.7071843297994	6.89516609879733	7.02227722834502	6.97754902700537	6.93755265121541	7.1294669119762	7.04671465223773	7.15686150677495	6.80519671648561	6.76608682805415	7.25039166052164	7.02080105628561
1553534_at	1553534_at	6.52239007394649	6.39992780721314	6.41640174926786	6.39806975971127	6.36115155975365	6.31563478797547	6.3634971656678	6.52525034138232	6.51376290414542	6.46927516827875	6.57308352380105	6.30579259923063	6.37830444951849	6.54528920748228	6.53657836085815	6.59751954514565
1553535_a_at	1553535_a_at	8.24563339912971	8.27594992037104	8.37222497245225	8.51820173764786	8.29739871939361	8.54259458675119	8.46015842134924	8.3261471205514	8.86922967988751	8.59371610063451	8.52705549818259	8.67848014556355	8.42412652691334	8.50091691912836	8.82261925030552	8.71175233621936
1553536_at	1553536_at	6.50096626204978	6.46140775688273	6.54011751861313	6.5665317056599	6.34041540045066	6.48357973014084	6.60690260159218	6.46937366789708	6.61762461734614	6.47303012924369	6.5578224730394	6.41402371978579	6.35348008634104	6.52129986224298	6.57047288862678	6.57468577805739
1553537_at	1553537_at	6.53000643704131	6.51129619142512	6.66132111247484	6.66372565409247	6.47993476573893	6.59634731312446	6.58915103855871	6.66443576586699	6.71435934038512	6.50435057847966	6.6153690627603	6.7078517143189	6.42573045775745	6.61989197205442	6.6538088328781	6.59748109425794
1553538_s_at	1553538_s_at	14.019509378564	13.9693868123689	13.2713251554612	13.244540284197	13.8855155582644	13.736829860745	13.4044794863623	13.4483000280265	13.7369390361611	13.7486933904885	13.5498707533293	13.5838061112681	13.8766615724605	13.810089811488	13.2387566466668	13.3189567643545
1553539_at	1553539_at	7.0681469575138	7.07005367115798	7.12135375704394	7.15884069092724	7.04938963231631	7.16038084668744	7.11504825322626	7.0581233663153	7.38414410806368	7.25578983578466	7.27003749620489	7.53140982826345	7.05734848349629	7.03586404302022	7.24675438194739	7.38538721652704
1553540_a_at	1553540_a_at	7.03122506661611	7.15492688638875	7.38113187206497	7.4020555475053	7.06477027191481	7.27194345200769	7.41048864286313	7.36249810350965	7.15807367880952	7.13591746876005	7.26506028048747	7.33505904205079	7.13693962360773	7.21484004507027	7.5711250162199	7.43123934803536
1553541_at	1553541_at	6.54699023691538	6.53137683113425	6.67432904244634	6.6963861080133	6.54493542791404	6.82673396992926	6.61006258276401	6.75817956995293	7.01102845790908	6.79915779134519	6.79240976642395	6.90142212167468	6.7397850144776	6.87411480839595	7.03216806775968	7.09194043030545
1553542_at	1553542_at	7.1050465766904	7.07454565305096	6.32526090415301	6.47023938627891	7.25888756998072	7.15518320611404	6.54192961371004	6.42263533563817	6.79160163907058	6.84975288076651	6.48751364892964	6.51978306795359	7.37252360204037	7.3117150185635	6.47312510401332	6.56511995236655
1553544_at	1553544_at	6.69980857640113	6.76129648193262	6.86027138352017	6.90089457901139	6.79291181029281	6.79093251657481	6.86933201585986	6.91767071695367	6.91346459644924	6.93275210969497	7.16710861433279	6.9851909584395	6.85427613042977	6.85973682108028	7.38147239689059	7.18259871959871
1553545_at	1553545_at	7.68041871192587	7.65852472547295	7.68996571696082	7.86574423609261	7.61062114491692	7.95449742637539	7.83894348212326	7.79210512897978	8.25169081592614	8.02086715376019	7.88190070970481	8.16868958949682	7.55844967368538	7.81268611523718	8.35452254608801	8.35014841232064
1553546_at	1553546_at	5.85255124692546	5.89302429851667	5.88854095147261	5.77946029721246	5.95499302109043	5.95909994024713	5.81304790128732	5.91439098322923	5.91758734509752	6.03929063428578	5.82929693466452	5.93393320912886	6.01091261459212	5.97879375869286	5.94496125719358	5.90290601612191
1553547_at	1553547_at	6.38385244424189	6.35865746263416	6.40809055806316	6.47345692213537	6.39729233840917	6.34655309433787	6.2909996085403	6.32832155163114	6.42072063951388	6.31912685518463	6.48339866763864	6.55835902763844	6.33330830417738	6.24990761338503	6.4431048431697	6.35281403137355
1553549_at	1553549_at	6.30123948354489	6.39319165510885	6.46303226610735	6.47945581735167	6.23229358590064	6.32607143476063	6.31003292927945	6.48316969617091	6.49609071697769	6.38956190284623	6.42624386692147	6.43292886645493	6.39488218577661	6.37323945029854	6.58576425615211	6.61403445448251
1553550_at	1553550_at	6.37671115129645	6.42325846319718	6.44247706684024	6.60896722833622	6.39095475094762	6.61442464291442	6.45080347269825	6.47794987387743	6.70956640126539	6.48636065851472	6.59159984860142	6.62766801601716	6.5048283127512	6.43966297002261	6.61571162341794	6.64034095547423
1553551_s_at	1553551_s_at	12.896635445709	12.7760145088147	12.5618842356818	12.5732865386949	12.9552404265714	12.7007140756622	12.5376463762602	12.6252701045833	13.1651707811351	13.1201365955281	12.8580441015706	12.9199155028474	12.767498794654	12.7827641041723	12.4558776746547	12.6062060515226
1553552_at	1553552_at	6.49517454077692	6.58530945240735	6.46077171776156	6.52640606551115	6.44602707247918	6.46881914233089	6.50410784012532	6.5698529014221	6.51459527267584	6.44322884322465	6.4058472178756	6.53427823974841	6.50674780903059	6.54338352536783	6.66067734063374	6.3918946649457
1553553_at	1553553_at	6.53102839450348	6.46324642750221	6.417320845724	6.52636103748806	6.39496832308109	6.4513941054857	6.44827257432306	6.45307170807456	6.49770399540927	6.43200730968701	6.502611636463	6.53208679734822	6.467022377799	6.61102725278467	6.55843927189121	6.63023715351043
1553555_at	1553555_at	6.76304189445425	6.77254432240697	6.78584460662075	6.81710335581702	6.83071326532722	6.72646210982785	6.75326700567982	6.93271949201179	7.02391747393493	6.98520359205598	6.91034069400309	7.01202035196789	6.77578178739719	6.98668524457554	7.16338455163918	7.16376793347292
1553556_at	1553556_at	6.29088082759926	6.33830663030093	6.31442167085457	6.34038933357924	6.22390289730234	6.41998064241536	6.3548352023588	6.35549412589069	6.32060339259567	6.30063750924454	6.35575000180203	6.28951006114887	6.29397495953811	6.30973947719469	6.3022688323027	6.27028326837254
1553558_at	1553558_at	6.3978362197698	6.4703950509599	6.64597169200013	6.51064436711239	6.53218042146189	6.59256676913326	6.47855996881897	6.54567953184406	6.54928586661722	6.61481613387924	6.72312801787099	6.67529131718639	6.58796627304011	6.67585083438366	6.98111120203471	6.7564963328904
1553559_at	1553559_at	7.14460471921652	7.19082126951117	7.33548735661811	7.36527540999963	7.0537781613178	7.1809638289864	7.2665280783637	7.38711356442326	7.46631960314348	7.53739389329193	7.58901012420978	7.63996078919178	7.17916992015755	7.32804472724142	7.60060818111033	7.64033390155066
1553560_at	1553560_at	6.44140673028718	6.50462244618527	6.5892672384446	6.54156142995075	6.41618706783948	6.45326086190572	6.63375186207369	6.79406697376856	6.60431620940948	6.61066091707651	6.6097183511724	6.61712783065954	6.64300836120776	6.6254651992475	6.97609937834242	6.92523332654658
1553561_at	1553561_at	6.27941522303436	6.3727634091866	6.29513707836139	6.40907692401497	6.24243769697991	6.37884624254873	6.37788159283911	6.41420097594012	6.49994385528746	6.38210542089372	6.44290726941082	6.36033521731432	6.34925263072112	6.35833216578308	6.38957088144508	6.33057406406997
1553562_at	1553562_at	6.37765930763828	6.29400769622316	6.38288653828159	6.48584040141716	6.35751156363963	6.34966625370463	6.39457429313965	6.44184364821119	6.54470467217335	6.54861699107586	6.43336818069559	6.51896922693251	6.55502185205261	6.45871282185465	6.66204255244644	6.70246894793917
1553564_at	1553564_at	6.70257182815773	6.82331678671713	6.84181195879519	6.9472979617443	6.80667378232768	6.79876603465448	7.00137447691762	6.86646465371443	6.87507489205036	6.84418150607036	7.03862233440751	7.06326226989037	6.85720677447137	6.98484182630531	6.95684068277326	7.17914349281271
1553565_s_at	1553565_s_at	6.84421976828144	6.85294295896271	7.0032319315074	6.9643963156234	6.69681335194285	6.73182541225641	6.82559499026916	6.88992808173328	6.88513767755974	6.93085958432239	6.952799816636	6.89144263936706	6.91414158356814	6.90019877881119	6.93415445036187	6.84926783247615
1553566_at	1553566_at	7.81751698141344	7.78924949360716	7.93458025173309	8.06456077472081	7.69579744023197	7.86352880777806	8.00185004758956	8.00656720835592	8.0126717647749	7.90734820644209	8.05303176469718	8.20650102065978	7.86179993081124	7.95961523782954	8.30180146642662	8.06901460148856
1553567_s_at	1553567_s_at	14.2217007688631	14.1885069164491	14.0962805939621	14.110389466811	14.2242081903996	14.1416843812033	14.1106903462362	14.1546131135644	14.1859622218447	14.227928306128	14.0922810148152	14.1298590123983	14.1758628442777	14.1854187082835	13.9029865379277	14.0033497674464
1553568_a_at	1553568_a_at	7.79744481888892	7.88605976363182	8.37009209162609	8.64775643875321	7.33702231123161	7.9230409281219	8.45611816065258	8.14835208881601	7.95362853789511	7.71398804299679	8.32282008047082	8.28335345134918	8.06519466405492	7.84781878213922	8.61137997370098	8.07618087381107
1553569_at	1553569_at	14.2229518739885	14.1912712901361	13.9037663691345	13.903447840542	14.2695377377504	14.2065291773149	13.9924662366999	14.0142829296843	14.2014342027998	14.2537693230369	13.8998677543852	13.9198559600022	14.1973906200654	14.1849236470773	13.6578036276912	13.6686450981404
1553570_x_at	1553570_x_at	14.3664170567118	14.3429386558767	14.0762484621547	14.1513959077622	14.3530511596649	14.3393470285593	14.1566067691747	14.2079568682256	14.2842661163357	14.3465251528438	14.0650530280894	14.0797777684284	14.2479728538348	14.3008195369891	13.8710293534156	13.870676232619
1553572_a_at	1553572_a_at	7.49950274411932	7.56975171732908	7.69352743753774	7.80875182087618	7.51458598392189	7.66640536541629	7.83346397235073	7.73800458768082	7.8603611174833	7.66045843201376	7.67455729310525	7.75204373965121	7.63883370452843	7.69063474285606	7.84676983470847	7.80189021227544
1553573_s_at	1553573_s_at	6.37394851196848	6.51748859096495	6.73757532050494	6.59105181462719	6.44285459152349	6.44724002409794	6.56364847844113	6.58218061570005	6.3177188012719	6.36397169484512	6.5859422358551	6.46624174138751	6.36980019831871	6.47268998740324	6.57847966954602	6.3584844888421
1553574_at	1553574_at	7.1978217957834	7.01319472026364	7.22300895444449	7.4045713833974	6.96278048596074	6.96316591421052	7.16430572378739	7.36005427352951	7.24959896923639	7.20446835247755	7.5797294897503	7.51869313409746	6.97059139083273	7.1693323788299	7.50416637609597	7.46218634635346
1553575_at	1553575_at	10.3097053587718	10.3533041126879	11.8143133284969	11.7909848252228	10.0900177594513	10.0144591755953	11.152569508657	11.1512313305673	10.6188969657402	10.6473037270307	12.0636467439624	12.0404603483719	10.1683272640305	10.0714602622995	11.5977696354172	11.6210370486294
1553579_a_at	1553579_a_at	6.16031038419677	6.11245326475445	6.17268096447262	6.31213159741226	6.19142679878197	6.29873080100071	6.26340391218984	6.12442204277122	6.27023463331115	6.13333080058828	6.28988697626358	6.30475536362599	6.11652264582087	6.26278522241815	6.60890451199768	6.6603504148759
1553581_s_at	1553581_s_at	10.7373766871443	10.7685919609443	10.9224400133964	10.9610192343195	10.8320765571154	10.7310242310052	11.2005708970986	11.2298909302862	10.370167790755	10.3350831213501	10.6637874474937	10.7083311597696	10.7656507285569	10.7064016214041	11.0058210396212	11.2040503697053
1553582_a_at	1553582_a_at	6.48189929954892	6.52041915868079	6.45053947440666	6.57919604842404	6.45762361323975	6.48915707676194	6.43424092730544	6.45341718348589	6.68132785560665	6.48598931309809	6.67950001956352	6.52739415101614	6.4871447167562	6.59892425303343	6.67643205497017	6.79626134648506
1553583_a_at	1553583_a_at	7.61710926532756	7.54717193257488	7.70267345017932	7.75278134786024	7.79366755184019	7.87485029522713	7.78613434599335	7.77649600061767	8.07057451079318	7.94772259058749	8.13038029018468	8.07057192066007	7.80702335109863	7.76664820913321	8.49154405780585	8.34050705483546
1553584_at	1553584_at	7.14712674005055	7.0320217681667	6.98971702540022	7.22686217338103	7.02981584416064	7.00656617706644	7.07269540679526	6.9866070204584	7.21127817446461	7.03963768235378	7.24641052040871	7.10485127171329	7.09852645487304	7.17825905884769	7.36374224770086	7.18972236888515
1553585_a_at	1553585_a_at	7.35462817128399	7.47084197656184	7.4671039571602	7.49099330802503	7.3210649811818	7.41195415319337	7.23442404983838	7.37007584983828	7.36279892711744	7.51913104504105	7.69931289319259	7.69510740920765	7.33577757041232	7.46004603644303	7.94849964133223	7.8400016492132
1553586_at	1553586_at	6.60987765928352	6.58964891284583	6.6018353752419	6.66268226575393	6.64674400191205	6.49869508246593	6.59942912420371	6.54766779006878	6.68520152151301	6.63154998310908	6.75849814088916	6.69879478989392	6.55362467505523	6.50543285067206	6.72061244223861	6.78308664641803
1553587_a_at	1553587_a_at	9.82985327246453	9.87411437395241	9.66504954929783	9.61586574020675	9.98023964091535	10.08726254493	9.81959172011106	9.82061138204519	8.77776724023065	8.79424488744159	9.03370222382615	8.95351148570193	10.1027144437269	9.97617683527876	9.78785488278509	9.84164093737341
1553588_at	1553588_at	14.4601843005797	14.4074002289769	14.2986740725054	14.3201897938191	14.4476761827019	14.4044140332599	14.3584891846098	14.3877009833979	14.4689342444731	14.5099473626707	14.2275286700328	14.2687565702815	14.4215440770732	14.42345625698	14.1135548033367	14.2206043614538
1553589_a_at	1553589_a_at	6.66532415678378	6.79844820197022	6.77939430790042	6.9354143534548	6.76851796534564	6.81887706081471	6.92565954299145	6.87788432487141	6.86589745068548	6.78311543907928	6.82909833901262	6.73364302178155	6.67504791407215	6.88943884093762	7.05377107404558	6.76378497229146
1553590_at	1553590_at	6.80144000300109	6.89228968726976	6.89841683123877	6.91714217354451	6.8024456268952	6.83729374095504	6.80794515345014	6.8508212839002	7.12768446134039	6.89083862793769	7.14717050862101	7.11495140072912	6.90409740593799	6.81263071627593	7.12966478863922	7.13988234658129
1553591_at	1553591_at	7.2235185417869	7.22708634737399	7.21702842755756	7.19783447934203	7.15582099734845	7.26470146757583	7.42311846491607	7.23782205460536	7.59594710625969	7.35126936666297	7.4316002990492	7.41094340679929	7.15847211244874	7.1660586568243	7.4373952967924	7.19676192291236
1553592_x_at	1553592_x_at	7.60607176379291	7.55778266595291	7.56291303727329	7.58620208508093	7.59570195676466	7.63423238170394	7.62374445391253	7.40542545670194	7.84571183989756	8.20241374578861	7.75657278869883	7.74013651676839	7.53363746817528	7.90717013736028	7.69913855773499	7.35305283114587
1553593_a_at	1553593_a_at	6.66330616722203	6.62112021021658	6.73118019918603	6.58772976580448	6.57064415887038	6.68902282857566	6.67547561308158	6.54827862011527	6.94399707754225	6.77042385347338	6.78653097201986	6.81423319191693	6.70011601183347	6.65308125093348	6.92806758739783	6.95765143683135
1553594_a_at	1553594_a_at	7.07934784893412	7.08482478801061	7.52917885561496	7.55315584211261	7.01268741616293	7.23018196813747	7.33612696405638	7.39828011131422	6.97107426043041	7.16966244091174	7.23762284829282	7.27765628631822	7.14243761981867	7.27373260850491	7.52177898448203	7.62144366728076
1553599_a_at	1553599_a_at	6.32436039799459	6.50289397176589	6.42995801764019	6.46675048191966	6.32632881989623	6.31887489129857	6.63359313555013	6.71210607503357	6.29317808502987	6.51364943095339	6.62282477238631	6.42653738668106	6.29898130709951	6.54877064047142	6.33847922292115	6.40865224691856
1553600_at	1553600_at	6.98486100209535	7.08916576213739	6.97458977461314	7.0997729537947	6.98220514051668	6.97226402056287	6.98063179243408	7.07250883281639	7.23050150000986	7.05930024153009	7.15320772867703	7.37045504702876	7.00916798194739	6.83811547894225	7.2796922600354	7.2481046801642
1553601_a_at	1553601_a_at	7.21615202562772	7.30419929620772	7.3284890777092	7.58655737949751	7.39459631733568	7.5517144128592	7.64567386556269	7.33588146497606	7.92528289991866	7.92468882321789	7.60709335368609	7.80737932079663	7.41799733295475	7.52699949861312	8.14369148775295	7.727995845597
1553602_at	1553602_at	6.75377460787174	6.64678508612613	6.87425789029927	6.80959665583927	6.5585652138879	6.64462366484075	6.82823784112628	6.78798238073442	6.74649289286497	6.87872696208128	6.79229518212521	6.75887397569368	6.76792469385812	6.88583073019929	6.93694584472565	6.92818374661648
1553603_s_at	1553603_s_at	7.65635034850521	7.72501926800249	7.88199186369037	7.93091487717562	8.10286747480642	8.19585421481602	8.34473231630861	8.29554267209521	7.74998295319239	7.82516459112243	7.48469084056507	7.60376522305108	7.85521711531782	7.94764570373592	7.85978495035354	7.93488419727635
1553604_at	1553604_at	5.92554281093911	5.96292900385493	5.79257082489711	5.84628417031503	5.84388442090838	5.90178547151545	5.7629336646255	5.80739617860899	5.67674646679241	5.83969467635979	5.86732160406465	5.81478712068592	6.01545157013919	5.92864644587067	5.78949446522666	5.83432037330768
1553605_a_at	1553605_a_at	6.07736400505514	6.04924499962412	5.96007751765665	5.87036256866606	5.85713882872264	5.94864679477449	5.87699362267677	5.85943081225946	5.67339234684569	5.94222384416859	5.75391713518963	5.6572244488799	6.17078184084103	6.10124807216918	5.81892587820918	5.71403853972119
1553607_at	1553607_at	5.93594286997822	5.95963357282981	5.94371411547371	5.93523534589461	5.93375105417209	5.8825398361181	5.96517140243041	5.85976867605673	5.93622757073461	6.03604727863762	5.8915600324179	5.88186009462539	5.87194253374573	5.94883320090107	6.03015294948961	5.97945766550344
1553608_a_at	1553608_a_at	6.12299938196094	6.26768066619187	6.16072679628413	6.22304236390867	6.05547248241223	6.26455982988176	6.34266455456417	6.20460501090659	6.21616144354151	6.03587328484926	6.12671532578862	6.17260366017478	6.23633447355018	6.23929079433987	6.23800220849048	6.17970014313266
1553611_s_at	1553611_s_at	7.25970938603374	7.17298156004379	7.3519673315274	7.22928111851947	7.19592944673403	7.22171726948077	7.25064985318756	7.1112919509259	7.2845180107313	7.24163363864138	7.14942529579485	7.22250832383954	7.28429622812838	7.28189306808291	7.37377496351095	7.33852488968646
1553612_at	1553612_at	7.3026134230792	7.38839667105182	7.77544140185962	7.72593821911868	7.38257124141922	7.41646618278409	7.99918451285182	7.75595996847564	7.35217986265838	7.25068668442597	7.56305678649888	7.41363796693647	7.61625676969673	7.7495848959966	7.59604616037512	7.71869937030356
1553613_s_at	1553613_s_at	8.38311424900564	8.4331513205736	8.01540946059115	7.7369019356853	8.45143110261448	8.32658145349638	7.84710476878938	7.75036668465682	8.25769305697194	8.22662634535341	6.89752887938511	6.76416572725046	8.04845543814665	7.90021312606525	7.17874257005854	7.23961328744907
1553614_a_at	1553614_a_at	8.56998549962497	8.56822562952466	7.78708875530116	7.74307485750876	7.55227632532697	7.60490152343571	7.08209994029063	7.12722267704147	8.28298874364945	8.39728338033856	7.44954286902995	7.39842849985421	8.17266638155307	8.08615201840338	7.51856560056975	7.62062288562875
1553618_at	1553618_at	6.77792624165893	6.56933818053979	6.74168790614157	6.88933070181342	6.78394286941276	6.68909981877398	6.71384045994857	6.65496554511718	6.88131746746834	6.81652643880383	6.77134291855724	6.87790378046718	6.66078899771403	6.66316954603838	6.91321976736038	6.86790351406601
1553619_a_at	1553619_a_at	7.36740132338138	7.36603600031411	7.28706708178462	7.38829584972676	7.03873497668116	7.15839650043015	7.20211078263937	7.21588760768309	7.67686527242527	7.53308170650968	7.52482191458357	7.66307334668669	7.39893960557522	7.36361936869145	7.48692254861537	7.53998691707312
1553620_at	1553620_at	7.18752194361168	7.24107974724963	7.27388446894984	7.36784555629117	7.02462733449364	7.3806618786892	7.31348005509965	7.27258238111424	7.45586299253475	7.23857351693837	7.38332650197567	7.61040696307685	7.08702999706885	7.49680776028457	7.55331360131399	7.4169157701709
1553622_a_at	1553622_a_at	6.8641792640893	6.74770829713504	7.09251110785251	7.21283248226019	6.83567391293061	7.10636501017665	7.20906641780348	7.150682114684	7.08868007086822	6.85323285416943	6.61841546783193	7.16086094739531	7.1639973777247	7.36856534556219	7.60303988495086	7.49618913150931
1553623_at	1553623_at	6.33738700688871	6.4538266496739	6.58089662688309	6.91545599767432	6.38157156594237	6.43281811526067	6.71851306803951	6.53031818898677	6.52677195867548	6.46104844631409	6.59002493569779	6.80919597076435	6.41645033905883	6.46400532230031	6.64295348191143	6.83826745495049
1553625_at	1553625_at	5.81711610043334	5.85487974327788	5.89047825330385	5.84694453863194	5.84534611451252	5.78194599036137	5.8590177971573	5.87398236484775	5.63294116605201	5.83589066331499	5.71228074022362	5.74990006651136	5.88360905625679	5.87001780880069	5.73275858149677	5.72473665009848
1553626_a_at	1553626_a_at	6.30388930008008	6.2789082570924	6.42075620791063	6.40911615321683	6.37437815211639	6.49973199185426	6.28727597288021	6.270016086061	6.63633684695405	6.4661536008216	6.33965890507465	6.52752408624321	6.33888562427356	6.39872435768145	6.64845458067453	6.7494936594262
1553627_s_at	1553627_s_at	6.12541492208933	5.98758908443185	5.9849186706838	6.01426942438652	5.90446440817389	6.10565088320435	6.04793026661396	6.00180488240712	5.96185088709333	5.97191235057727	5.91496392094242	5.92942786491603	6.00866336597529	5.99742326049682	6.13061389367313	5.95003214551045
1553629_a_at	1553629_a_at	6.63977804359105	6.68790043341495	6.83724138609362	6.8779115782098	6.63305844116204	6.66617851139919	6.80207311838411	6.86156583954193	6.89803812101777	6.7605230880728	6.9156772070969	6.8493213841553	6.59109354180494	6.69894846482618	7.10732003975109	6.9704399859376
1553630_at	1553630_at	5.6641877531588	5.7626375008787	5.70081932341985	5.72853983678142	5.62214991653459	5.82948753987534	5.73709812160894	5.74227730532343	5.62449102062997	5.75950910990214	5.70115154472988	5.70453118686969	6.02166751728093	5.8703707255753	5.86889204241629	5.73457434806143
1553633_s_at	1553633_s_at	6.85222994742301	6.95531320120508	6.97382721996489	6.88525771657679	6.95617596850981	7.15315048439077	6.87598163590199	6.90108408538176	7.24848077961069	7.14053082331277	7.18066891324338	7.36086185399995	7.01164734221681	7.08990079049972	7.48538930399967	7.36191020845394
1553634_a_at	1553634_a_at	6.52736699720157	6.6262989483879	6.88578927517188	6.83107191370219	6.56481367967444	6.60532975159347	6.83140677237298	6.68677722597456	6.55335468930448	6.68513204623924	6.71144740581303	6.96300746098997	6.51634359029967	6.72400001723005	6.67823294716835	6.88249666079754
1553635_s_at	1553635_s_at	6.16101741059677	6.25417056451786	6.3875788594149	6.31732983999665	6.2102057648193	6.39840244042393	6.33619153754339	6.33495541526766	6.34349007638568	6.32599310099013	6.43516915492676	6.32600158896029	6.30990632684977	6.3008017385936	6.46270832512106	6.33022021909355
1553636_at	1553636_at	6.53232290161208	6.43345965180481	6.55809729790004	6.54683912169681	6.59920952140906	6.64822453802167	6.36910100342099	6.43716159458289	7.05632546448557	6.73348305548425	6.58948531666186	7.14721338625023	6.62635041680134	6.41397343560819	6.88224659561982	6.95552272386711
1553637_s_at	1553637_s_at	7.02744914154415	7.02716469704738	7.04895657693445	7.06123554318601	6.92171800566334	7.04053047457377	7.03070380255848	6.97622717466601	7.2724754209156	7.08326809589034	7.24364972805182	7.14693017055772	7.18614299048589	7.14725434272233	7.14122852855916	7.22348306712353
1553639_a_at	1553639_a_at	8.07458430801304	8.07932167045526	7.87348761515377	7.93452507234623	7.75216661415016	7.80586602137998	7.83769149149608	7.80942767103245	8.36792853117057	8.25243989713898	7.96254284499012	7.98524326309923	7.66768053738563	7.57020403984789	7.5800556581246	7.7217896074047
1553640_at	1553640_at	6.76702203212992	6.81304065725419	7.1475355057554	7.06013766015055	6.70280045574638	6.94094224748203	7.08712559771786	7.05469746422302	6.7454259595564	6.68563513037186	6.99851543151822	7.08105337026211	6.70545456484647	6.69576203335257	7.28862412547566	7.22788607161586
1553641_a_at	1553641_a_at	6.64786176550733	6.66196185155394	6.72610441185477	6.92559352960091	6.56418531146664	6.8880767389709	6.76021698761596	6.70468921615775	6.77964834175795	6.77618274025129	6.84844841749335	6.79277895069616	6.69904933766043	6.67924651963783	6.96947508687459	6.63888918677966
1553642_at	1553642_at	7.27744569117525	7.44522767723553	7.73807529145959	7.64577558844452	7.36497313273079	7.37763742078264	7.68432411671343	7.61966989974993	7.70677943282348	7.63706679997028	7.7936509193463	8.03381250533008	7.43694546749031	7.49662374248337	7.97040960865393	8.05433513869959
1553644_at	1553644_at	6.62032996888649	6.53989156485498	6.46152948595805	6.68806865240221	6.60943413016078	6.510884411499	6.44345264811141	6.68486358214861	6.75860980597321	6.80487463226919	6.66601172819721	6.89102453028928	6.5440783806764	6.45738403426894	6.79228660509269	6.90614403342438
1553645_at	1553645_at	6.03700505393275	6.11137805339087	5.96824803060182	6.13513297661385	6.09287273637442	6.15836131752589	6.13088227551488	6.09773279016183	6.04226571371702	6.08617567808525	6.05723871082455	6.05712168624473	6.07879011737888	6.07736347212923	6.17433704526897	6.07974414515935
1553646_at	1553646_at	7.65684943617813	7.54260118122331	7.77551773321513	7.78167009416163	7.66340210683932	7.55595584063612	7.80310808102183	7.93840818545652	7.40283135053933	7.64435568335059	7.81812823480915	7.78172594672897	7.75446892181614	7.64261357793685	7.39659377001894	7.54130839896375
1553647_at	1553647_at	7.75617422123107	7.74777194025919	8.21242071618679	8.46632594571032	7.62238661223822	7.79576848072303	8.3526244403379	8.05103076494772	8.04347945547462	8.03219926958378	8.491251935468	8.43926066175169	7.98415318610004	8.1877123926932	8.84835917882498	8.59194521840306
1553651_at	1553651_at	6.78076305106212	6.79840645659466	7.19300551812657	7.07100861980167	6.84862613566016	6.93880881228639	7.17937389759142	7.21851124509743	6.33080632362203	6.4860990875858	6.7354476483796	6.59450937013927	7.21835745694655	7.25671984468807	7.09519519941234	6.87736310467788
1553652_a_at	1553652_a_at	7.0532538260386	7.07280239958449	7.50992554725722	7.36897705475442	7.33211669931173	7.374022438787	7.38845547174926	7.53866892938574	6.80094165269362	6.70802177179304	7.04399414184258	7.00428606111405	7.7313850717129	7.65544859332495	7.6027302974094	7.65526033657634
1553654_at	1553654_at	6.43069032288073	6.43244106832195	6.83855321334636	6.83870632142961	6.36242208881732	6.50653852772816	6.69209492639759	6.72191127210956	6.70305429124782	6.68874222346024	6.87889729087603	6.9389591921154	6.47165512061129	6.55739644518162	6.92149552557471	6.92991326913738
1553655_at	1553655_at	6.3282141017623	6.29943642550695	6.39604405622208	6.3304199324157	6.25219657685919	6.43516301150543	6.40935798943445	6.38022043156829	6.55266981544754	6.39421387702409	6.20287201898164	6.50425041223937	6.29003187374657	6.39845459952675	6.51487394590739	6.48985745431103
1553656_at	1553656_at	7.728795701066	7.92257653606165	7.66587840192237	7.72464522435993	7.80281096058602	8.05861748505301	7.7535179214597	7.63203103356248	8.25412658757827	8.24064369659781	7.92485862910731	7.9114493870005	7.99604433355434	8.19517748832964	7.86384473360312	7.8463559449178
1553657_at	1553657_at	7.0371982027395	7.21759587511086	7.36005696708756	7.54050579848232	7.08190382106277	7.41491085148746	7.39732023892152	7.20082112325473	7.51230294855008	7.36190472606745	7.31200530895608	7.54158042607898	7.18969525078469	7.2893830575287	7.53795633085454	7.60166430365233
1553658_at	1553658_at	6.87968651569523	6.94953946038026	7.73268131443532	7.90783997797447	7.00850692430603	7.15879661677842	7.87105394667776	7.66570055429145	7.20040118105261	7.04772803458497	7.85177029550107	7.64779658038517	7.07116482262502	7.15932139869169	7.63515521453398	7.54837204045141
1553660_at	1553660_at	6.78554935121968	6.80848384045939	6.75740689012457	6.82763294288165	6.81068440703224	6.77591869314707	6.76380771613776	6.72297440920539	7.1292768461527	7.14663981712975	6.90142126317157	7.01808428559412	6.79876740163255	6.89958249237975	6.8238518325491	6.82341787079499
1553661_a_at	1553661_a_at	7.045215270548	6.96641098737626	7.10873108913346	7.14467814518451	6.71519730020624	6.81476494203866	7.11926389011319	7.07024657181779	7.4474928082152	7.52179718449573	7.18913068122703	7.18305080206784	7.04138404798882	7.1773737845172	7.05750191132085	6.92843999538029
1553663_a_at	1553663_a_at	8.0245066646487	8.06021926913308	8.17069594371452	8.29333333583174	8.04222195727508	8.14281192512949	8.21803597923128	8.17598285199545	8.6059531126544	8.27519800463317	8.32175171417893	8.37842975952535	7.9037395188045	8.12592204288766	8.45128684810248	8.29100635410964
1553666_at	1553666_at	6.59117524933052	6.57754547630971	6.75539700024077	6.68814799222723	6.7847402972988	6.89457427731188	6.71184619897177	6.72739380207626	6.48197402719899	6.41575168168289	6.67443624922629	6.72664538630305	6.74567963170907	6.73401207116029	6.73903043510973	6.63089522542867
1553668_at	1553668_at	6.92107224142604	6.89891784988488	7.22837737545399	7.181807347391	7.11270823132221	6.99218073119596	7.37447905767484	7.30290319451276	7.15402958325568	7.02520252896652	7.05325290823389	7.09377990410431	7.18112759490184	7.15317483978428	7.25019446462931	7.24151139743304
1553670_at	1553670_at	6.55549125674883	6.63315347847844	6.77796056523642	6.79099979690838	6.74906309474315	6.65856937062918	7.07130382136213	7.00723610516631	6.41540944201125	6.36456549841509	6.41500124737436	6.53429203174182	6.94744014862619	6.72631141216369	7.06528534802399	6.92959117093077
1553672_at	1553672_at	6.68637854487779	6.71116444961132	6.94931775060825	6.96812394007599	6.57125939501882	6.71143635584264	7.2069750495068	7.06643486472757	6.82430122405868	6.84462840245423	6.67085446667675	6.54599881143603	6.75485346416027	6.56744140750927	6.55317435493267	6.5862808593051
1553673_at	1553673_at	6.41736357801667	6.4072652760784	6.56370907529318	6.62479924143349	6.46619379967027	6.42822294382922	6.57186925720751	6.53953335605832	6.6619090139018	6.53031108668481	6.47378246397813	6.69495269930095	6.44208234876492	6.6240040806979	6.69922001557434	6.61913396064556
1553674_at	1553674_at	6.67640874284411	6.59838656584838	6.28184057226126	6.29385767594389	6.74753419458739	6.77332409721325	6.23226706753098	6.26070915831697	6.47125880520146	6.54085605012594	6.28685082259688	6.20696970245094	6.95797926301912	6.97008969208233	6.49249917330609	6.36312184410326
1553675_at	1553675_at	6.4310615201064	6.57780872449596	6.49343874217682	6.53200986038089	6.44037794480177	6.46786113825365	6.51465165733254	6.30947468650693	6.63020694450976	6.5539991655651	6.55770216621514	6.64450832811613	6.46721201563432	6.60365920066799	6.69491558472462	6.62672726396375
1553677_a_at	1553677_a_at	10.8431176498876	10.8474717957457	10.4264641381931	10.4249053076192	10.659279881285	10.6897449922666	10.2687108267849	10.2886052587296	10.9838470650021	10.9411846594403	10.5962800528763	10.5756515224355	10.8784145494219	10.8618936956359	10.3797142477409	10.4451496899416
1553678_a_at	1553678_a_at	11.442948980972	11.3804622652751	11.5591567411464	11.4790690674	11.4387071243123	11.3693754969355	11.4905995570873	11.3786816865161	11.6019811056441	11.8129379522227	11.6218262158675	11.4829084402356	9.9576963068989	10.1593813873902	9.76615132365519	9.5186737934221
1553679_s_at	1553679_s_at	7.59218451087092	7.56442804059875	7.6270739023157	7.61967641100551	7.48260361524694	7.53259438423524	7.66738334251294	7.65630379641963	7.69698365729821	7.70012019217626	7.72662327004402	7.58819813909458	7.570298328473	7.7201094905721	7.94873375384166	7.6424236708377
1553681_a_at	1553681_a_at	7.21107711697509	7.30399077406066	7.47332959294681	7.56991168636862	7.28255597823702	7.4364647603848	7.51204375251853	7.56521943967875	7.58236392787722	7.46954318589229	7.66290814384852	7.56142146913007	7.40824942725158	7.22950814253613	7.68103824908695	7.63752394745958
1553682_at	1553682_at	6.44137935827112	6.56738862695803	6.62734645379516	6.60238985608722	6.33173825355618	6.67343477186371	6.71003835361664	6.58709829690167	6.43154859512105	6.41229403662078	6.60411420427333	6.4683698923505	6.36109990538764	6.54336889834469	6.83620803860574	6.73847105688815
1553683_s_at	1553683_s_at	6.51061171532318	6.57043840347493	6.57872506812693	6.49726260544264	6.51739345444752	6.43168652553539	6.61195118188798	6.57108702820716	6.83368622398424	6.62743822059817	6.67291769293126	6.69245015778864	6.54309669454102	6.478791744142	6.75647245736123	6.79925307233499
1553684_at	1553684_at	7.35293269118113	7.1977273650923	7.10938519903301	6.98307786542975	6.96806853767291	7.11925760593698	6.87331192091547	7.02983588050753	6.20160026766523	6.46916979559525	6.30756532375048	6.27736258833858	7.88913403458585	7.68683256615835	7.29609592850738	7.26734272916231
1553685_s_at	1553685_s_at	6.52570712362807	6.52681016486831	6.9144989808062	7.04275166024361	6.94229218284467	6.88610671751068	6.48786956517503	6.52820938866267	7.34131742058014	7.31561013368534	7.58067123420586	7.74491086083574	6.84147623990756	6.92071394832908	7.60185246798397	8.01050586449644
1553686_at	1553686_at	7.41566433184086	7.29278465861888	7.37379005730093	7.38575282814808	7.42227109180091	7.45546644344838	7.51725661993751	7.4531320619867	7.46286462112719	7.39896542574987	7.352541544248	7.39607286789532	7.52058944899094	7.49803490988396	7.36191292225326	7.49532036159059
1553688_at	1553688_at	7.23994364679799	7.16610349164716	7.23880279393197	7.25992752376913	7.27460163017224	7.3054993027968	7.24622380119534	7.32094848510377	7.6441513703144	7.33759229816876	7.38336682356564	7.58127643394501	7.35241208534494	7.22156793673555	7.61510130119019	7.35700171716846
1553689_s_at	1553689_s_at	8.86322939252283	8.86398810893906	9.28035641889164	9.20464774591353	9.02256152551722	8.95547979697455	9.40234451899007	9.38143547566864	8.61131551535698	8.71796374813196	9.31357109650766	9.19697139969	8.72659327341074	8.73676954446421	8.8253222326149	8.79849656903709
1553690_at	1553690_at	7.47369860834639	6.92056630993014	7.18056204733792	7.19821897407469	7.35330048315969	6.8733559923111	7.12995672727158	7.63386767231441	7.59245535440867	7.47636907750309	7.44881504053268	7.39392998351252	7.25193630964446	7.59029843568866	7.74958520995898	7.79792115366627
1553691_at	1553691_at	6.64874094144366	6.67958148516136	7.00466081970672	6.92680553761074	6.72554848683731	6.77283110249564	7.1718563361506	7.23050100997932	6.6503234102819	6.8113951707862	6.91923721880184	6.79232046642412	6.96206274209232	6.89793178691753	7.0777097244201	6.74376226702382
1553693_s_at	1553693_s_at	7.95393794461182	8.06048998507684	7.80579263646511	7.66920803968008	8.1023456751929	7.97821509968601	8.07995074233428	8.04625272716402	7.06526336968785	7.13059526349482	7.62879489177925	7.56650372129026	8.00942472481504	7.92091072980183	7.84514756961836	7.94122748766151
1553694_a_at	1553694_a_at	7.12489966004377	7.05710780326234	7.66586968074266	7.62751803641346	7.33500861496154	7.45992384888826	8.10802926619995	7.95684630902049	7.26043384790421	7.38466278295723	7.8156804903381	7.53043273889457	7.34515004777341	7.49110149234625	7.6132050452616	7.39402064195375
1553695_a_at	1553695_a_at	7.15058414585586	7.16342469783024	7.01120894624208	6.93500177607969	7.1234973467274	7.09422416204785	7.11364263654491	7.01310356009369	7.10772231894902	7.19344394846989	7.1308376572337	7.0697965684926	7.02836921218994	6.93047455654797	7.10042076800654	7.0674275046748
1553696_s_at	1553696_s_at	8.89539900495866	8.86460900116115	8.55807965192399	8.53345507346507	8.77156106701444	8.68176255552977	8.30958961838304	8.38703056137302	8.81403484907777	8.97246721630347	8.62835893449868	8.61259743474204	9.30291175174988	9.15843695449075	8.51702526741339	8.41277305344112
1553697_at	1553697_at	6.63240735757503	6.61982406111557	6.91229204286221	6.83206329116293	6.72224689173995	6.60103663304069	7.02512204134062	7.1833749140601	6.404611266801	6.53174965000458	6.42323344086077	6.38755521098552	7.09245207896319	7.0413742732442	6.78298579508304	6.84338881226378
1553698_a_at	1553698_a_at	6.76853385221917	6.85446638815641	7.18110370915573	7.04382149833967	7.03319558181808	6.97980404399973	7.47972609360857	7.31473098219135	6.68494417552496	6.72879074458318	6.67110560742671	6.5525625986353	7.35965899083262	7.38173544953831	6.92593182396173	7.07628627066426
1553701_a_at	1553701_a_at	8.59928187269683	8.56908435123691	8.48497656415696	8.7631313154772	8.2247550851739	8.77324627648579	8.47215972725851	8.42361227171444	8.79399558605944	8.65977484736333	8.64857283204032	8.80472902623499	8.46147738294513	8.73889312759636	8.85589027291668	8.89089068053102
1553702_at	1553702_at	8.14487545390093	8.09269789432551	8.07559008769458	8.24791618905399	7.90455914909749	8.24935964892597	7.97565956301976	7.96383860325145	8.30689193080237	8.33539672397071	8.25352204868937	8.46628004713349	8.14252358887244	8.12810801131157	8.33900335025035	8.35570128242299
1553703_at	1553703_at	9.30086190084422	9.27007383467341	8.92182757363066	8.80840553004366	9.32853758638367	9.25731316597657	9.09043194398214	9.08198295837682	9.49934065035856	9.36758335577595	9.27825230526972	9.28089204446183	9.49832487262509	9.31876845871722	9.01988100795606	9.01904957175102
1553704_x_at	1553704_x_at	9.05816355864331	9.07950899566906	8.71540391377047	8.64238282615462	9.11071191002566	9.109957498068	8.88601158492821	8.90761786229234	9.29254018541829	9.16080075144466	9.06791882823638	9.04676874903711	9.35523898303098	9.14046503764129	8.76919371883108	8.87060148022265
1553705_a_at	1553705_a_at	9.434418178267	9.4805193995105	8.63716788417491	8.73560642527913	8.49059127898692	8.56730856964193	8.06214952211246	8.12144359106077	10.1249337080224	10.0512252031191	8.53842854237547	8.48511404658931	8.78239801187706	8.8145573670356	8.56955058561812	8.64105781115459
1553706_at	1553706_at	8.26653265893969	8.16957743194207	7.91892291119297	8.06133560410862	8.69566281241532	8.86043971687667	7.73203467121334	7.67544451364875	9.9000461119855	9.62742614698463	9.19971168932914	9.18699827679411	9.12733583731849	9.01483078485506	9.91421364381675	9.63372657982348
1553708_at	1553708_at	6.62383892156484	6.68336747894711	6.63266765472408	6.91206209739031	6.3954095658884	6.73771890413907	6.61721032093179	6.86328476983449	6.84935929913956	6.69445683787911	6.91390979832958	6.80491385852141	6.42234076539879	6.60749819061249	7.1287440207404	6.81943681164084
1553709_a_at	1553709_a_at	10.2388602401364	10.2632532854167	10.1374440911571	10.0612276530921	11.0558162541344	11.0009283120672	10.6324199231699	10.7185315405568	10.9433728160485	10.9353007133909	10.4273934981153	10.3753892985143	11.3497514580257	11.3173152401489	10.8354592545086	10.9126789835187
1553710_at	1553710_at	6.51110773741793	6.54835604425295	6.24163228301458	6.14877563935436	6.53225794722792	6.5819932622041	6.20529077314408	6.06011513450051	6.2613986622417	6.4222578214719	6.16334010189902	6.17358896233873	6.54203708820722	6.53571412325256	6.27730779521158	6.23612171838374
1553711_a_at	1553711_a_at	7.07749083347693	7.15581176786724	6.81715508670827	6.84889748550973	7.05864629314388	7.02153212986985	6.74178739659791	6.76199416299625	7.09136971308873	7.24417583751582	6.75015459666027	7.11901114996199	7.02559188709928	7.14186285766648	7.23358792269392	7.23309071115721
1553713_a_at	1553713_a_at	8.00366231235025	8.04879913644728	7.87628524011418	7.8260858916918	7.98756069259492	7.97313094449498	8.07295709013809	8.13645526002427	8.92007572019099	8.88758008931041	8.53223201673369	8.56842949789927	7.75057690896092	7.76476425471911	7.99664617081284	7.95192636379388
1553715_s_at	1553715_s_at	9.91454016059132	9.9726066309269	9.80710412358717	9.79412323613324	9.62521998167372	9.68936410929084	9.49337035008807	9.49802521806355	10.2702635543962	10.1679648601477	10.0825458639558	10.2088910404239	9.94102074573062	9.9016250916012	9.87446102583553	9.97823363491324
1553717_at	1553717_at	7.758514454507	7.60275408757186	7.75342834267565	7.73405141025345	8.06579285713176	8.14525266610037	7.74568158026838	7.5286864080391	8.79676858136538	8.53755272452656	8.40930652296256	8.57401802343966	8.22596757604794	8.21824798353052	9.3271090604585	8.95740012705902
1553718_at	1553718_at	8.35295617471231	8.41362999641846	7.94870317360561	7.97992218059662	8.31975286495288	8.45294063309157	8.09737237703614	8.11595629498916	8.13653445708776	8.14148442207523	8.04272354484931	7.96188247016367	8.13051149079833	8.1843458993662	8.286363912202	8.35918634612618
1553719_s_at	1553719_s_at	8.33218951741104	8.43337973398723	7.96189529757303	7.85272497140609	8.40982022304526	8.35463772089317	8.01354138559183	8.02102269191996	7.56110669679815	7.74854853180675	7.56508867491206	7.56609330167146	7.96109212646968	7.90979624824157	7.46527865670055	7.71532625889177
1553720_a_at	1553720_a_at	7.28344134342759	7.32686460507085	7.48159438609105	7.52552958188442	7.28617608239308	7.44464949131669	7.55247387186431	7.40407036705051	7.37583723648677	7.25438076605477	7.5230715209484	7.53173493986241	7.28955736841634	7.36220517095556	7.53153761031419	7.55377173173306
1553721_at	1553721_at	6.28224851477071	6.35715764330969	6.25716037310266	6.23065189000372	6.04496834498446	6.17670502838496	6.17737587445632	6.2371899978635	6.10617372512976	6.19107133372459	6.03577962923785	6.10023247566961	6.19926700860614	6.12077845516824	6.15150417266957	6.14360718390857
1553722_s_at	1553722_s_at	6.79644806925585	6.70987395829299	6.40990501177237	6.47882364717493	6.15165813260019	6.08543508824558	6.26960528906908	6.09823259589444	6.26645277453972	6.37017281601538	6.33170791441982	6.16379518764281	6.378671278873	6.37206564766834	6.11573493970043	6.30320973268991
1553723_at	1553723_at	6.24988038119175	6.23878814618359	6.2643023591154	6.36745029929782	6.07933442115698	6.23745113026748	6.16938426048244	6.26857911926255	6.22638115726028	6.20439795202949	6.14377983041037	6.33460119353944	6.2645272484555	6.19307285769503	6.2056334577553	6.25293534152553
1553725_s_at	1553725_s_at	8.04702217455619	7.97863133081082	8.29969056370862	8.21924793006817	8.80330674849008	8.76240010991349	8.77594567826478	8.78792063749388	7.76396014513302	8.03170519699886	7.81820335633933	7.417336549725	8.64979118903676	8.92655159171586	8.64527769465301	8.1637702978233
1553726_s_at	1553726_s_at	7.36001832389968	7.34787888489362	6.85363628137965	6.84711994511952	6.98635225269757	6.9497347923468	6.78799924468108	6.82178046415771	6.13042668411161	6.27708193931266	6.21386389613094	6.27089071059673	7.50393416448617	7.46520211503609	6.94277522103543	6.89575373679622
1553727_at	1553727_at	7.826905967309	7.77534083228225	7.72398105563963	7.79808337150034	7.60012564962103	7.68073753352575	7.71676552252262	7.58172519900947	8.00414700173446	7.87516931823729	8.08317386473493	8.02076303784916	7.88205803043286	7.90031444015241	7.97772433078028	7.87400697214904
1553728_at	1553728_at	8.88924174711235	8.9552057536669	9.17732555097944	9.4894356586546	8.89455423406846	9.24847965473294	9.28921788764769	9.1841370456007	9.53622194688639	9.22436080199596	9.2454690845711	9.53728403878354	9.03064805919197	9.17766339391704	9.5648824955049	9.54327323687894
1553729_s_at	1553729_s_at	7.33540195907696	7.46906891046775	7.51410761526101	7.73437544941888	7.41046204368399	7.4956965850549	7.5780714805167	7.23518487816193	7.81074467414255	7.90506581636748	7.75792039943217	7.81348971662832	7.43343654547729	7.42378729218333	7.58749156577313	7.23144474513001
1553730_x_at	1553730_x_at	8.52408789687429	8.58801908827062	8.7569091789428	9.12173684260783	8.578524518507	8.88952767561047	8.999524445274	8.88219312790667	9.25463809480601	8.90567917038115	8.90896591818216	9.09838825321118	8.78613240223731	8.82958318050677	9.2464680105348	9.1850490865199
1553732_s_at	1553732_s_at	7.63042036934985	7.63581227195288	7.85086301349542	7.86871924077407	7.92571640012285	7.94792378166524	8.03297262463732	8.0710292070721	7.58265525697223	7.64255233503674	7.67918729008654	7.54668988687731	8.01751001194499	7.97530827144568	8.18672623269179	8.20046469232454
1553734_at	1553734_at	6.24767188689399	6.32609876922985	6.72140192611689	6.74199593272149	6.10216240148103	6.28726914883772	6.67419069066343	6.68405907403594	6.14327994936373	6.16685851139294	6.27758991330919	6.22809474357257	6.394645118075	6.33007502530743	6.7847752470094	6.72278113093697
1553736_at	1553736_at	6.45272224541567	6.42573217350808	6.48623310601392	6.30550095809762	6.82327119669092	6.8828210710404	6.576456145355	6.63495991649337	6.98464245016969	6.99891339785608	6.41024714310713	6.40140324589903	6.79865170218009	6.76474669621875	6.74590028912621	6.83930421514422
1553739_at	1553739_at	5.94153221637292	6.11187504382087	5.93607383845934	6.16459656919758	5.98900132443768	6.03850126626015	6.02714968082734	5.98852452250819	5.90781760763966	6.09782378368839	5.98825450616632	5.96629113082482	5.88517108625904	5.99150385638649	5.8390602077157	5.86467311509288
1553740_a_at	1553740_a_at	6.90212663001889	7.0617984286215	7.40194019466875	7.26387561114031	6.93629939296126	7.00414161249901	7.33212045226134	7.31554851478428	7.26221875423005	7.09318371721151	7.48184616311692	7.59936328961675	7.10385146380682	7.16749434692961	7.56404838112597	7.58131583131289
1553741_at	1553741_at	6.53836934083651	6.39574499941704	6.42767177781984	6.56843609396077	6.4888572180478	6.43668881600299	6.47121642415786	6.53658174709917	6.56993480383451	6.46417843020172	6.52436290017179	6.51835219225274	6.4702472657443	6.5411709063167	6.69374076013239	6.63757770879836
1553743_at	1553743_at	8.6109832249971	8.69673349046106	8.42379978549721	8.32705312585405	8.53191248668518	8.58110229967969	8.71770121668771	8.86154824471545	7.98207605233414	8.13906667680291	8.0319420879474	8.10542464873717	9.09088181061679	8.97034298414935	8.67904288917941	8.82761143437977
1553746_a_at	1553746_a_at	7.36629566424105	7.51905204065414	6.25198129855227	6.36500675640344	6.32572428635553	6.39032560401311	6.30787543155036	6.17271154856302	6.39704797634201	6.46253792694087	6.15884024525505	6.33475079227539	6.80356913523139	6.77760998265555	6.35181480983897	6.23764333264115
1553747_at	1553747_at	6.53071927774639	6.52735729323591	6.51289706106071	6.61016466006325	6.55149824369407	6.57191304441882	6.53503952442164	6.51838586663076	6.63764556039973	6.55578898554679	6.65223241658472	6.52444987766728	6.64067222964427	6.63942820036406	6.76776479908205	6.80454444587091
1553749_at	1553749_at	8.72126964712423	8.69803848561949	9.1649474703703	9.39400525107013	8.81727329315206	8.71081600531232	8.93037720907828	9.08140674169092	8.16952267285538	8.30767916120518	9.17465675389917	9.20644262615741	8.97299074900724	9.09273156212995	9.3587558527462	9.17426321572155
1553750_a_at	1553750_a_at	6.77267998278025	6.81657153490108	7.54365409392371	7.45250421270643	7.32477125220303	7.28387723728916	8.05569646012193	8.03348661003106	7.04551347131011	7.11078251925462	7.74032291281948	7.56468621928318	7.33402259369665	7.37793351054243	8.03396315583277	7.96528103282826
1553752_at	1553752_at	6.59310000494441	6.58433322384138	6.64017974531296	6.83819329970336	6.60531498469907	6.68234721213657	6.77030613989038	6.69734536546732	6.68167336668993	6.61826822151276	6.57758601348601	6.76747622140377	6.65025307735968	6.59856770521342	6.65560975365724	6.59173140054105
1553755_at	1553755_at	7.67513886130539	7.72209613338045	7.8755704712127	7.96997019682755	7.6359120975769	7.87635496036452	8.07195724694316	7.65353665113115	7.78638204418646	7.66663172523623	7.87775330478166	7.72897107982999	7.97236529337923	8.05229528938152	8.1425097770624	7.75348654713706
1553756_at	1553756_at	7.75830989167445	7.75758148767485	7.93756952904427	8.13313066598174	7.64398472485106	8.27586629221225	8.1002596989731	7.87605045278563	8.36604523978137	8.05775485147389	7.75495156703786	7.95735048300261	7.53262766808202	7.70055165724814	8.0820539748442	8.06469871509039
1553757_at	1553757_at	6.1549663131669	6.17766715722464	6.14409938599888	6.07300627374766	6.21986704433062	6.3230987376394	6.351224094492	6.11078117483759	6.10390016931201	6.27622029666253	6.13424292231689	6.14359836269297	6.32613520335256	6.16047131291476	6.03561562371583	6.0691501699206
1553759_at	1553759_at	6.91256181855463	6.94344251864511	6.7584559835024	6.60183907858817	6.90548241106012	6.89919088463597	6.61878529030469	6.7204802340885	6.50666401433579	6.72392374778141	6.46546362830309	6.33516523757438	6.90828374967159	6.82052446680495	6.33998920982279	6.43968118850744
1553761_at	1553761_at	7.95535041265332	7.99692706212466	8.09571277260605	8.3176840868894	7.93177967246496	8.09524202532961	8.11462895403645	8.04845563391341	8.52799347414008	8.36390492024143	8.48944953521639	8.47036352154578	8.02037367113473	8.32137640580925	8.6710037850365	8.69844062375988
1553764_a_at	1553764_a_at	7.91103365931676	7.85727388323951	9.60797410550848	9.69171738000658	7.97603572792	7.93642719710362	8.98576598733114	9.12390467188145	8.95771354258286	9.04850672676254	10.6176219904355	10.5415395934691	8.21662584669528	8.14346940633448	9.12907727206749	9.16719233487202
1553765_a_at	1553765_a_at	6.24356863981967	6.14792372537088	5.95798918788608	6.01475173338267	6.16254241891456	6.32217916061576	6.14078008916864	6.12875438935264	5.92576995052734	6.07605113447148	5.92890478358644	5.85918173951886	6.00142848888199	6.03132807635093	5.9336878279964	5.99342925159971
1553768_a_at	1553768_a_at	7.47595390559729	7.27313639033282	7.2159582753074	7.08970459822438	7.50732109234101	7.38549672908302	7.36688023831163	7.44333506358637	7.33475219066221	6.98620481297081	7.3081578714428	7.05000790175255	7.45173996817085	7.34705159012858	7.26084560678492	7.01608499049198
1553769_at	1553769_at	8.2235596607032	8.16569733677256	8.12392211889534	8.63073733913572	7.99025769053345	8.32279187361152	8.41383115971224	8.37870244316545	8.63799718071411	8.55565415843163	8.40983180952162	8.40786827362783	7.98377272343579	8.59973259271806	8.68804594481397	8.53223854969419
1553770_a_at	1553770_a_at	7.12034269135199	7.16680709631558	7.24178007437325	7.19638238200145	7.02785312941621	7.17261844704169	7.2245172800979	7.29434118163522	7.40870805985276	7.34743511777626	7.54640407867708	7.39390426597596	7.11844441430105	7.32386012320805	7.43293327264467	7.51631504244499
1553772_at	1553772_at	7.18944524826884	6.95238705609589	6.5673675609834	6.39902695435015	7.20614796924431	7.05217703583966	6.72765534435542	6.51981007699485	6.28337605463423	6.40099879747678	6.33685969923151	6.15914608313026	7.32942006638307	7.3830910925649	6.65272271060221	6.43289112731353
1553775_at	1553775_at	7.54519953532706	7.46893978163312	7.58465365584864	7.58708560099877	7.45121805530065	7.52143663555098	7.56167333841237	7.5274810489578	7.8184472058294	7.63539897729833	7.57115614213048	7.79244808495896	7.5534727618247	7.64942854061105	8.11183961787563	8.06195186759782
1553776_at	1553776_at	5.86265280472432	5.89052960824396	6.02145822580581	5.97103357247486	5.90039390366788	5.98727093599796	5.95981501634877	5.88820650137677	5.90998421270691	6.0361911716197	5.94033510307629	5.9744462697958	6.03260459578626	5.94512949856884	6.18037036200715	6.04042569884155
1553778_at	1553778_at	7.53240086285835	7.34982387108756	7.76652582842438	7.83700742775239	7.23937740359223	7.36064320622566	7.73024507374835	7.77024424006279	7.51461758579046	7.32309128754746	7.81610415903138	7.75245367749889	7.35746750603366	7.53532921349276	8.00652499455914	7.82956308485852
1553780_at	1553780_at	7.84608862346354	7.66315825548453	8.03375127843132	8.05994861484263	7.50735824092103	7.81125302385068	8.08240401516909	8.03957124975945	8.00840101367281	7.69798933100212	7.89376329721194	8.00977976167618	7.79256299353348	7.88502532030479	8.16267882529354	7.90484137042745
1553781_at	1553781_at	6.26102259741061	6.15513821437171	6.2761627466402	6.15794438923405	6.24556896845684	6.16340425831347	6.14285160809684	6.44333231852436	5.84770333815586	5.93307128342211	5.93961082283582	5.89880893755742	6.50405485618725	6.47314892579817	6.18044921564949	6.26696002593656
1553785_at	1553785_at	7.17371912166164	7.37224830607129	7.32034770653177	7.41228879270185	7.39186266802967	7.53804756875419	7.36984066531758	7.27460186272496	7.7131890500797	7.51452904338505	7.39565918218584	7.26245341090161	7.53340749466973	7.50212569972806	7.59178563986682	7.40431647314844
1553787_at	1553787_at	6.51880312699365	6.44959564923386	6.60787993085205	6.6991983005245	6.49035731739447	6.48185851123197	6.68804974395034	6.62141226016273	6.64619733385777	6.52031720226574	6.71558463805147	6.71944312622722	6.52405760535795	6.42145156041764	6.57015680090568	6.71140322598788
1553789_a_at	1553789_a_at	8.13341146343038	8.12026154367892	7.1154355422794	7.20795546504564	7.96209449242267	8.03563380939091	7.19967057680476	7.31095722560744	7.43667405143992	7.40971900916796	6.70311286596421	6.81664981110312	7.98578983192532	7.84866778387274	6.95032889694008	6.94995434128247
1553792_at	1553792_at	6.0034489680823	5.96284284525203	6.01002564994414	5.87353431752684	5.83883410433462	6.05440861113304	5.89383212643195	5.83120692577115	5.7796533960398	5.90523235570406	5.80334661894282	5.84753920642874	5.88344666170602	5.89944533378614	5.83882858083222	5.90268272915997
1553793_a_at	1553793_a_at	6.29938187286574	6.30798820856	6.43227478199128	6.36078760446551	6.32395831373344	6.41180331258598	6.46602834588701	6.41508807022438	6.23386015976108	6.3520834630945	6.41356866825067	6.41877638553799	6.33705246531019	6.34834380973708	6.58624141973184	6.35571071083717
1553794_at	1553794_at	7.37084035246642	7.52806515982884	7.41378378471628	7.7546520034685	7.22999930759512	7.66045283327382	7.66768517043214	7.66417558184154	7.7514304940922	7.55871424928993	7.78967795209432	7.71418690826364	7.67662443014105	7.58420325299589	7.80384262020656	7.99689658185534
1553796_at	1553796_at	7.17646002954491	7.25495668081362	7.04529933894537	7.12452922197983	6.93740658788948	7.14784673994492	7.05830845652661	6.98759152401184	7.04826509281538	7.31044724460928	7.25778055204344	7.03751707299406	7.19086611825878	7.17998175047001	7.26023790711981	7.11338830637578
1553797_a_at	1553797_a_at	6.74955971794299	6.68745814775123	6.2051698082745	6.16552492450652	6.3320002170897	6.30746451996878	6.21158649611845	6.04367315229202	6.15360258875508	6.12295059666109	6.25685794106712	6.1521724393112	6.27649955433101	6.21721752603369	6.45046800111742	6.28645271027508
1553798_a_at	1553798_a_at	6.53521568525878	6.52963749830075	6.21844661844579	6.35423887652368	6.5159760885549	6.69735607667272	6.37361062042762	6.4053821418727	6.58437320442143	6.4614057709003	6.45387019552917	6.43227932125944	6.53974635838778	6.6383989212911	6.55149861901815	6.37841838320169
1553799_at	1553799_at	6.45288016706201	6.38976838260086	6.28611285604133	6.30717636883437	6.25605647287925	6.38029121672852	6.25845780993095	6.3614936253797	6.27503937985444	6.37062052845628	6.39938219560586	6.44508786308595	6.32784010376203	6.34557194351957	6.33326098085678	6.40147856113906
1553801_a_at	1553801_a_at	8.29239424928131	8.24858653227059	8.27181640805631	8.29637754867109	8.35495983717329	8.04693212779347	8.10640765978119	8.22326875937012	6.92983155494799	7.1347709094612	7.7368700478986	7.50480004670843	8.55200956377393	8.65140448960931	8.39635136870366	8.66036025503312
1553802_a_at	1553802_a_at	7.69952533311898	7.53401546702964	7.36548849947473	7.29058635802997	7.60181090680874	7.34766048686461	7.35455148931819	7.42232190878972	7.83093089942211	7.88614162524541	7.5474774595158	7.75442155938602	7.3669119104632	7.50149395758691	7.29930316075647	7.81684421573293
1553803_at	1553803_at	8.11734073306924	8.15154956726378	8.20056774017923	8.3783613969757	8.09286541555786	8.38728043802818	8.30625985776511	8.18364159960966	8.34030065913359	8.34931126970484	8.3701022982935	8.38527590738476	8.20067010887028	8.17345763728082	8.51294432659157	8.42619198533574
1553804_a_at	1553804_a_at	6.65830382566725	6.69412487077033	6.90701992940862	6.85594108490139	6.71826074051631	6.8808722827179	6.9341284041028	6.92618718222961	6.86642193935632	6.92180535247951	6.87800514673788	6.94410657226845	6.79069820525743	6.86810907538125	7.16169768863691	6.92766852762989
1553805_at	1553805_at	6.75968225321693	6.91380116384069	6.84899820824866	6.98938923170409	6.83261581398418	6.9999437069146	7.01417708052508	6.73448902454863	6.90006907386192	6.99566462142934	6.91648793162084	6.91833424531157	6.81438919995464	6.95519336026706	6.9574097120728	7.02439958841141
1553808_a_at	1553808_a_at	6.37523447293273	6.25940198588069	6.31851692194062	6.44127278586618	6.45258086338284	6.37942706870173	6.48846308156279	6.4199844256931	6.25192623000411	6.3983712436225	6.34001108643504	6.49515873637917	6.36256275004192	6.35045100054706	6.3703978284775	6.36622908135151
1553809_a_at	1553809_a_at	7.68888496837827	7.59781186354819	7.77354476675805	8.24230089157745	7.39379472082722	7.80760590843241	7.81472499850232	7.93714506165293	8.36521400771468	8.11870942103793	8.20397004479638	8.36177010391788	7.71908280840429	7.70637345294762	8.33302993885009	8.43517970432026
1553810_a_at	1553810_a_at	8.20471869195224	8.10330655849914	7.99578969732596	7.88856876171703	8.37560595929928	8.11417345799915	7.99285123848991	8.05141442789203	7.45817504711713	7.56928329715681	6.93528520538799	6.7922160109599	8.81847784788414	8.76649511286724	8.3084402810229	8.44542874562689
1553811_at	1553811_at	6.13749119814536	6.32392789083487	6.41922007078206	6.39538548376069	6.29032123305986	6.2834500562002	6.35242618670347	6.42834442512432	6.2207906940518	6.26952884350558	6.38668110132118	6.39668423147134	6.26073906901674	6.29598697894084	6.28837957672716	6.49896936302294
1553812_at	1553812_at	6.99532677720683	7.00877934426092	7.03230777210945	7.00795819086454	7.00137191569485	6.84982575568807	7.03486835422657	6.95487520461945	7.21183679631635	7.13085310032034	7.0924111404542	7.23129902298032	6.99486136704448	6.99580873399414	7.28214042608236	7.06543946342939
1553813_s_at	1553813_s_at	6.76645152529069	6.86230694948866	6.70574667964362	6.73404073634032	6.69823530212521	6.73253736386915	6.82344784056511	6.85495486730455	6.94554126410399	6.72136575569115	6.92482260327174	6.76154204876819	6.79682692963536	6.78505274838791	6.82765009986133	6.76512375636527
1553815_a_at	1553815_a_at	7.00433217262357	7.05686840148936	6.82824662752526	6.88667804489627	7.45147024938192	7.39119192649934	7.10597152124607	7.07625922171452	6.75039927380032	6.77144634988816	6.75893037052072	6.81138723451115	7.46267794998976	7.51527509783325	7.02282703899612	6.9522235831464
1553817_at	1553817_at	6.5355898132979	6.66632358497583	6.71974379746191	6.71881944165171	6.55947078737439	6.93581357830317	6.70216331842828	6.63475810700521	6.85305030972043	6.69568864336527	6.85042900198512	6.78122444186771	6.66510247533606	6.70488192255666	6.89428046060504	6.67911951582566
1553818_x_at	1553818_x_at	7.13141888345226	7.09464650491511	7.04272769466541	7.09232860224607	6.97430950822152	7.13844138731123	6.97497715662942	7.03726088647698	7.33270849735273	7.18325637168619	7.35370268469644	7.49190112704649	7.00010590168	6.95645649775605	7.10336269380135	7.20522379264298
1553821_at	1553821_at	6.64061252660268	6.79940868485261	6.56251332146463	6.63906552070149	6.75109766270641	6.66581530288855	6.55928444891159	6.67749045086012	6.96389504262851	6.92806077622616	6.59667041106508	6.75585834109086	6.84891927622962	6.74385293925389	6.86655073393988	6.86231988505035
1553822_at	1553822_at	6.19871022223889	6.18826129176528	6.37352722125365	6.39822452635828	6.07198611759974	6.31118100991532	6.34452750015349	6.36762832502483	6.15064131019649	5.99263747528558	6.26664421421058	6.27615924845487	6.20967467446371	6.10665830971783	6.29929414695468	6.15692875975507
1553823_a_at	1553823_a_at	6.47130117149709	6.42411415814071	6.80749698334335	6.82410048555877	6.25204306913558	6.43031350367272	6.82277123208185	6.61413992461391	6.54932117120703	6.48096861824236	6.68278298357106	6.70018798782513	6.50948205053052	6.66409134883695	6.77982275515719	6.68830100020381
1553826_a_at	1553826_a_at	7.38787917262845	7.41866135277996	7.54114472832501	7.59373839874399	7.39960445052941	7.423419389143	7.47531153957833	7.67390104153771	7.82857537820723	7.58470081240876	7.56156658730399	7.75119644947307	7.3861233847577	7.54581768963427	7.7929487268461	7.93801225099036
1553828_at	1553828_at	6.86318032863824	6.87315808747605	7.12373861141749	7.35713261718478	7.0423997053755	7.00093706808075	7.43368575484049	6.99137715987409	7.27058284045998	7.03758716497889	6.93750716160214	7.35005425414721	6.99905385600015	7.17664612796759	7.42258329190105	7.26814307172057
1553829_at	1553829_at	6.17988910771505	6.2471423483256	6.14780606047414	6.18440310642395	6.11418088317144	6.16579118683957	6.27129301768506	6.08050771124474	6.27793458094892	6.11200225295916	6.11378763947503	6.2131939184511	6.16433127228877	6.22802281104884	6.10736946112146	6.26215772492867
1553830_s_at	1553830_s_at	8.12201717453715	7.89039546691564	7.98298061286109	7.76161499082708	8.09264926994304	7.81453040025082	7.87158315350739	8.05586527410336	7.54841133851353	7.29049857902399	7.30534051205172	7.43609941659779	8.47681823853473	8.40838157456036	8.34240975625003	8.55467759217498
1553831_at	1553831_at	6.7471473551166	6.69189612658851	6.81327320250774	6.57149840050959	6.63341431970703	6.63062197852318	6.78634097719003	6.85403816201455	6.8933359156444	6.98151307607249	7.01249580681973	6.89205294652199	6.74622328527954	6.73022259660297	6.78482563537659	6.78994636711922
1553832_at	1553832_at	7.43714815273095	7.43400967703924	7.34802916719073	7.64418168640246	7.26506307083184	7.52104646839728	7.41333353565343	7.44095778228304	7.41518782455272	7.29693980448843	7.51092536647353	7.50776946478208	7.44752357788285	7.42852466091403	7.7596744562633	7.67366336063345
1553834_at	1553834_at	6.16780283173056	6.23987241792621	6.23120894081307	6.05734691712964	6.21835225560285	6.27596421623009	6.20284154084865	6.11406749679522	6.21606667607315	6.3566393172559	6.32655530306474	6.26126622295582	6.17772332620069	6.14299648077932	6.21962573714845	6.32238325071531
1553835_a_at	1553835_a_at	6.40177942010213	6.41170445078228	6.53979055974566	6.49173374204689	6.45709346861611	6.44593052814004	6.479064920929	6.64016912876797	6.23624725385601	6.32010963537169	6.51028612935503	6.45484107080201	6.3603232398676	6.43005935824685	6.5625109452064	6.37578520135495
1553837_at	1553837_at	7.00543796118241	6.93510078236158	7.11558154883468	7.08168483220957	6.97648565977463	7.02775008266815	7.16874988717639	7.15837349335253	7.19469613015406	7.09644930841413	7.09310858426364	7.10942784495518	6.95441080969133	6.94381349737517	7.21490042553995	7.16805375695967
1553838_at	1553838_at	6.27547626193727	6.38475497941167	6.3264575725164	6.45497052327823	6.46477321883198	6.3489420677169	6.51236185893609	6.35847139772741	6.62659151571783	6.39076373114852	6.49384625051618	6.43865651138854	6.45934324098449	6.46139199439562	6.57144697792505	6.52452334051468
1553839_at	1553839_at	6.97695234073087	7.04882985292931	7.02432709648357	7.11578569712292	7.10227217595319	7.06884489929597	7.02107563350525	7.01662753819057	7.48562365130887	7.30992111368584	7.06355997891408	7.34130335973429	7.0378598141944	7.21425253894938	7.46473627765563	7.34597761649576
1553840_a_at	1553840_a_at	7.07617330970481	7.05521762651631	7.02409251436136	7.09435165043774	7.1916385749859	7.12827152657183	7.1310917243801	7.13676125666207	7.44644349492782	7.32126337297669	7.01562628279711	7.18509380897797	7.02525698160247	7.19607803770545	7.29244368056587	7.30179934595455
1553842_at	1553842_at	6.52798424937973	6.54114419506435	6.58608311154084	6.65969476901937	6.44759166221099	6.59381627115951	6.67053288479627	6.64882119361763	6.46750526385138	6.58955923458792	6.59606537140989	6.51623854816412	6.68848795304137	6.5557801723661	6.80048279259863	6.74168979670726
1553843_at	1553843_at	7.58373065020107	7.55833312704245	7.73005997423478	7.95965726113718	7.54177590877586	7.72035278738874	7.87152861460662	7.94703581669421	8.03699692403358	7.60181354788675	7.87501361231729	8.18113914307791	7.59555889036771	7.72025480086661	8.07898736919837	8.04626757217126
1553844_a_at	1553844_a_at	6.91286344130539	6.80346958048131	6.60276814969045	6.72364765006173	6.86869406274823	6.9685603593672	6.76512811251311	6.66067095976297	7.01366297026242	6.96057690457959	6.64949628258103	6.59946990010824	6.91827204510441	6.81454041827007	6.95507343518246	6.57503820749519
1553845_x_at	1553845_x_at	7.52647219155763	7.63768936659325	7.8400958941649	7.88051013588249	7.6999329737501	7.77431571914024	7.82240124646601	7.85081244157108	7.99275499973329	7.76488631234718	7.86751359274757	8.02380339580933	7.66338815711287	7.72189435372835	8.13034742969002	8.09142274278935
1553846_at	1553846_at	6.9050848512903	6.9359433726418	7.18026858468015	7.23135155357299	6.72645733199808	7.08651331310792	7.18026713446894	7.31827393097093	6.93132565203414	6.94648268070459	7.24733129143183	7.23007110825084	6.94469473275163	6.92280393777429	7.34485225770097	7.1587476414693
1553847_a_at	1553847_a_at	6.54153415778759	6.70864839779576	6.84589123341986	6.99312210477044	6.65223217654861	6.78911570472716	7.03622137390427	6.98236327258463	6.95787222472738	6.8505510572214	6.98099995101479	7.29990159520216	6.73675261386205	7.03903967223445	7.11063334435784	6.99883641345344
1553849_at	1553849_at	8.82969285818437	8.72041987581343	7.42709868432915	7.37654303154792	8.70164441686284	8.60906467506157	7.18744936304075	7.26601148074626	8.04983911437172	8.2222836057973	6.88598955858532	7.16634541645034	8.58475452100619	8.69754380754604	7.47742513947757	7.71245292726388
1553850_at	1553850_at	6.41952835947986	6.23011462182374	6.38188069967221	6.42528688912304	6.24220726622942	6.39075990216228	6.5331115120693	6.4326276722667	6.40381319311998	6.49418453373281	6.45582289411493	6.39243011022203	6.57977717815853	6.49597523749819	6.76140362249943	6.42988627239909
1553851_at	1553851_at	6.1594112250329	6.12196321398635	6.14008947277845	6.21564820221633	6.18765359265158	6.14954364704319	6.23887443409705	6.21940720457548	6.28273312099429	6.06787370111149	6.2713919131788	6.22147710294111	6.05917616711631	6.14898486898645	6.35393948420268	6.27458466146824
1553852_at	1553852_at	6.45513763813057	6.39273581627112	6.56112868139952	6.48332488972724	6.39023554241053	6.41154696609059	6.43691583759152	6.45594804030125	6.59750884082886	6.52225651755217	6.58532732692906	6.49811290331762	6.45548589229383	6.50158407439081	6.53494596841167	6.48763743298308
1553856_s_at	1553856_s_at	6.64575986354332	6.752313470453	6.86598789617166	6.86859429593428	6.63917540406298	6.73822307307268	6.8889177107282	6.72799469953192	6.93622535461546	6.77801945590402	6.6833542046805	6.94145407474284	6.81171081919101	6.86304111512919	7.17573778656346	6.97182635867498
1553857_at	1553857_at	7.12459651120454	7.0927668944008	7.29038180804008	7.38229449731561	7.11966425510164	7.12330992098587	7.31200656569002	7.31420065864473	7.2171326020707	7.30133139141717	7.45958881360198	7.51214163332465	7.21284615549933	7.24148990831532	7.52117744259108	7.55874063769907
1553858_at	1553858_at	7.76815456751789	7.79200861873692	8.31090857938939	8.30200263465708	7.75813410466575	7.82273473486371	8.31929861864186	8.39553845032954	7.32242390813974	7.42423261152689	7.94859839575254	7.90892034552658	7.82377596293615	7.62544911922141	8.06158882162869	8.12188382647476
1553859_at	1553859_at	6.56028063005405	6.59428471979862	6.50095073286073	6.65856168216308	6.64223823671055	6.71421964734311	6.7216645328723	6.71298580602895	6.73411936239628	6.57729418220626	6.80093062067564	6.78008090734502	6.64541392395284	6.66826237130046	6.84595849052399	6.84000762058683
1553860_at	1553860_at	6.68804778711099	6.92247936539923	7.01973403155833	7.1931637847021	6.78322293817869	7.02173521458763	7.16834386098514	6.88724688279265	7.00772009206935	6.83828217979446	6.96238941682717	6.99304497714735	6.77397524055808	6.86291918299221	7.12356324663838	7.13659106423469
1553861_at	1553861_at	6.56945391138658	6.54364224074604	6.56303899050001	6.52551480615452	6.60475632419025	6.58353284349535	6.61024390555456	6.62919445187481	6.58063194510186	6.53027167585516	6.44945726775776	6.57142509725029	6.65705996302514	6.68187266139629	6.75403431791038	6.62005201292193
1553863_at	1553863_at	7.6812905053507	7.81498202411806	7.93221062820697	8.20701965233797	7.56691297220882	7.93272910636825	8.1599454280148	7.88775891580033	8.08725477318929	7.93596267411969	8.16718383183299	8.02678851267736	7.75786878640468	7.94702389698048	8.40860538849549	8.12667292098868
1553864_at	1553864_at	6.0836868260162	5.98420691128767	6.27695819431965	6.24578059039853	6.18871222726408	6.17411761406477	6.37651219641816	6.29481648701149	6.20401101488495	6.16491150468082	6.35950770254847	6.47231679238993	6.07578929618067	6.15653220211761	6.21739044405248	6.3038280576179
1553865_a_at	1553865_a_at	6.16537446349352	6.09981829142267	6.18670794961008	6.22745154147358	6.08290634235381	5.9155891178131	6.20497946865974	6.31178004578214	6.50936522462526	6.32572244528751	6.35657375849596	6.39712293505462	6.23575479764233	6.34730330363432	6.6721428431405	6.44844774473637
1553868_a_at	1553868_a_at	6.16739721643776	6.08229919556678	6.23764354823324	6.29315983894733	6.0945989483474	6.13507466511783	6.25017154936557	6.4155477771658	5.79419928098577	5.95647401710345	5.99206305990074	6.00865672897264	6.39304573176431	6.22816891859016	6.39256273579854	6.2845950066494
1553869_at	1553869_at	6.39053661016947	6.43618624530855	6.36383249525013	6.45712648663982	6.28816689480762	6.36884665886107	6.42282488620696	6.4212004211335	6.43070343095518	6.49607828969112	6.52626301506425	6.68001707580676	6.46751337036547	6.50075633955433	6.62154299071086	6.64553569477558
1553871_at	1553871_at	7.23348549809922	7.19345105041457	7.52031530280008	7.78749115192311	7.24493864373382	7.35843810404841	7.48046055104755	7.53723816530293	7.79712371588605	7.463156968079	7.60892093734845	7.67175051917422	7.3144928328987	7.34628883663961	7.85709065868528	7.76213896724988
1553872_at	1553872_at	8.09858704000967	7.99461639664696	8.1302830859524	8.13832542890569	8.13366785793515	8.19735297818291	8.05700346634443	8.37074363246328	8.59333788833333	8.45400545680356	8.38532933900791	8.57107239531602	8.17785914785787	8.21105020354244	8.84760470303144	8.67948049108728
1553873_at	1553873_at	6.23008486814987	6.12080330974073	6.11868561352568	6.11561166547784	6.15309619836473	6.28955760635547	6.19640693744979	6.26860671085939	6.10143161693029	6.18258656336785	6.24625817610445	6.32984288897539	6.30929461602849	6.23990903695259	6.33774650351385	6.24788206010938
1553874_a_at	1553874_a_at	6.72678977926591	6.74390450466381	6.78290778445566	6.76755109034384	6.6599598388648	6.73557184280194	6.7864043956832	6.81557622779178	6.84188242239752	6.7523162868678	6.93416263232567	6.85993537879067	6.69271647070295	6.74693301683902	6.73626706363117	6.70952882295514
1553875_s_at	1553875_s_at	7.54669493948587	7.67519864799185	8.01435310439241	8.01597218170812	7.81471232278379	7.89173118897841	8.09512230572001	7.95421765441531	8.2377842204964	7.9685031832967	8.20869316287381	8.35705904146469	7.87938013053858	7.78123338678708	8.38717015207525	8.37620456335585
1553876_at	1553876_at	6.16214627386959	6.11048373985991	6.14169819007088	6.29502875351955	6.0007974859065	6.16014779987342	6.26438488520853	6.19617590616858	6.12883803168508	6.12159931021488	6.15020754821994	6.26378751640976	6.20881686921684	6.10291526690519	6.25819891633366	6.2378895372312
1553878_at	1553878_at	6.09933032288549	6.2187627491322	6.33993594512454	6.37225363194671	6.16948429640295	6.38414842712177	6.32781031473699	6.33286248972296	6.42480042308299	6.28208516001835	6.33960498482798	6.45593442657814	6.22262170758388	6.31419132098681	6.46952406970531	6.34605052143209
1553879_a_at	1553879_a_at	6.70593708565143	6.79943537113768	6.93011753920862	7.04125626454705	6.78574761313506	6.87793972912889	6.87590804055782	6.8816255366681	7.24683960619393	7.12836962441894	7.12937407896923	7.16389411403302	6.84325340699761	6.84142567442783	7.40478834708494	7.22075978883077
1553880_at	1553880_at	6.42999285613792	6.38679454476391	6.36062009964244	6.57611945297329	6.56038814131836	6.39327412089283	6.5681982818395	6.43833703863035	6.4684552983041	6.47197693595611	6.3921271137915	6.49472853204491	6.47361535944366	6.48405360661296	6.49999156840774	6.48937949522234
1553881_at	1553881_at	6.5482906346294	6.64368119277256	7.04194874418753	7.07954336424398	6.8104613659229	6.86037416535562	7.07574860698458	7.11818069535336	6.73568506145448	6.75771805878147	6.94723342073077	7.01201687982221	6.72450978697209	6.69110758874685	7.12862313876664	6.81844944930998
1553882_at	1553882_at	6.6466817548912	6.71656262964196	6.92521715282851	7.12271087851594	6.83094112334026	6.83460994455364	7.04890350503851	7.0485089939146	6.74832490435323	6.89076465841413	7.0950896505142	7.08203776921385	6.74479946642288	7.0574123253943	7.34077385971856	7.21801077741739
1553883_at	1553883_at	6.51126723256673	6.29023994937859	6.27442598958627	6.43363746908793	6.23199849514076	6.45789366666609	6.39076665912977	6.42799767966303	6.20855572373676	6.18039319987537	6.19359860594674	5.99835305052376	6.35067485336242	6.50045386119705	6.46352416842004	6.4837387511339
1553885_x_at	1553885_x_at	5.9107670203945	6.13091132352628	6.12220228761495	6.15508263612302	5.88847170718869	6.11802387133196	6.17848084893266	6.19200014824361	5.75345959754671	5.83647138780461	5.75274078888936	5.92106805575905	6.16044468330346	6.25663054097419	6.28713330241499	6.1853827689197
1553886_at	1553886_at	6.08600312861573	6.14196399719525	6.0970959738718	6.10244965948542	6.12621630207325	6.20288847923686	6.22623926832612	6.12340243907805	6.23219985411242	6.28344903376967	6.15142364274217	6.10916300771862	6.14399442650647	6.2129041556622	6.50169294434001	6.50107507522562
1553887_at	1553887_at	7.05279625454178	7.05514625698557	7.02325284752665	7.0337235279192	7.18547733955082	7.2818464283019	7.05380202570403	7.00997231374632	7.33957805709579	7.31685068357302	7.45800837971547	7.42414935350488	7.30912132504926	7.31987410859271	7.71378475077793	7.6177712712951
1553888_at	1553888_at	6.64310519421822	6.68637862610833	6.85027333480492	6.80561945445498	6.73757785489717	6.62924120650912	6.71669739328094	6.68317869141625	6.94341476261915	6.92852280929726	6.98661798787837	7.08718928319403	6.89522732536841	6.74477679873867	7.21546713611508	7.02973564563726
1553889_at	1553889_at	7.26864964856202	7.4551234567416	7.52393943223771	7.71912232478848	7.36313716572227	7.70991327814635	7.66636993194602	7.47871332584147	7.8998829933998	7.532140286996	7.43091653760373	7.58078072285076	7.46671927927049	7.53060713377476	7.8483423967759	7.75151963419867
1553890_s_at	1553890_s_at	7.25000713023576	7.22163718862986	7.58880846929939	7.5800395000567	7.37843443605965	7.40876514130794	7.5597154844309	7.5747078623667	7.81829349121986	7.62456901342032	7.62136550353238	7.87175876150088	7.46986844699625	7.57885750181022	8.07065526289237	8.04641434063864
1553891_at	1553891_at	7.21196404112852	7.26657439939152	7.17612940194344	7.38943513473926	7.17988550556891	7.25585606064862	7.33741676463997	7.19408849466124	7.54528396459598	7.33927654791876	7.45669262214805	7.54246456389949	7.3202398390081	7.5501234519532	7.76723134458862	7.60504801865683
1553893_at	1553893_at	7.05322443059866	7.13794403802511	7.12260600905269	7.21396081780777	7.04879547631726	7.09255086277131	7.15530117242918	7.14419856454098	7.36663139972395	7.32779320641611	7.05367162853214	7.36986020193808	7.11983613200783	7.19379328694741	7.33004720479631	7.1978749833129
1553894_at	1553894_at	5.97536373621341	5.95712919101525	5.90777426310509	5.96598084445454	6.00086590010642	6.10770140778272	5.95689922598783	5.90782963375388	5.96979271775889	5.9505206815138	5.95348339665251	5.96149198196087	6.03232669958701	6.00841993465273	6.13784960807011	6.14378911097761
1553895_at	1553895_at	6.93146359666742	6.83410303446761	6.94392601494784	6.98307730730621	6.85380639852037	6.80179256699295	6.96702481691186	6.96124356433976	7.27759353779857	7.22286219358337	7.42359264577541	7.24390518684041	7.04044101120715	7.09490589843122	7.48890776305642	7.31627193972395
1553898_a_at	1553898_a_at	6.6323721665069	6.61527486635761	6.63133660654845	6.70008589219301	6.58259386682903	6.88799517800569	6.73527343045777	6.68456399908332	7.00029177337051	7.13962871231351	6.85195445227831	6.97326936078102	6.71292967898181	6.71646081889152	7.0863415555075	7.1689706988612
1553900_s_at	1553900_s_at	6.87504669876556	6.84499947041332	7.07876025551412	6.8746535695005	6.94928431007965	6.78766084396321	7.00591197454385	7.06947561694369	7.10189871626694	6.95486763687277	7.15526832571346	7.11908969611557	6.91927034087283	6.94450774812894	7.13804800233954	7.25128271876953
1553901_x_at	1553901_x_at	6.12423499012282	5.99209830247612	6.23522394518663	5.97034014095027	5.75408246411054	6.01757341594074	5.96885972180908	6.04341763046607	5.96143920068873	6.06425786203518	6.05614890306049	5.84298589720421	6.14077084570793	6.09139900899591	6.25441358382033	5.97391128210663
1553905_at	1553905_at	6.14393314046211	6.18449657944792	6.18385079673037	6.14968659625372	6.19827259277281	6.33622229372109	6.12682188036468	6.09533009499841	6.3014380179427	6.22569981221905	6.21524071842467	6.2664875379232	6.16534673060184	6.10360291403199	6.15162945079534	6.18708925882337
1553906_s_at	1553906_s_at	8.8069887647606	8.92503869258605	8.58814387245737	8.71917238917547	8.65589727723382	8.95390927162246	8.46229455800668	8.40333604922655	9.01020448984672	9.08003250294631	8.77100219279376	8.7828805931004	8.65699128015324	8.82082146204832	8.81990570792059	8.80375832219585
1553907_a_at	1553907_a_at	6.08062363277051	6.03824840960661	6.30921807978328	6.3341007562056	6.0645850613331	6.31194760043804	6.17200208772797	6.26915034973875	6.49903371462556	6.37410494900329	6.23170923952426	6.32108375226734	6.15684774437742	6.26688511644922	6.51833944988168	6.57247502655596
1553909_x_at	1553909_x_at	8.13645999153655	8.05638336312458	7.94892152812497	7.99456236520167	8.03234345564202	8.26692529996599	7.94677802502184	7.7730501034064	8.81744851697432	8.49467008822046	8.49897379973285	8.39680054289311	8.43661592476944	8.31226292211572	8.97730623264848	8.80639511281908
1553910_at	1553910_at	7.37444395666446	7.3510178714278	7.68465093010695	7.7316172568906	7.50207806135331	7.59325284851373	7.60348867969857	7.75992635275707	7.98935842720472	7.8548582569045	7.8643159196793	8.14860924737279	7.55348274632745	7.69823785299328	8.05669991990537	8.05475402477019
1553911_at	1553911_at	6.12556193545451	6.08099401184272	6.05694691278396	6.09557784145621	6.06254235714544	6.11531788436998	6.00778998268595	5.99196922668958	6.15027903117827	6.08893558323829	6.03467765275467	6.09021504587509	6.07810913790342	6.08887554053019	6.17852984429438	6.22344892733832
1553912_at	1553912_at	6.86305708176618	6.77461371965736	7.1646052406126	7.19373656892796	6.88538615737301	6.86423038119788	7.29996805171038	7.24360136105002	7.21353491382517	6.71901192047566	7.23858367967485	7.27508354341362	6.76973009497544	6.84729634647376	7.48753601095945	7.21175782546754
1553914_at	1553914_at	6.38069724865169	6.2453787726896	6.28359748440069	6.30971512553991	6.36884218204378	6.29307560796155	6.35372937999312	6.45009822791176	6.5286340269147	6.35695373939323	6.29337316376551	6.58283432564584	6.33031425680171	6.30617393380741	6.35835625126096	6.39124385108008
1553915_at	1553915_at	6.31978548393572	6.16735718180958	6.15063146697996	6.42115419779328	6.20197850777823	6.1604454823305	6.31829402981264	6.42168582569639	6.14530138943749	6.42903019040549	6.66072295661684	6.516415102754	6.18245737959988	6.43167848323213	6.43821840901986	6.81713588599924
1553917_at	1553917_at	6.88527267864025	6.90371229162747	6.82075163960263	6.9921584194819	6.89478741842303	6.76480112139934	6.88038597712155	6.75185019611584	7.08321202907445	7.03920492474728	7.03000367041078	7.05625635752972	6.89852494028225	6.95887284844554	7.1234590202191	7.13529586301717
1553918_at	1553918_at	6.61801232296113	6.59455345787203	6.69971282459074	6.65044828211275	6.75958822645627	6.6925504184646	6.72313659452194	6.62329003128997	6.7735356564433	6.49658668306469	6.67758001772927	6.69519957694235	6.64621435462451	6.76634937901499	6.76936450714451	6.75001404901647
1553919_at	1553919_at	6.97428915439163	6.96695641954998	7.04412728534999	7.19737572862253	6.98880348209747	7.20281458595356	7.11432294418213	7.12310921641904	7.28199107032435	7.34556389152962	7.23957458085884	7.18307304286613	7.01961423673646	7.12406204230632	7.57814192171691	7.65485584358684
1553920_at	1553920_at	5.97136662231298	6.06329377539932	6.04510248784468	6.12390515450114	6.09049158202949	6.16604881191676	6.10459970278584	6.01428880343353	6.1152947580642	6.13596006638628	6.12790330417804	6.18769864453272	6.14034978911926	6.20829910975573	6.23653842563117	6.25195671202967
1553923_at	1553923_at	6.53654708467146	6.54106991480078	6.71721994282766	6.72513462113327	6.45534004111384	6.65348170074005	6.53835689673745	6.6065697334138	6.90204708638402	6.67786245005755	6.7909021710741	6.74552057548397	6.65736771652023	6.86457784944527	7.07468873032383	6.86544716834035
1553924_at	1553924_at	6.6097053515551	6.65158039989322	6.68537141423873	6.79826538218243	6.64247096002769	6.74591249297667	6.64575567237685	6.55409691839246	6.94171600997786	6.7099260253362	6.77233592516468	6.91461775760114	6.55153924541647	6.58499587650284	6.81161697425373	6.81126418600294
1553927_at	1553927_at	6.1083983429795	6.05338542483665	6.13215399544242	6.29543654690481	6.22021465008006	6.1457250068448	6.08526438311478	6.30415058531919	6.09418347701101	6.15948713081032	6.13839463168143	6.27685514854206	6.22427154667772	6.14173846307288	6.18789448741615	6.32783987145881
1553928_at	1553928_at	8.4607240317242	8.56152885928833	9.32405395073189	9.35866640859817	8.67479996095544	8.56573589044178	9.89471673928319	9.94413140678338	8.27992007648802	8.39208346211655	8.97491629955794	9.0211412856739	9.10648978349675	9.01341382213517	9.63743952969035	9.73535022131148
1553929_at	1553929_at	6.51562226700795	6.67278013805768	6.69103987598861	6.74038587521907	6.59873316471568	6.67582637709118	6.70562138547102	6.69775550116975	6.73849484099	6.75707409591262	6.7383868467858	6.72068460971344	6.66397368183408	6.75956323372244	6.79626968477282	6.60325889981655
1553930_at	1553930_at	6.57554434660819	6.44847666616833	6.51274355403809	6.55577026703675	6.59919917440938	6.47316736139365	6.60647786322354	6.50610726299094	6.71178864361611	6.45308533955143	6.56281842025865	6.44749947710463	6.5203933321662	6.77719094706374	6.6914297727263	6.70173233326739
1553931_at	1553931_at	6.21247827081707	6.20459969717848	6.38161238344247	6.6465454939841	6.11639267206722	6.24329644328471	6.61960004850035	6.62154603748206	6.35780982799035	6.09920810608351	6.42035338174727	6.51168645855902	6.19560443576505	6.26289617414365	6.58652884106565	6.51008851606632
1553934_at	1553934_at	6.53991619700962	6.49873875108381	6.78363823734185	6.7062292311218	6.6114146136155	6.55445945047614	6.80298093714427	6.86488560026731	6.57023763531779	6.61368379694762	6.63246888115004	6.57648925974902	6.61898876761103	6.69534478024881	7.10538196682824	6.89810850396172
1553935_at	1553935_at	6.77045845039218	6.75584334048418	7.00758811761059	6.87229489353945	6.56229193918666	6.75766917107551	6.86051805012432	6.94294050477358	6.91628915389744	6.88058197243213	6.87581171223524	6.9753808364382	6.68883253277035	6.78391983359403	7.18721289472761	7.07575432087888
1553936_a_at	1553936_a_at	6.87856048982503	7.03291064492396	7.06885747100199	7.19969092970524	6.80352157540639	7.08934762843973	7.30424373667519	7.10295882987108	7.18238432988016	7.09072399418424	7.17588419173639	7.16057366548515	7.00796374134781	7.04475156145403	7.27094690459248	7.34236879927815
1553938_a_at	1553938_a_at	7.35623163651788	7.30517589106407	7.25918226854046	7.18194646516426	7.2567628162714	7.17021871487266	7.01572014887323	7.04922874272597	6.7737085301748	6.88305634492548	6.76370045473564	6.74125309609393	7.75943958497409	7.61421127957705	6.97715135585202	7.08782893932935
1553940_a_at	1553940_a_at	7.0584909269652	7.08665465024486	7.65924089267635	7.56818774465874	7.1109598386072	7.18493117179794	7.69897727809168	7.76839460036903	6.91198300007466	7.14648138360616	7.71932689448281	7.71786161071872	7.08104324140146	7.05911316449409	7.48394951888779	7.44712710434469
1553943_at	1553943_at	7.39696857032294	7.25152705931882	7.6151080890017	7.63952114320943	7.33876866795488	7.22342479675824	7.53379108296929	7.72491896920363	7.54319697061156	7.53586784185304	7.74135509772677	7.77755822807149	7.39150322618807	7.60322839705187	7.73758518361309	7.87446200907319
1553944_at	1553944_at	6.11317592370788	6.18890881495308	6.16638990493399	6.34625127022185	6.12329162583768	6.22168612132363	6.33063374512275	6.241952559882	6.29543065152485	6.30645132207279	6.26821308605319	6.25529150335629	6.17602116426758	6.20362824291847	6.45125152389005	6.31207871808814
1553945_at	1553945_at	8.28577020040814	8.57555904350022	7.99394433906865	8.25953997754964	8.24126338156355	8.56866369463549	8.17932885022198	7.9675213242198	8.79059634378135	8.88465296507201	8.31530765225027	8.36939365564028	8.31907231643298	8.38864916901835	8.02066285304298	8.04235076736741
1553946_at	1553946_at	6.78641218955442	6.94709778495092	6.93562863645022	6.95727834817192	6.76723781287379	6.9357792671783	6.93050812599815	6.88210035098482	6.93375404019936	6.98537502543586	7.08098302860351	7.04305034486588	6.7507392347986	6.89227387074735	7.12313871542762	7.04504793466708
1553947_at	1553947_at	8.19635012998482	8.28863983504989	8.77796434909297	8.76355568198316	8.25460666031595	8.33684371010373	8.75589113043575	8.6806240300598	8.1752963589004	8.22988164322669	8.64627125729106	8.57067137492952	8.20268647722827	8.28293722693017	8.5872321007352	8.35244679668513
1553949_at	1553949_at	6.91596600557095	7.05154995727664	7.15992576025871	7.30811615695629	6.96721278456289	7.04626173800061	7.25490749101679	7.22178919918465	7.09663910974261	6.96835454193791	6.98613921782275	7.10761598768313	7.04641359296045	7.17836335369173	7.59372425711881	7.45817131235266
1553952_at	1553952_at	7.64802562297804	7.70183181154192	7.73370406211915	7.74802595667416	7.49547230061693	7.80461837992886	7.75532147806908	7.97423245792606	7.93435621009305	7.7056556056261	7.84965099344397	7.90542727752389	7.64486261954223	7.65848831204838	7.64999155531021	7.53498767302511
1553954_at	1553954_at	9.03561509847695	9.05714599879534	8.76518784615676	8.80533347916943	9.05606872638742	9.00821330429444	8.65689919386149	8.75509229978176	8.28885876613788	8.37078299391542	8.5632358171207	8.45443819695969	9.40545250686413	9.36759286279231	8.77029322048475	8.90742611338593
1553955_at	1553955_at	9.83561668730175	9.83711132447115	8.44383873792885	8.41879803185635	9.61218848461695	9.57879139156634	8.6540638378266	8.73207315116682	8.4902619103846	8.61746306569508	8.17358982629297	7.92998027942428	9.80361889197117	9.87999563799877	8.31097911025286	8.34968399363999
1553956_at	1553956_at	10.0801799541277	10.0778922875148	9.27625911434691	9.24890691915568	9.49869796854224	9.40866277445662	8.84469260069697	8.94017170481912	9.6743884381809	9.63630991639852	8.76257773187768	8.77212465690002	10.3799391253428	10.3410183149054	9.62187425576072	9.67545806230149
1553957_at	1553957_at	7.7017843680806	7.73978155776564	7.6181246859331	7.70065960839319	7.79492355427661	7.82275765141703	7.83819320941365	7.81717847807531	7.68824659186406	7.71066419226423	7.70220629565886	7.6442295344313	7.68793673293578	7.75019401239365	7.74278748146346	7.57660129335026
1553959_a_at	1553959_a_at	11.1277153114937	11.1272788092897	11.6053130377502	11.6404225305398	11.1489431596402	11.1407528122986	11.5213650626276	11.5912924000301	11.1301388653273	11.115530904832	11.6631523619831	11.6687891367682	11.5134015470884	11.4977827564957	11.7497753917792	11.7474086083758
1553960_at	1553960_at	7.52469123823285	7.59021081397519	8.21241039130756	8.1879552387277	7.27445413007434	7.21203592379333	7.9437756175757	8.05061011225195	6.49919520067957	6.75722578468536	7.58039150092978	7.35184295718071	7.51751330388585	7.45124695333849	7.60677165472984	7.67795020822178
1553961_s_at	1553961_s_at	7.82117968564204	7.90526866063968	8.28987902633614	8.30142835926847	7.75008423106554	7.84841933561425	8.27308200537092	8.21893837206083	7.78154456566114	7.53909170217045	7.89003329857336	7.97793606820085	7.96811375455662	8.00153635720924	8.23029325982121	8.18808744195833
1553962_s_at	1553962_s_at	7.39825816863943	7.49207841166295	7.78509942442474	8.05633652547032	7.30051118395644	7.50918425050083	7.81996211915552	7.7165481737623	7.72299498761185	7.76652577345256	7.88785637023399	7.8235959901893	7.66350624091839	7.60826691061748	7.89370406118729	7.65518598875685
1553963_at	1553963_at	6.06154042379055	6.02683602343634	6.05782450472527	5.88353287863047	5.91499301499805	5.94715375724157	5.91084701175948	6.05354606910619	5.97607219959682	5.86210490004163	5.95629559992683	5.87418095236004	5.93828857774402	5.87325029994682	5.88198259538132	5.77973380532611
1553965_x_at	1553965_x_at	6.92426586669403	6.86397284233133	7.07892423880876	7.0517158367002	6.87216957670595	6.80848834001236	7.21319507629926	7.0006188941483	7.17676865231522	7.00365864984347	7.2459201617483	7.14986421121616	6.93149067758069	6.99224825029995	7.33043609814639	7.11944942013451
1553967_at	1553967_at	7.68369875721376	7.63495081688398	7.71411846275195	7.75691209826802	7.50188683184505	7.70064530410709	7.74568148162212	7.69614546552505	7.71380468641889	7.73623472876967	7.80771708349442	7.76394915681554	7.50860499914198	7.5666567759023	7.57895456453177	7.73665344266009
1553968_a_at	1553968_a_at	8.75503773394275	8.77838188905956	9.15916096167988	9.29302240817967	8.70067395204715	8.68908519989028	9.12149051971743	9.23770349253037	9.03197221113613	9.1174738324811	9.61562593388728	9.39137208772684	8.56618466228226	8.8031914939437	9.42227969420889	9.34771749376304
1553970_s_at	1553970_s_at	6.83989831445245	6.63866659571174	6.73654759145118	6.70139876081998	6.68862233825654	6.75207090041302	6.59596154947662	6.70178094053231	6.84425064851318	6.71069233179913	6.88309342439123	6.78759448443115	6.70315383539253	6.68085294461997	6.7907763033743	6.7320607562862
1553971_a_at	1553971_a_at	8.09952182556771	8.01640913601587	7.61120436800167	7.72584150442315	8.15427150917552	8.06486390941691	7.67029048019077	7.78263459784065	8.10314135205505	8.01996281859732	7.64242097411761	7.82731837786024	7.64872997174233	7.65658019312049	7.25706450796134	7.58270386338416
1553972_a_at	1553972_a_at	10.1459589601176	10.2127293807194	10.9149112453663	10.8989815603798	10.4776466049884	10.5457809243159	10.9734545623885	10.9672726283786	10.1131831769509	10.0286949800365	10.6743459667472	10.7167431858921	10.1260052630392	10.1166206918671	10.6950153662471	10.8308571367776
1553973_a_at	1553973_a_at	7.14667997284982	7.13599692919571	7.23307240671523	7.46837612463432	7.22519424854396	7.36811496884787	7.19631830814644	7.03522571507699	7.61779859195746	7.41494951786659	7.4432773896435	7.53785301247221	7.27952749802289	7.37719901984112	7.61805056466425	7.6081110771936
1553974_at	1553974_at	9.00065030577887	9.1191079876851	8.50648210438491	8.46469489374129	9.21722872618989	9.25889809211363	8.65687594477671	8.7441234170983	9.41070022471515	9.30779559294427	8.97495312168375	8.94916211614533	9.10755445020983	8.99858354692613	8.31041250453735	8.42368017768075
1553976_a_at	1553976_a_at	8.70651725010737	8.77032280868888	9.61502792321009	9.592122866006	8.77884849988469	8.86909354162421	9.70454623261439	9.66609668236583	8.64944637030338	8.66700372999451	9.63594598213548	9.6168346458095	9.04927931686696	9.0205712802275	9.75279159130874	9.84443313322229
1553977_a_at	1553977_a_at	7.4675462958757	7.47054658948922	7.00674735131645	7.05234163442957	7.16560590842325	7.28984527148946	7.15441200966847	7.07756326824574	7.57803674986864	7.61545662703681	7.063526744875	7.17725497650276	7.57980286546608	7.6349891492033	7.3319632745867	7.15168659973371
1553978_at	1553978_at	8.96952382892567	9.06560756237919	8.79813565011471	8.79690801900642	8.88208055271015	8.86166155276006	8.68518585149964	8.64051048411821	7.70351730287949	7.59034837002647	7.89440390711794	7.92195328931103	8.61439983268297	8.53501817060745	8.24107953261563	8.49951031221104
1553979_at	1553979_at	11.4634544605683	11.4683408880826	11.4428245302966	11.3924392454685	11.6308549278154	11.6035564070992	11.3305001434846	11.3860294917394	11.5471635721072	11.5874446636474	11.452864319952	11.4620096577607	11.5727708498221	11.5397731432094	11.457075433515	11.4338209068806
1553982_a_at	1553982_a_at	7.40070463735274	7.4457422822507	7.22534316021069	7.36713979188802	7.34435700058958	7.39234484452107	7.25380368433377	7.22087624446977	7.05850984586956	7.14548992280075	6.57563486636324	6.67225096337684	8.15967316851323	8.18270532840523	7.11752844874681	6.99820017962875
1553983_at	1553983_at	10.9721565058611	10.9845572241352	11.1645796137498	11.1399527763525	11.0550708717983	10.9718608203323	11.1019368548926	11.113886338816	10.6116806687831	10.7266163215533	10.8887279595975	10.9348301449701	11.2450683072709	11.2346664838711	11.3783543927517	11.3857418794746
1553984_s_at	1553984_s_at	11.4693120961756	11.52552137704	11.6103529284258	11.6093931631887	11.4933257389859	11.589957360841	11.5622853933339	11.5781981922237	11.1762994154231	11.1605619708134	11.4223292231061	11.4030259412637	11.778504859598	11.7780285347735	11.8629480205303	11.855001467765
1553986_at	1553986_at	6.3394196069354	6.39350675201723	7.86344617219183	7.77092976797726	6.51437074398892	6.53070128209275	7.52344760284671	7.39314573381734	6.46199513122036	6.53896993975022	7.91529499248822	7.71427684080705	6.48796230788323	6.45439831208996	7.22380242193385	7.19089056077164
1553987_at	1553987_at	9.49617160655073	9.57786639067447	9.67935276514873	9.64680536980941	9.34035064745522	9.38063434137875	9.51231583275031	9.51175252740661	10.1968810369458	10.177689717611	10.1233461356337	10.208419772776	9.59011995684629	9.50098852681426	9.45874430582177	9.59089525604983
1553989_a_at	1553989_a_at	7.73827691764722	7.72467005472649	7.24025717657122	7.33309318300289	7.18485812962856	7.36340064357113	7.26996850279613	7.21056674259051	7.69536509007558	7.48812061900709	7.17408343449057	7.27031370035403	7.62450145299499	7.71462029086393	7.44492657642717	7.65975168135789
1553990_at	1553990_at	8.52873005449906	8.55142254586592	8.62406870101705	8.71407447715543	8.30860527465866	8.58408463415281	8.71196371697009	8.55295220793674	8.74147759213159	8.36565876022715	8.61367420674497	8.73438868475711	8.52822487017143	8.51877644322462	8.69868722003603	8.73352368743032
1553991_s_at	1553991_s_at	7.64400586003588	7.47442015713008	7.92712144568287	7.86073472367739	7.53622848172	7.6591964761977	7.95167754829898	7.94092466920237	7.64491958326839	7.73851971964679	7.7846136534768	7.83550192720356	7.49479857092611	7.79841676233467	8.1537290550509	8.0793384702454
1553992_s_at	1553992_s_at	7.72364201903426	7.67125354411834	7.6442629937127	7.495625240846	7.66907775487558	7.71626808837477	7.67191122914207	7.76560246714782	7.960483359527	7.80512701973333	7.66164715012689	7.639438191743	7.79878809519556	7.92377270845548	7.97846737498857	7.8788709963398
1553993_s_at	1553993_s_at	9.08530447236756	9.10985624031996	9.35191308291713	9.34128142848825	9.07372891234244	9.03359673171236	9.31680385553363	9.47045061914076	8.99591283357106	8.87269770858481	9.12304885364355	9.25652835502355	9.30376057368822	9.21677453809728	9.34021807722667	9.48712868898403
1553994_at	1553994_at	8.6262837664428	8.61094879349053	8.5548864135355	8.55193229393537	8.3061843217232	8.26489803266383	8.5230294300954	8.67690502013125	7.98083993795489	7.92511802957572	8.43519635377674	8.44874233416852	8.15357776061003	8.03625514736454	7.84846373789789	7.85723892782864
1553995_a_at	1553995_a_at	8.25070031401777	8.18304102514526	8.1385723699929	8.06483549830286	7.96566178341486	7.8472357188208	8.18970389672801	8.19213246623622	7.49934829719984	7.66081593861027	7.90335183385475	7.9150667819167	7.89420463825356	7.71856711697281	7.38718332761416	7.40368701137938
1553997_a_at	1553997_a_at	7.84618156705941	7.87966988649273	8.14440214503724	8.1925306733816	7.62305077501713	7.71423096066072	8.17463483695418	8.14872991587613	8.8650864106105	8.76809681697759	9.24664375855177	9.28063602270283	7.55507367468037	7.68755628982862	8.00454197850378	7.94418889153416
1553998_at	1553998_at	7.23196222081948	7.29125554178538	7.31673435938707	7.55764157490796	7.3106374280091	7.42350166068749	7.34555019992222	7.46197125602171	7.81863858277068	7.45887621851023	7.28626402518758	7.57695864746455	7.35092457262251	7.37867253395819	7.71129002172608	7.80856083614961
1554001_at	1554001_at	7.54056978407502	7.50069829979688	7.4925484329541	7.44801685753444	7.9248345021741	7.90811631143162	7.58652156907313	7.55413633101378	6.56536694463038	6.63972875707018	6.84240589963126	6.69913632982411	8.31262813337677	8.23886715461079	7.77117765065698	7.70294951831398
1554003_at	1554003_at	7.68345004291353	7.69118296222369	7.53433197217255	7.64917266054266	7.60003670131335	7.72638642987137	7.55480054077864	7.56237149983916	7.50788237839973	7.54271255627335	7.64157128446304	7.65489497829434	7.72410657237301	7.82299643172438	7.94780602599515	7.84470625480693
1554004_a_at	1554004_a_at	7.19431781194782	7.22960253638504	7.27075694153554	7.40853307128488	7.24224599901865	7.47644112452093	7.49923065696354	7.29046015130475	7.55075564589696	7.34660819901694	7.24989888929683	7.33137284974003	7.33035582590005	7.36265192223268	7.39215960496094	7.24666355185288
1554006_a_at	1554006_a_at	7.89358546614011	8.13688807657544	8.34222383591836	8.6511449863115	7.8620861840662	8.25215402711962	8.45781522926111	8.23854168236072	8.59587348130715	8.23169908216014	8.66729618504038	8.71151124321817	7.94962401749798	8.15712662020658	8.69413190982173	8.63962451436421
1554007_at	1554007_at	10.4089756263942	10.4913958953598	9.05901833076132	9.0206877323204	10.4517175300738	10.4744429979908	9.20145144838351	9.22564638464947	10.1556284867881	10.1176452386471	9.58383628670574	9.58464605463758	10.2993491905284	10.2682924094752	9.45930540601829	9.49673950284704
1554008_at	1554008_at	8.14717843747476	8.30608479924981	8.0398782901763	8.16616098700355	8.08742563557865	8.37366979503711	8.10325393304005	7.93332924734002	8.43552210595134	8.30753255253723	7.85562769926885	8.13073201907507	7.7324609790827	7.78891654932556	8.09529366033343	8.05471404244352
1554010_at	1554010_at	7.73404869545062	7.67066175660977	8.7536650916405	8.70380420034179	8.1964122432202	8.22561302033933	9.25011705575271	9.33750776791385	9.76519885572997	9.74529006834597	10.0602732226161	10.0750396654047	8.27576650037977	8.32791648149919	8.98201631210134	9.09153816140843
1554012_at	1554012_at	6.1102281812335	6.12090241041881	6.17484390324886	6.18819110218899	6.11658549944859	6.17571263628583	6.11630894867805	6.18726723294295	6.12733155554179	6.09469536596983	6.20723464266686	6.10830196015473	6.26794205781659	6.0483304889275	6.21512973936296	6.25971279471821
1554014_at	1554014_at	7.30229303994685	7.34336780002898	8.01846371325253	8.0137432993059	7.42096684301485	7.45817005066891	8.15069547189326	8.19111996472433	7.08398922935391	7.25595039115676	7.20513969411693	7.34188191665406	7.56727966316813	7.44874527916239	7.62575550988153	7.90362607797694
1554015_a_at	1554015_a_at	7.1276746272427	7.19539662732008	7.69352169688888	7.58515435254266	7.50873069993533	7.3550329050952	7.71083970975002	7.77821718851269	7.32403149215724	7.25498720219812	7.28422457072438	7.2175598707629	7.31082680919255	7.25644011965591	7.48687840187238	7.65926619492696
1554016_a_at	1554016_a_at	10.1390888692056	10.1372390454644	10.3262598864958	10.3309316886766	9.94207962889116	10.1085614651115	10.0231082192127	10.0381216479784	10.9080176462259	10.9601507262542	10.8958172748298	10.8755344527697	10.0046664477136	10.034463139417	10.2079326180497	10.1019513127076
1554017_at	1554017_at	8.10873386490119	8.25498060352695	8.10905025012695	8.37524646501927	7.90935164476871	8.20244006994004	8.01956376868217	7.94610833938542	8.53007227649526	8.34259198734086	8.26608115270299	8.34087055357166	8.26805974440823	8.15418439905375	8.53069434562649	8.56309944581862
1554018_at	1554018_at	8.70857513834487	8.60920044885013	9.07139103863174	9.14560494755847	8.32683396961123	8.06909495799723	8.80679543373775	8.90800840081321	10.0496475555218	10.210613125189	8.92366854369623	8.99977324013155	8.28015975137211	8.29156611305412	7.59867953909383	7.74468666011323
1554019_s_at	1554019_s_at	7.7979005040608	7.79118553176377	7.2747963549119	7.34886748995324	7.80815177259054	7.75416594189513	7.25360709339997	7.38137179662728	6.15295230161697	6.37297211726384	6.48277256094895	6.32822379453328	8.18189325230703	8.04363798123647	7.32986959154737	7.43437936357615
1554020_at	1554020_at	7.88918942979586	7.92683120188635	8.60474058658373	8.63385087500886	7.4532060223591	7.39416542500444	7.89843938136679	7.89553308482691	8.35546770202267	8.45625237250728	8.72890835825241	8.71908345779585	7.78047598980929	7.67616634069418	7.64583658451096	7.82476115406912
1554021_a_at	1554021_a_at	9.14305408237895	9.05407121741215	9.65454031544449	9.59116315129211	9.17145256259953	9.12285733040774	9.61062304617923	9.61181562191695	9.74125513009432	9.55399616837521	9.87628367508525	9.76921574939979	9.18592418918216	9.15529140518323	9.59540299697245	9.46584323912499
1554022_at	1554022_at	7.08527066609832	7.1011764516444	7.17101420021428	7.36025189457239	6.90632791298783	7.17349601357011	7.1421278911041	7.0489146694973	7.15105319479857	6.92508773703006	7.37067399068168	7.57162935034285	7.15345488253396	7.20277596462555	7.37104043650712	7.31723925647498
1554023_s_at	1554023_s_at	7.1531798499266	7.17844523551504	7.35416818805556	7.47304808201108	7.1803752185622	7.40119304897777	7.34543450758486	7.41371349334386	7.34062851586252	7.23411887235074	7.4307301189937	7.58394753962668	7.23980718808172	7.26922803901496	7.42346029671024	7.48608075207738
1554026_a_at	1554026_a_at	7.57286882400241	7.56144745500757	8.00465799146445	7.94344178015527	7.61276155949087	7.56327706299917	7.49660585600441	7.66470775137038	8.27894368912545	8.26606540596156	8.10838288602973	7.99814204127379	7.72661354637006	7.61315731548006	7.77168170548452	7.72165301022255
1554027_a_at	1554027_a_at	6.33831842034395	6.32698181954286	6.75591887618001	6.77823263989363	6.2847258050787	6.19413248641207	6.52077910085557	6.61564116290506	6.20614519750802	6.19427317131125	6.58582997769566	6.51546668643074	6.26046107684844	6.17142122365963	6.50765795795639	6.59770406061658
1554029_a_at	1554029_a_at	7.44256383658448	7.17123782538411	7.62232047629151	7.43300123181391	7.57875248691597	7.41139785571231	7.80752534868295	7.68589382206965	6.84166542753401	6.82106644497903	7.3110580519539	6.93229293856557	7.49609066599029	7.56755120466082	7.51293286962442	7.24949830740962
1554030_at	1554030_at	8.02743178669456	7.7942166604554	8.02985460760895	8.3677913302745	7.77388336783404	7.88567212700119	8.28079210069798	8.21139763767912	7.84342978760769	7.71342767173715	8.20163955509912	8.25818746436523	7.78917932397747	8.07625626276416	8.35407342396532	8.01371547589762
1554032_at	1554032_at	6.41505827044214	6.37130150272082	6.49891012639402	6.68574436764685	6.53308693168888	6.32320306402837	6.5591068046982	6.63247435869862	6.73156918150463	6.68426974379875	6.79900971574783	6.66264055522629	6.40589289171213	6.50301890237327	6.70634581580612	6.66427349528323
1554033_at	1554033_at	7.58913775228794	7.96353778633084	8.105595000821	7.98777855496351	7.38110757468044	7.53100675518046	7.68877462796783	7.68747559752582	7.90904717239666	7.84991787684203	7.96097805535855	8.13871969825385	7.66556296793066	7.79490176974537	8.0693795096511	8.05820664823525
1554034_a_at	1554034_a_at	6.10671534895055	6.22132173649218	6.3224290252265	6.25356726998367	6.28405039894853	6.25129415079767	6.41836564915442	6.28665429563427	6.27539869687527	6.2072923135837	6.41490655061174	6.32231743246826	6.25616848933856	6.23431571820998	6.27526582617954	6.26585904647467
1554036_at	1554036_at	7.8226708095121	7.92797503488806	7.552526847098	7.48575963919767	7.57183304093464	7.73722979159567	7.40029953868005	7.44506186985616	7.36538791182807	7.56439302837078	6.80987471130403	6.72668384823868	7.57799157180765	7.51495158938458	6.9509452652899	7.04167111523619
1554037_a_at	1554037_a_at	7.3294700729517	7.50304077582298	7.39227230276818	7.35411937301951	7.20192916737375	7.20007807899594	7.36026319631136	7.21813361355116	7.1649207386547	7.46347371880141	7.17860937409514	7.06261034920012	7.22566403145527	7.18805554627615	7.03893438890049	6.91207459236857
1554038_at	1554038_at	7.16444770879958	7.06283698172537	7.13114593938341	7.46026221099448	7.23434663010581	7.34029573432794	7.29348736738037	7.25038849772181	7.55925125459766	7.40877135568742	7.31585304952324	7.49082954975592	7.28927011429481	7.27822147483899	7.50614757230505	7.53723295907948
1554039_at	1554039_at	7.83659618488146	7.92540885960662	7.83544391309583	8.24033569224831	7.89709418752823	7.99512784322704	8.04558265696718	7.840879677718	8.20775262845109	8.1396925073409	7.89037734399255	7.94186438303606	8.07041567603215	8.28717265187463	8.30007724892971	8.1120774756899
1554041_at	1554041_at	6.73246835615747	6.64573294632168	6.77653998897334	6.93348341474707	6.60928548023724	6.75812158768738	6.79630360696452	6.63215686384413	6.63676725472104	6.63635828788243	6.96240575183158	6.76477666902071	6.73838050413324	6.56610093196497	6.79678729659473	6.75489246858662
1554042_s_at	1554042_s_at	8.46861191649365	8.5423560815866	8.93737879154458	9.10862065877272	8.3187165287349	8.47309112426321	9.07643061022086	8.90265118364845	8.8484277202047	8.76003021667148	9.13928536973269	9.12257667583495	8.50401016549395	8.62503556318024	9.14676415300228	8.99041604696981
1554043_a_at	1554043_a_at	7.66784823734373	7.65419553781711	7.65881825217057	7.6004441632532	7.30556016835179	7.45922998016916	7.33771951966017	7.36472874003608	8.01158466114048	7.8452188537784	7.48508310388807	7.55486360449145	7.59331550998111	7.4394389088591	7.59755702227673	7.64519521884369
1554044_a_at	1554044_a_at	7.6341258897579	7.51760414729981	7.74165739649841	7.94939411267183	7.56027732642366	7.87585365699743	7.6666074306431	7.7369113286656	8.05862055271195	7.83757677694221	7.80442561623864	7.92044105906313	7.6625962056437	7.81157625551422	8.2456350719278	7.98544900753561
1554045_at	1554045_at	6.96355935410317	6.9678528072717	7.07065380422903	7.00482682365637	7.12393336337245	7.30357714076799	7.45527113845521	7.28887192367441	7.08472993639145	7.00414885754635	6.7791977718086	7.07687407420933	6.91886664745236	7.01323711897562	7.10640830171175	7.0156421699804
1554047_at	1554047_at	7.24274806456677	7.31194777160963	7.78230330903441	7.67131798306879	7.18955161607866	7.03035092383112	7.70310844888141	7.85178218466367	7.48922770978529	7.53720093925512	7.55096822610904	7.5661866943592	7.34060139859693	7.17132223565039	7.55446341025695	7.56638726100965
1554049_s_at	1554049_s_at	7.08998957287851	7.13359405239971	7.14809764034722	7.23661264634791	7.46953158670405	7.45710570654524	7.7808672838843	7.81128049098663	6.97613114080686	6.90018936571084	6.78749160925422	6.82444794202831	7.32899116463016	7.42783261766469	7.44004316747434	7.37072378984636
1554050_at	1554050_at	7.64602567140867	7.70269280154066	7.78512756639706	8.03377004961798	7.78473258514114	7.77526680108104	7.97874987216498	7.79760194384379	8.20672914300709	8.03032041315623	7.96651296172937	8.22349062722799	7.75019947078231	7.87861545720708	8.29322596549292	8.23626022376
1554052_at	1554052_at	7.30258704561163	7.37021079552605	7.63258223001638	7.63527906833626	7.37021347542906	7.44766365506511	7.82473279098047	7.91056916548594	7.45489527004926	7.41975208068485	7.25805722879493	7.3475198503221	7.49275790564143	7.60481023824451	7.62829997102808	7.73557977658399
1554053_at	1554053_at	7.01024733852462	7.13738436306181	7.55728067008672	7.45065496816525	6.82660379046752	6.83160398904988	7.50911371609631	7.5207259085787	6.48859035789049	6.36139745574509	6.90034239985097	7.05362639726899	7.20637128727517	7.20824235927643	7.57999053691024	7.63958937253586
1554057_at	1554057_at	8.96865634424821	8.9231706159532	9.08193781306875	9.10810731149545	9.18049534484477	9.10546466379452	9.15526776926404	9.26711411703027	9.51179659755284	9.38304079501733	8.96342481036324	8.89616444359573	8.93070820219108	8.85321194860147	8.69006168517196	8.71495987632137
1554059_at	1554059_at	6.58576936617614	6.62343055633335	6.79096587443688	6.75280686575376	6.57223558092211	6.64576493320492	6.81438604190532	6.73059592839249	6.62391241966378	6.77780764433875	6.73783986100185	6.67344596027709	6.69268773518834	6.63089212903464	6.88240871255006	6.92677621305976
1554060_s_at	1554060_s_at	6.75677881845073	6.88795685321808	7.12211498585002	7.21547842671263	6.65500270581007	6.90378172180526	7.30669800559074	7.14484046456174	7.08410242790252	6.86056737174354	7.13991485190769	7.08443472364658	6.88975922374135	6.75208392506668	7.17228840721172	6.83984649868007
1554062_at	1554062_at	6.32835465260574	6.3221779460585	6.35268773199533	6.3480549580992	6.31137623760738	6.40803219069671	6.36476303425758	6.27392891751688	6.47189058966518	6.52136641621808	6.34944835552231	6.43707249753867	6.31903621074072	6.46804422228058	6.44793320654603	6.46220546926102
1554063_at	1554063_at	7.23050921603364	7.13019193928787	8.03154108771354	7.95903709282362	7.19487962819956	7.17676863376636	7.80919105744847	7.93604060370729	7.59513935158268	7.48122114236231	7.7446758191388	7.68584765322505	7.45665537572212	7.33460471422338	7.76127758128876	7.9875614140099
1554065_at	1554065_at	7.53398003373843	7.52969800121749	7.58196933332065	7.68398166277684	7.42871009926217	7.63311115806574	7.60605965662903	7.60317735550987	7.86894720482843	7.76548909780221	7.68737222924001	7.64761125120055	7.6323078945035	7.72018501072629	7.6490177840985	7.70774845052444
1554067_at	1554067_at	7.54649763758335	7.539895835978	7.44151635657466	7.48889353673077	7.39570397838777	6.95553005666051	7.46998370530124	7.49465939733155	6.03673914256344	6.1832043836901	7.09044047977373	6.96589380840831	7.26970524481678	7.37312923621562	7.24343421912207	7.28704261012723
1554068_s_at	1554068_s_at	7.26603558732217	7.34919735023907	7.20204277000546	7.17101743434932	7.11457658285057	7.28751870621676	7.20576111522763	7.10401743721453	6.59832517693029	6.63055182405004	6.7956346516093	6.8971386135485	7.15041671236617	7.10842374076069	7.05124025867564	7.0656509022096
1554069_at	1554069_at	8.51272238415328	8.47588972434727	8.66521099401206	8.96278264999104	8.13596532052317	8.65158574262833	8.79389341455906	8.68013699648489	8.73475669692238	8.7706757935786	8.74058348121904	8.81945573764492	8.48953137723665	8.85614474519414	9.0318230815164	8.86525986859649
1554071_at	1554071_at	5.98258264047695	5.95852058792475	6.01449205425694	6.05014954880767	5.86142532065417	6.05407714350347	6.03785812814729	6.00064734231201	5.84614332018237	5.91554097310633	5.95244194713883	5.79324127426794	5.83917405843006	5.99562158604913	5.90098363834894	5.90705568795097
1554072_s_at	1554072_s_at	6.0058976725416	5.99768472982089	6.02215413345487	6.05377963028471	6.06566819862125	6.11163398202459	6.0096451480155	6.01678485964429	5.89139244041376	5.91973681020878	5.95623260484625	5.99176134219264	6.05083037369605	6.06081816866702	6.13396496261541	5.8695962109876
1554074_s_at	1554074_s_at	7.96432122103189	8.07339540846521	8.06521034078642	8.08308547459117	7.90324930654485	8.12103767588813	8.06518406533197	7.94544447840562	8.37201673986383	8.24107375383105	8.27408967915553	8.33867644789448	8.03670644278786	8.18367636486102	8.3673461392138	8.31381524603019
1554076_s_at	1554076_s_at	7.63874141857246	7.54118207892579	8.48974735208002	8.41991960757652	7.56055212024036	7.60108302951616	8.594048780193	8.58400874429553	7.24349608222785	7.29856452909149	8.17578841387683	8.21681260770608	7.97894444221119	7.95759513925702	8.74731089409632	8.86241938081506
1554077_a_at	1554077_a_at	7.94917284070755	8.04510185276642	7.76890333373475	7.82345706467044	7.76530951730583	7.8742495684564	7.64059694767747	7.64880926674627	7.36159720251065	7.40280885178405	7.24372285064964	7.41313728073725	7.90767133124747	7.81617513223127	7.48808760430834	7.31490175668087
1554078_s_at	1554078_s_at	10.8614278458577	10.9907137594145	10.9326641933498	11.0149746928024	11.0672641283874	11.216078789247	11.0503973834417	10.997294764588	11.073336304996	10.983501864847	10.9269136800368	10.9711421722558	11.2030894368013	11.1344229253815	11.0863593554574	11.0997501389715
1554079_at	1554079_at	7.83014291142891	7.95213731156662	8.43126677549265	8.52906066280017	7.93645289570697	8.08746298616045	8.84188752426699	8.78465269164041	8.22743740329125	8.21788897754734	8.81137957529083	8.88368952010592	7.98958801759834	8.09671303925795	9.03284674891361	8.96332480729935
1554080_at	1554080_at	9.88326931823949	9.83552843018337	9.80801911267142	9.79856662823802	9.49010423232392	9.427312656833	9.27254745502927	9.34985385525111	10.3309486302784	10.3165753021518	9.80244919373478	9.85225695978593	9.71449656936653	9.7505308985852	9.52627407555529	9.65875813308285
1554082_a_at	1554082_a_at	8.20903473874825	8.25769778045636	8.23301774865939	8.1871166904308	8.77990205795592	8.77397299911193	8.6648502185259	8.63724675814187	8.45354944488507	8.38218908785428	7.79645619400316	7.75314555426912	8.70203877799819	8.60934944404531	8.27953380975577	8.32070343446597
1554084_a_at	1554084_a_at	8.21671322282987	8.19035259471849	8.29163941842346	8.34019590997257	8.18063591713128	8.36279198632986	8.28694540921676	8.27376603430043	8.19429492531557	8.04807677097285	8.14633147186816	8.00647632477986	8.30953558913605	8.29191825778269	8.5070011862896	8.2517454958232
1554085_at	1554085_at	8.54236218034543	8.54216522025403	8.89554808451869	8.98091853840406	8.59849229761839	8.88101931393604	9.02241155728228	8.91492376366253	8.51032213478553	8.63119965934257	9.06410092864517	9.01021368458672	8.69945827067279	8.73798465119115	9.09221509975494	8.9251759187038
1554086_at	1554086_at	8.37225576433193	8.38552471923632	8.56823913640871	8.6488664440981	8.31123488124439	8.45281247010507	8.49298815846173	8.49062140754894	9.05906707175078	8.77102057365249	8.79042779505363	8.99209485755087	8.45872639165242	8.64362452118711	9.00270855267929	8.89241730543458
1554089_s_at	1554089_s_at	10.2169611401224	10.1768453048666	10.55053595479	10.4797276050214	10.4577432492051	10.4291770307387	10.6921890759664	10.6089181540665	10.9196357493321	10.7476431453377	10.9735088468534	10.9227526915802	10.2552729427309	10.2288329872704	10.3471020836319	10.31371976265
1554091_a_at	1554091_a_at	7.36997415090997	7.43663881523221	7.47482494810958	7.66443410624553	7.257972454755	7.39514056104699	7.51576172575868	7.48962611961671	7.66829242957513	7.59121359019905	7.45893154575063	7.73736808670517	7.39587474494544	7.72326771465164	7.91032506200404	7.7406269542574
1554093_a_at	1554093_a_at	8.97191857090607	9.0142124873576	9.34490641636459	9.23607270649864	9.24867495292524	9.17516689592701	9.37219850392822	9.40551632718771	8.51336821872257	8.44821129833644	9.02831485418765	9.08592976794558	9.12975400016378	9.12942453711858	9.17428735578663	9.3453123565982
1554094_at	1554094_at	6.75489981311492	6.7520352453337	6.83162624519965	6.78055874008523	6.83541160955467	6.83226426989183	6.92344118048181	6.93397940968214	6.89711485206957	6.84047120272214	6.95882960655433	6.8081542628443	6.75228928955947	6.90869093725454	6.99172589218882	7.12482174431522
1554095_at	1554095_at	7.54965368972528	7.35054922688504	7.81057540909567	7.85446779243727	7.67131549764014	7.51398890706697	8.00678838881324	8.13694519133178	8.0049948577283	7.84712338757231	7.65539675291449	7.93093072812044	7.85427611575967	7.95847955124018	8.46597349302764	8.43401084040049
1554096_a_at	1554096_a_at	6.16092698205998	6.15232032152143	6.52741664199308	6.30634810145236	6.45262104159139	6.23264911642541	6.72550978096764	6.72613211472994	5.83608516075598	5.82883716547795	5.69980136053	5.68132186351825	6.29097550764311	6.28687743178331	6.20632087387861	6.33684635570453
1554097_a_at	1554097_a_at	7.19581419362737	7.24615710117193	7.34492632854645	7.37496590724473	7.05903871648016	7.28996387093686	7.2585825577606	7.27566525253451	7.41447861265692	7.27747509423592	7.19573224352558	7.27838163353146	7.21399515938796	7.26139504958364	7.57051365458117	7.42367626382335
1554098_at	1554098_at	7.32393042710562	7.20273887301861	7.66307305556577	7.67035077463207	7.29268954940408	7.41148338169446	7.63175250855365	7.67740468266893	7.45843440560984	7.59724320065642	7.92018142558586	7.88013054642083	7.34209506410868	7.40177041982102	7.82448752352415	7.7571045410256
1554099_a_at	1554099_a_at	8.3050547413861	8.41088654088892	8.76368157411004	8.8991199109058	8.4770191756901	8.64312516232498	8.72675073642236	8.53256290188987	8.97952013583504	8.88667679964193	9.08968189037581	8.99425941229024	8.53667497071886	8.52963712494237	8.83709787828717	8.88284758327153
1554101_a_at	1554101_a_at	8.16113592846375	8.16008901629768	7.85550738619543	7.74474109548445	8.1938073005732	8.15777447855538	7.89195084483683	7.88102931268185	7.17433377534233	7.15368131102371	7.08897726382509	7.10242765233921	7.74290850392653	7.80255780014581	7.08477360049855	7.20379657845589
1554102_a_at	1554102_a_at	8.0153811682448	8.12364846791933	8.07206659538861	8.26340398858262	7.90764223802096	8.2264897617603	8.23324038640774	7.99810288413067	8.03840254845843	7.76270229295996	7.91989505096299	7.86350791315721	7.93160729578607	7.91341269291566	8.14213143785526	7.74790104265769
1554103_at	1554103_at	7.03870347121291	7.14658913358387	7.23107743885223	7.23852236283278	6.99787493646916	7.23511153408217	7.22987185803188	7.1313978045498	7.19428888080762	7.13981756823818	7.37194102634206	7.20453149519414	7.18572558936095	7.15066665668417	7.17567879090106	7.16122672736783
1554105_at	1554105_at	8.0757636533957	8.07356570138376	8.48538271448903	8.81449001393467	7.9379313750785	8.21063608288605	8.65047876448711	8.58930321701713	8.22742893092825	8.17262618983789	8.49388836395277	8.57033046442956	8.171061075794	8.16333859661127	8.46867734788144	8.51292195154134
1554106_at	1554106_at	7.12930652664949	7.02785976547481	6.86587262936072	6.78940646499554	7.30388971090201	7.08586258634844	6.91581312652723	6.77084186387326	7.17192895291734	7.06466289051978	6.73602466245503	6.58107295641517	7.36302894387717	7.24069009239394	6.64369530038033	6.66709440034911
1554108_at	1554108_at	7.02667981031574	6.8371644158695	7.26928965630189	6.96268070708812	6.75504122571448	6.71739166842364	7.28917123208983	7.43545870449633	6.92280824139239	6.67411134870473	7.23656099075322	7.46998107615977	7.09546174965717	7.07024425180683	7.44782694910121	6.74366742572343
1554110_at	1554110_at	7.49265952007618	7.45255889396521	7.5467675816119	7.7085249868522	7.54791325079181	7.86710686298599	7.48493338303955	7.60082640745358	8.11551861439243	7.87508696714187	8.06586153481949	7.93807869696515	7.83043295226519	7.85765238304503	8.93067591145402	8.79626291246382
1554112_a_at	1554112_a_at	6.99798920609284	6.98376734241896	7.72035781280249	7.63537705964012	7.10076144798683	7.24893509541999	7.89456849054079	7.91241676902786	6.89543979186325	6.9167766197844	7.76853327237028	7.78324357225023	7.15702689443989	7.13879170962823	7.85408374446491	7.96019637474337
1554113_a_at	1554113_a_at	7.15614558775719	7.18616877508698	7.62016814943946	7.54405340700727	7.30853962209988	7.22642231880286	7.57833762053772	7.47238314653323	7.61855317624404	7.2704733947274	7.45581157721862	7.45392029201757	7.43846711877292	7.47984808891105	7.95715571581991	7.9576035792516
1554114_s_at	1554114_s_at	7.23693994282646	7.24732393674846	7.14905956889535	7.12042125068969	7.29041723890821	7.27220289504203	7.23052080533881	7.30450946151417	7.24570805747768	7.39734896050371	6.92267001228814	6.9523716614404	7.3529355979412	7.27525509535441	7.18031459543771	7.24580910069587
1554115_at	1554115_at	6.62240403468272	6.74297886631205	6.91839178930043	7.14461902221918	6.84677515062852	6.67201038228976	7.01325653446481	6.84267075748259	7.26569653814817	6.89689866880874	6.60760870081013	7.06725845132264	6.95011525668936	6.83456866979918	7.20447842843471	6.91658711698135
1554116_s_at	1554116_s_at	7.25801773546695	7.38027185493323	7.00113497320215	7.0846212524958	7.50481348882176	7.78650134076436	7.14601836849358	7.03512081137102	7.75647934567298	7.58487088906299	6.93426947733534	6.99826147483416	7.58283905630473	7.53248403593724	7.2246056432951	6.99763111647173
1554117_at	1554117_at	7.52650311173395	7.5006168297487	7.68396907017155	7.63837745388812	7.53685563559046	7.22721225283	7.67504242834876	7.59492638466306	8.02146784646768	7.74134760265132	7.98766646029173	7.93087771142502	7.63745473904646	7.75318855583461	8.15947043625944	8.07271896197588
1554119_at	1554119_at	6.76594960295288	6.81215407045467	6.89309341989835	6.89244079436746	6.75077692173859	6.88493881901586	6.93979194272496	6.84372639333447	6.85554201715381	6.8615318650115	6.75991474103853	6.79664517330033	6.83935997689048	6.78820795337812	6.74336585865224	6.69912279537431
1554121_at	1554121_at	6.36089950164043	6.52003340973538	6.30309824030866	6.44764192917897	6.47757158374748	6.4970556323062	6.5548169556613	6.25742842168078	6.67668133419937	6.48684154525514	6.34758658378956	6.36774200274427	6.51111587166413	6.53382186159665	6.47290981696526	6.54983322892355
1554122_a_at	1554122_a_at	7.01631176537326	6.96737994395578	6.6613561756725	6.44307459882013	7.03637720862112	7.07906677500277	6.60195977493834	6.43560142082641	7.07098516057723	7.02541338873362	6.64449486570407	6.67919101777641	6.93482852141517	6.94643848206929	6.67291039092026	6.5366692676418
1554125_a_at	1554125_a_at	6.05733793779955	6.15922829652296	7.97554310908061	7.78981599088951	5.90985619232348	6.11116523257735	7.37602395348906	7.5218977048261	6.0765498578863	6.12268683008365	8.68702983392398	8.7066836748566	5.94124212966739	5.83796798806965	7.19874198458481	7.21998852911534
1554126_at	1554126_at	8.3200449669061	8.3235180498268	8.62577159094703	8.77235628372428	8.26977069927557	8.40871423901832	8.66550838484357	8.56226038146992	8.31532599650068	8.2675007318779	8.59383311548845	8.59896036644997	8.34529311183744	8.45736488772823	8.90718992033322	8.91072768258796
[truncated: 53,267 more rows]
