# Supplementary material for: A STAT3-based gene signature stratifies glioma patients for targeted therapy
Source: Nat Commun. 2019 Aug 9;10:3601. doi: 10.1038/s41467-019-11614-x (PMC6689009; doi:10.1038/s41467-019-11614-x)
Supplement: Supplementary file 7 — Source Data [file 41467_2019_11614_MOESM7_ESM.zip › Supp Figure 8_ Supp Figure 3a 3b/NNI_purity_meta_GI.xlsx]

## Sheet: NNI_purity_meta_GI
	DATE	NNI_CODE	CELL_TYPE	HISTOLOGY	GRADE	Batch	BAT	Orig_Code	Purity	Mol	STAT3
AFG1133-40	2011-02-01	NNI-11	T	GBM	IV	Batch1	BatchA	NNI-11	0.999821	PN	High
AFG1133-19	2011-02-01	NNI-11	T	GBM	IV	Batch1	BatchA	NNI-11	0.998288	PN	Low
AFG1379-08B	2016-03-20	NNI-38	T	GBM	IV	Batch4	BatchB	NNI-38	0.998048	PN	Low
AFG1379-08A	2016-03-20	NNI-38	T	GBM	IV	Batch4	BatchB	NNI-38	0.997702	PN	Low
AFG1379-01B	2016-03-20	NNI-21R2	T	GBM	IV	Batch4	BatchB	NNI-21R2	0.967975	MES	High
AFG1379-01A	2016-03-20	NNI-21R2	T	GBM	IV	Batch4	BatchB	NNI-21R2	0.966959	MES	High
AFG1306-18R	2014-06-09	NNI-23	T	GBM	IV	Batch2	BatchA	NNI-23	0.955836	PN	Low
AFG1306-18	2014-06-09	NNI-23	T	GBM	IV	Batch2	BatchA	NNI-23	0.943557	PN	Low
AFG1379-03A	2016-03-20	NNI-31	T	GBM	IV	Batch4	BatchB	NNI-31	0.917614	PN	Low
AFG1379-03B	2016-03-20	NNI-31	T	GBM	IV	Batch4	BatchB	NNI-31	0.915204	PN	Low
AFG1133-20	2011-02-01	NNI-12	T	GBM	IV	Batch1	BatchA	NNI-12	0.830377	CL	Low
AFG1133-41	2011-02-01	NNI-12	T	GBM	IV	Batch1	BatchA	NNI-12	0.814889	CL	Low
AFG1379-02B	2016-03-20	NNI-29	T	GBM	IV	Batch4	BatchB	NNI-29	0.804541	PN	Low
AFG1379-02A	2016-03-20	NNI-29	T	GBM	IV	Batch4	BatchB	NNI-29	0.792295	PN	Low
AFG1133-36	2011-02-01	NNI-5	T	GBM	IV	Batch1	BatchA	NNI-5	0.791424	CL	Low
AFG1133-15	2011-02-01	NNI-5	T	GBM	IV	Batch1	BatchA	NNI-5	0.790666	CL	Low
AFG1306-19R	2014-06-09	NNI-15	T	GBM	IV	Batch2	BatchA	NNI-15	0.76419	CL	Low
AFG1306-19	2014-06-09	NNI-15	T	GBM	IV	Batch2	BatchA	NNI-15	0.763802	CL	Low
AFG1133-13	2011-02-01	NNI-3	T	GBM	IV	Batch1	BatchA	NNI-3	0.749655	CL	High
AFG1133-34	2011-02-01	NNI-3	T	GBM	IV	Batch1	BatchA	NNI-3	0.742057	CL	High
AFG1306-12R	2014-06-09	NNI-16	T	GBM	IV	Batch2	BatchA	NNI-16	0.714946	CL	High
AFG1306-12	2014-06-09	NNI-16	T	GBM	IV	Batch2	BatchA	NNI-16	0.713601	CL	High
AFG1133-16	2011-02-01	NNI-8	T	AO	III	Batch1	BatchA	NNI-8	0.69078	PN	High
AFG1133-42	2011-02-01	NNI-13	T	GBM	IV	Batch1	BatchA	NNI-13	0.689356	MES	Low
AFG1133-37	2011-02-01	NNI-8	T	AO	III	Batch1	BatchA	NNI-8	0.672565	PN	High
AFG1133-21	2011-02-01	NNI-13	T	GBM	IV	Batch1	BatchA	NNI-13	0.671916	MES	Low
AFG1329-12	2014-10-12	NNI-28	T	GBM	IV	Batch3	BatchA	NNI-28	0.626908	CL	High
AFG1329-25	2014-10-12	NNI-28	T	GBM	IV	Batch3	BatchA	NNI-28	0.618622	CL	High
AFG1329-06	2014-10-06	NNI-25	T	GBM	IV	Batch3	BatchA	NNI-25	0.590995	CL	High
AFG1329-19	2014-10-06	NNI-25	T	GBM	IV	Batch3	BatchA	NNI-25	0.587353	CL	High
AFG1133-39r	2011-02-01	NNI-10	T	GBM	IV	Batch1	BatchA	NNI-10	0.567822	PN	High
AFG1306-16R	2014-06-09	NNI-21	T	GBM	IV	Batch2	BatchA	NNI-21	0.564065	CL	High
AFG1133-39	2011-02-01	NNI-10	T	GBM	IV	Batch1	BatchA	NNI-10	0.553065	PN	High
AFG1306-16	2014-06-09	NNI-21	T	GBM	IV	Batch2	BatchA	NNI-21	0.552631	CL	High
AFG1133-17	2011-02-01	NNI-9	T	GBM	IV	Batch1	BatchA	NNI-9	0.551797	MES	High
AFG1133-38	2011-02-01	NNI-9	T	GBM	IV	Batch1	BatchA	NNI-9	0.548141	MES	High
AFG1133-35	2011-02-01	NNI-7	T	GBM	IV	Batch1	BatchA	NNI-7	0.521739	CL	High
AFG1133-14	2011-02-01	NNI-7	T	GBM	IV	Batch1	BatchA	NNI-7	0.514147	CL	High
AFG1329-08	2014-10-08	NNI-26	T	GBM	IV	Batch3	BatchA	NNI-26	0.469481	CL	High
AFG1329-21	2014-10-08	NNI-26	T	GBM	IV	Batch3	BatchA	NNI-26	0.46123	CL	High
AFG1306-27	2014-06-09	NNI-24	T	GBM	IV	Batch2	BatchA	NNI-24	0.430912	MES	High
AFG1379-12A	2016-03-20	NNI-32	T	GBM	IV	Batch4	BatchB	NNI-32	0.429709	MES	High
AFG1306-27R	2014-06-09	NNI-24	T	GBM	IV	Batch2	BatchA	NNI-24	0.42831	MES	High
AFG1379-12B	2016-03-20	NNI-32	T	GBM	IV	Batch4	BatchB	NNI-32	0.417449	MES	High
AFG1306-10	2014-06-09	NNI-14	T	GBM	IV	Batch2	BatchA	NNI-14	0.409692	MES	Low
AFG1306-10R	2014-06-09	NNI-14	T	GBM	IV	Batch2	BatchA	NNI-14	0.405503	MES	Low
AFG1306-14R	2014-06-09	NNI-19	T	GBM	IV	Batch2	BatchA	NNI-19	0.352797	MES	High
AFG1306-14	2014-06-09	NNI-19	T	GBM	IV	Batch2	BatchA	NNI-19	0.350342	MES	High
AFG1306-17R	2014-06-09	NNI-22	T	GBM	IV	Batch2	BatchA	NNI-22	0.336685	MES	High
AFG1306-17	2014-06-09	NNI-22	T	GBM	IV	Batch2	BatchA	NNI-22	0.330464	MES	High
AFG1379-10A	2016-03-20	NNI-33	T	GBM	IV	Batch4	BatchB	NNI-33	0.325363	MES	Low
AFG1379-10B	2016-03-20	NNI-33	T	GBM	IV	Batch4	BatchB	NNI-33	0.317248	MES	Low
AFG1329-10	2014-10-10	NNI-21R	T	GBM	IV	Batch3	BatchA	NNI-27	0.306974	MES	High
AFG1329-23	2014-10-10	NNI-21R	T	GBM	IV	Batch3	BatchA	NNI-27	0.302867	MES	High
AFG1379-06A	2016-03-20	NNI-34	T	GBM	IV	Batch4	BatchB	NNI-34	0.157292	MES	High
AFG1379-06B	2016-03-20	NNI-34	T	GBM	IV	Batch4	BatchB	NNI-34	0.14823	MES	High
