# Supplementary material for: A STAT3-based gene signature stratifies glioma patients for targeted therapy
Source: Nat Commun. 2019 Aug 9;10:3601. doi: 10.1038/s41467-019-11614-x (PMC6689009; doi:10.1038/s41467-019-11614-x)
Supplement: Supplementary file 7 — Source Data [file 41467_2019_11614_MOESM7_ESM.zip › Nature Comms Source Data_All.xlsx]

## Sheet: Fig. 2
Fig. 2a	pSTAT3				STAT3 and b-actin					Fig. 2b-d
											NNI-	b AZD1480	c Stattic	d WP1066
										Low	NNI-4	3.698	0.236	0.9141
											NNI-4	4.056	0.2323	0.8818
											NNI-4	2.994	0.2396	0.9194
											NNI-11	2.396	0.2584	0.5806
											NNI-11	2.489	0.2558	0.5884
											NNI-11	3.053	0.2524	0.5736
											NNI-20	2.233	0.2969	0.7021
											NNI-20	2.225	0.2907	0.7244
											NNI-20	2.155	0.2973	0.7338
											NNI-23	4.205	0.2846	0.5312
											NNI-23	3.807	0.2855	0.5235
											NNI-23	3.957	0.2863	0.5162
										High	NNI-12	0.284	0.1743	0.2695
											NNI-12	0.448	0.1714	0.2753
											NNI-12	0.425	0.1743	0.2682
											NNI-21	0.9504	0.2095	0.3492
											NNI-21	0.9907	0.2168	0.3439
											NNI-21	0.9883	0.2133	0.3425
											NNI-24	0.9422	0.1497	0.2057
											NNI-24	0.9253	0.1485	0.1999
											NNI-24	0.9626	0.1459	0.2115
Fig. 2e-g	Viability
		NNI-20			NNI-23			NNI-21			NNI-24
e AZD1480 (mM)		0.1	0.5	2	0.1	0.5	2	0.1	0.5	2	0.1	0.5	2
		0.934432	0.639902	0.206171	0.982662	0.692249	0.462519	0.85347	0.40874	0.239075	0.878728	0.51839	0.185388
		0.92827	0.677918	0.197257	0.983329	0.691466	0.459567	0.829457	0.465116	0.26615	0.869906	0.516719	0.185998
		0.939877	0.680551	0.225281	0.983967	0.696664	0.465477	0.859447	0.400922	0.221198	0.87884	0.511945	0.188282
		0.938596	0.687584	0.19332	0.986165	0.699817	0.462281	0.832168	0.417249	0.223776	0.844028	0.517769	0.184107
		0.933711	0.642239	0.199867	0.985237	0.698783	0.463092	0.886503	0.42638	0.269939	0.845455	0.513636	0.183838
		0.949471	0.6521	0.209286							0.867841	0.511992	0.181106
											0.860521	0.517375	0.186293
	Average	0.937393	0.663382	0.205197	0.984272	0.695796	0.462587	0.852209	0.423682	0.244027	0.863617	0.515404	0.185002
	SD	0.00719785	0.0210593	0.0114328	0.00142222	0.00378087	0.00211106	0.0231805	0.0250337	0.0230033	0.0143797	0.00279423	0.00226938
	ttest	1.15016e-06	3.42635e-08	0.0525379
		NNI-20			NNI-23			NNI-21			NNI-24
f Stattic (mM)		0.1	0.5	2	0.1	0.5	2	0.1	0.5	2	0.1	0.5	2
		0.777349	0.62237	0.549439	0.830189	0.288373	0.118307	0.547558	0.0257069	0	0.7833	0.292247	0.159543
		0.781294	0.625527	0.552039	0.837771	0.287883	0.110226	0.622739	0.0155039	0	0.774817	0.298328	0.158307
		0.798624	0.613184	0.554871	0.834497	0.283941	0.108611	0.654378	0.0184332	0.0138249	0.772469	0.292378	0.156428
		0.764507	0.626518	0.528677	0.836074	0.289742	0.110154	0.531469	0.020979	0	0.751728	0.298618	0.153504
		0.746835	0.61026	0.558961	0.837348	0.27195	0.0953121	0.647239	0.0184049	0.00306748	0.788384	0.29798	0.154545
		0.759645	0.620007	0.558552							0.753304	0.293686	0.156632
											0.751931	0.29971	0.150579
	Average	0.771376	0.619644	0.550423	0.835176	0.284378	0.108522	0.600677	0.0198056	0.00337847	0.76799	0.296135	0.155648
	SD	0.0182402	0.00662167	0.0112714	0.00306553	0.00727412	0.00830398	0.0573368	0.003826	0.00598887	0.0155726	0.00322486	0.00303648
	ttest	0.000560554	0.0180011	0.0330789
		NNI-20			NNI-23			NNI-21			NNI-24
g WP1066 (mM)		0.1	0.5	2	0.1	0.5	2	0.1	0.5	2	0.1	0.5	2
		0.87202	0.723001	0.628682	0.930138	0.717236	0.481642	0.917738	0.534704	0.100257	0.819085	0.292247	0.0770378
		0.863221	0.749648	0.612166	0.937049	0.70938	0.480717	0.927649	0.568475	0.0852713	0.823406	0.297283	0.0705329
		0.870699	0.742847	0.630206	0.934833	0.717611	0.48151	0.951613	0.502304	0.0990783	0.825939	0.292378	0.0654152
		0.837382	0.737854	0.63664	0.936831	0.711042	0.485774	0.974359	0.524476	0.0536131	0.805528	0.292695	0.0765054
		0.864757	0.749833	0.637575	0.930329	0.713287	0.484071	0.993865	0.542945	0.0184049	0.811616	0.294444	0.0732323
		0.883919	0.742574	0.629566							0.81302	0.296133	0.0768478
											0.804054	0.296332	0.0796332
	Average	0.865333	0.74096	0.629139	0.933836	0.713711	0.482743	0.953045	0.534581	0.0713249	0.814664	0.294502	0.0741721
	SD	0.0155243	0.00992521	0.00913281	0.00340094	0.00366377	0.0021089	0.0316788	0.0243039	0.0350573	0.00847667	0.00210607	0.00485539
		0.73172	1.13148e-05	1.78088e-08
Fig. 2h-j	Clonogenic
			h				i			j				h				i.			j.
NNI-20			AZD1480				Stattic			WP1066		NNI-23		AZD1480				Stattic			WP1066
		DMSO	0.1	0.5	2	0.1	0.5	2	0.1	0.5	2		DMSO	0.1	0.5	2	0.1	0.5	2	0.1	0.5	2
		0.2	0.138889	0.0888889	0.0222222	0.144444	0.0222222	0	0.177778	0.116667	0.0444444		0.205556	0.177778	0.116667	0.0444444	0.166667	0.0833333	0.0388889	0.172222	0.144444	0.0944444
		0.194444	0.127778	0.0833333	0.0277778	0.138889	0.0111111	0	0.166667	0.111111	0.0555556		0.233333	0.166667	0.111111	0.0555556	0.177778	0.0888889	0.0444444	0.161111	0.138889	0.105556
		0.2	0.144444	0.0944444	0.0166667	0.15	0.0166667	0	0.172222	0.122222	0.05		0.222222	0.172222	0.122222	0.05	0.166667	0.0777778	0.0388889	0.15	0.15	0.0888889
	Average	19.8148	13.7037	8.88889	2.22222	0.144444	0.0166667	0	17.2222	11.6667	5	Average	22.037	17.2222	11.6667	5	17.037	8.33333	4.07407	0.161111	0.144444	0.0962963
	SD	0.32075	0.848625	0.555556	0.555556	0.555556	0.555556	0	0.555556	0.555556	0.555556	SD	1.39812	0.555556	0.555556	0.555556	0.6415	0.555556	0.32075	1.11111	0.555556	0.848625
	Norm	100	69.1589	44.8598	11.215	70.5882	10.084	0	78.1513	52.9412	22.6891	Norm	100	78.1513	52.9412	22.6891	77.3109	37.8151	18.4874	82.3529	78.1513	46.2185
	TTEST					0.00881074	0.000106264	0.000622416				TTEST					0.80755	0.0350987	0.0377496	0.0188442
																	NS	*	*
				h				i			j				h				i			j
NNI-21		DMSO	AZD1480			Stattic			WP1066			NNI-24	DMSO	AZD1480			Stattic			WP1066
			0.1μM	0.5μM	2μM	0.1μM	0.5μM	2μM	0.1μM	0.5μM	2μM			0.1μM	0.5μM	2μM	0.1μM	0.5μM	2μM	0.1μM	0.5μM	2μM
		0.144	0.094	0.0388889	0.006	0.1	0.05	0.017	0.072	0.044	0.017		0.205556	0.172222	0.0611111	0.0333333	0.144444	0.0222222	0	0.161111	0.0944444	0.0333333
		0.139	0.089	0.0444444	0.017	0.0944444	0.061	0.022	0.067	0.039	0.022		0.188889	0.161111	0.0722222	0.0277778	0.138889	0.0111111	0	0.166667	0.105556	0.0222222
		0.106	0.083	0.0333333	0.011	0.0888889	0	0.011	0.078	0.044	0		0.194444	0.15	0.0555556	0.0333333	0.15	0.0166667	0	0.161111	0.0888889	0.0166667
	Average	0.129667	0.0886667	0.0388889	0.0113333	0.0944444	0.037	0.0166667	0.0723333	0.0423333	0.013	Average	0.196296	0.161111	0.062963	0.0314815	0.144444	0.0166667	0	0.162963	0.0962963	0.0240741
	SD	2.06478	0.550757	0.555556	0.550757	0.555556	3.25115	0.550757	0.550757	0.288675	1.15326	SD	0.848625	1.11111	0.848625	0.32075	0.555556	0.555556	0	0.32075	0.848625	0.848625
	Normalised	100	68.3805	29.9914	8.74036	72.8363	28.5347	12.8535	55.7841	32.6478	10.0257	Normalised	100	82.0755	32.0755	16.0377	73.5849	8.49057	0	83.0189	49.0566	12.2642
			0.0449608	0.0108971	0.0110577	0.0602101	0.00757315	0.00692354	0.0596459	0.0203947	0.00269114			0.0188442	0.00402648	0.000504605	0.00881074	0.000106264	0.000622416	0.0350987	0.00712477	0.000346681
			*	*	*		**	**		*	**
Fig. 2k-m	Recovery
k Viability							l Clonogenic							m Invasion
		NNI-21	NNI-24	NNI-23	NNI-20				NNI-21	NNI-24	NNI-23	NNI-20				NNI-21	NNI-24	NNI-23	NNI-20
	DMSO	IC50	IC50	IC50	IC50			DMSO	IC50	IC50	IC50	IC50			DMSO	IC50	IC50	IC50	IC50
	1	0.301587	0.300236	0.738462	0.970667			1	46.5116	33.3333	125.926	150			24	3	12	29	42
	1	0.275482	0.305857	0.714702	0.976359			1	38.4615	31.8681	125	147.368			26	5	8	35	37
	1	0.27095	0.302222	0.714685	0.946512			1	27.7778	31.9149	118.519	147.059			19	11	10	38	34
	1	0.277473	0.389831	0.72549	0.958042			1	35.1351	33.3333	111.111	136.842			23	9	13	27	38
	1	0.282192	0.350562	0.682278	0.888158			1	37.5	30.1075	134.483	142.857			31	7	5	33	29
	1	0.255051	0.302691	0.695444	0.897778		Average	100	37.0772	32.1114	123.008	144.825		Average	24.6	7	9.6	32.4	36
Average	1	0.277122	0.325233	0.711843	0.939586		SD	0	6.7334	1.33225	8.7442	5.1439		%	100	28.4553	28.2353	344.681	195.652
SD	0	0.015181	0.0370197	0.0202684	0.037682									SD	4.39318	3.16228	3.20936	4.44972	4.84768
	DMSO	IC50						DMSO	IC50						DMSO	IC50
NNI-21	1	0.277122					NNI-21	100	37.0772					NNI-21	100	28.4553
NNI-24	1	0.325233					NNI-24	100	32.1114					NNI-24	100	28.2353
NNI-23	1	0.711843					NNI-23	100	123.008					NNI-23	100	344.681
NNI-20	1	0.939586					NNI-20	100	144.825					NNI-20	100	195.652

## Sheet: Fig. 3
Fig. 3a
	NNI-20					NNI-21					NNI-23					NNI-24
Name	DMSO	0.1 µM	0.5 µM	2 µM		DMSO	0.1 µM	0.5 µM	2 µM		DMSO	0.1 µM	0.5 µM	2 µM		DMSO	0.1 µM	0.5 µM	2 µM
STAT3	1	0.929034	0.852676	0.625673		1	0.846048	0.725792	0.579797		1	0.977259	0.814873	0.597706		1	0.993535	0.725891	0.362714
FZD1	1	0.830304	0.796553	0.584097		1	0.562556	0.508754	0.382013		1	0.941885	0.732484	0.3495		1	0.830304	0.796553	0.584097
SLC35F5	1	0.850407	0.723987	0.649267		1	0.765397	0.621824	0.363857		1	0.445379	0.320154	0.134571		1	0.850407	0.722801	0.662542
ITFG3	1	0.984659	0.427423	0.400449		1	0.729379	0.519059	0.425707		1	0.751703	0.622311	0.512907		1	0.925184	0.427423	0.400449
CTNNA1	1	1.05278	1.01735	0.793986		1	0.989061	0.720577	0.704145		1	0.556474	0.507169	0.491964		1	0.832401	0.769583	0.696417
DTX3L	1	0.659954	0.559152	0.539428		1	0.702301	0.541364	0.322926		1	0.951706	0.693453	0.258083		1	0.659954	0.559152	0.539428
BIRC2	1	1.74163	1.23132	1.04035		1	0.512427	0.342412	0.266781		1	0.963663	0.812283	0.470262		1	0.741628	0.231322	0.0403475
NAA38	1	0.716068	0.452802	0.430497		1	0.601719	0.472061	0.374375		1	0.686503	0.313627	0.201245		1	0.749457	0.625147	0.505499
KLHDC8A	1	0.691878	0.846867	0.899555		1	0.765046	0.519171	0.456335		1	0.858618	1.5627	2.76444		1	0.915553	0.89348	0.819811
NAGA	1	1.47792	1.64067	1.69013		1	0.6429	0.500012	0.504677		1	0.923308	0.757328	0.378967		1	0.947792	0.690132	0.640665
GMPPA	1	1.36029	1.63434	1.8074		1	0.756162	0.732125	0.695766		1	1.0484	1.24839	1.28162		1	0.981928	0.859347	0.389634
SNAP23	1	1.00779	1.08927	1.11559		1	0.532626	0.235584	0.230766		1	1.0481	1.28792	1.64418		1	0.801376	0.702355	0.720441
NEDD9	1	0.90981	1.19538	1.2753		1	0.952745	0.769714	0.471002		1	0.957315	1.30212	1.50907		1	0.933346	0.854845	0.535895
IGF2BP2	1	1.19233	1.27957	1.73054		1	0.501738	0.51654	0.562647		1	1.02911	1.24548	1.31666		1	0.982159	0.669489	0.624235
ELK3	1	0.601831	0.778856	0.931947		1	0.752707	0.659352	0.591922		1	0.61663	1.91105	2.54671		1	0.909671	0.797238	0.508204
Fig. 3c	STAT3-low
	IGFBP2				pSTAT3				STAT3				c-PARP				b-tubulin
STAT3-high		IGFBP2			pSTAT3				STAT3				c-PARP	b-tubulin
															c-PARP
															b-tubulin
Fig. 3d
IGF-1				Average	Conc (ng/mL)		FC	SD	Ttest
	DMSO	0.601	0.607	0.604	9.02397	9.12671	1	0.072648
	AZD 0.5 mM	0.854	0.853	0.8535	13.3562	13.339	1.48008	0.012108	0.00892995	**
	AZD 2 mM	0.896	0.899	0.8975	14.0753	14.1267	1.55977	0.036324	0.00325357	**
IGFBP2				Average	Conc (ng/mL)		Average	FC	SD	Ttest
	DMSO	2.012	2.013	2.0125	3689	3691	3690	1	0.0141421
	AZD 0.5 mM	3.108	3.102	3.105	5881	5869	5875	1.59214	0.0848528	0.00203951	**
	AZD 2 mM	3.232	3.228	3.23	6129	6121	6125	1.65989	0.0565685	0.00130723	**
Fig. 3e
	NNI-21							NNI-24
	IGF-1R		B-actin		IGFBP2			IGF-1R		B-actin		IGFBP2
	NNI-23							NNI-20
	IGF-1R		B-actin		IGFBP2			IGF-1R		B-actin			IGFBP2
	IGF1R	NNI-21				NNI-24				NNI-20				NNI-23
		DMSO	0.1 mM	0.5 mM	2 mM	DMSO	0.1 mM	0.5 mM	2 mM	DMSO	0.1 mM	0.5 mM	2 mM	DMSO	0.1 mM	0.5 mM	2 mM
		1	0.832339	0.750565	0.744134	1	0.841318	0.590282	0.436161	1	1.09625	1.31035	1.63626	1	0.97754	1.46623	2.72858
		1	0.86171	0.768117	0.712697	1	0.839115	0.460927	0.401674	1	1.10493	1.27634	1.65176	1	1.0716	1.5815	2.57968
		1	0.841761	0.774646	0.738143	1	0.829306	0.470809	0.421414	1	1.14074	1.35532	1.6475	1	1.03941	1.50982	2.74342
	Average	1	0.84527	0.764443	0.731658	1	0.83658	0.507339	0.41975	1	1.11398	1.314	1.64517	1	1.02952	1.51918	2.68389
	SD	0	0.0149968	0.0124541	0.016692	0	0.00639491	0.0720004	0.0173036	0	0.0235829	0.039613	0.0080116	0	0.0478024	0.0582035	0.0905549
	IGFBP2	NNI-21				NNI-24				NNI-20				NNI-23
		DMSO	0.1 mM	0.5 mM	2 mM	DMSO	0.1 mM	0.5 mM	2 mM	DMSO	0.1 mM	0.5 mM	2 mM	DMSO	0.1 mM	0.5 mM	2 mM
		1	1.05864	0.891211	0.656469	1	1.15646	0.703127	0.453971	1	0.981318	1.05648	1.68714	1	1.16542	1.21655	1.86315
		1	1.08436	0.835461	0.610563	1	1.09654	0.686451	0.481387	1	0.994631	1.11464	1.63755	1	1.09654	1.30054	1.92315
		1	1.15462	0.804646	0.591368	1	1.12456	0.646878	0.426842	1	1.05055	1.15279	1.65499	1	1.25467	1.25489	1.95532
	Average	1	1.09921	0.843773	0.619467	1	1.12585	0.678819	0.454066	1	1.00883	1.10797	1.65989	1	1.17221	1.25733	1.91387
	SD	0	0.0496832	0.0438769	0.0334511	0	0.0299783	0.0288906	0.0272727	0	0.0367352	0.0485001	0.0251574	0	0.0792856	0.0420496	0.0467771

## Sheet: Fig. 4
Fig. 4a									Fig. 4b	NNI-20 Viability												Fig. 4c	NNI-20 Clonogenic
	NNI-20									NTC				002				242					NT				002				242
	IGFBP2		pSTAT3			STAT3 and b-actin				DMSO	AZD1480												DMSO	AZD1480			DMSO	AZD1480			DMSO	AZD1480
											0.1 µM	0.5 µM	2 µM	DMSO	0.1	0.5	2	DMSO	0.1	0.5				0.1 µM	0.5 µM	2 µM		0.1 µM	0.5 µM	2 µM		0.1 µM	0.5 µM	2 µM
									Set 1	1	0.931642	0.820296	0.62086	0.940803	0.473573	0.268499	0.112051	0.875264	0.413672	0.300211			0.244444	0.161111	0.0833333	0.0444444	0.188889	0.1	0.05	0.0166667	0.205556	0.105556	0.0444444	0.0166667
										1	0.991091	0.804751	0.590943	0.952487	0.398664	0.243504	0.111359	0.884929	0.399406	0.266518			0.227778	0.15	0.1	0.05	0.211111	0.0888889	0.0444444	0.0222222	0.211111	0.0944444	0.0611111	0.0111111
								STAT3		1	1.05158	0.801386	0.588915	0.923788	0.452656	0.21632	0.150115	0.862202	0.39107	0.311008			0.211111	0.166667	0.0833333	0.0333333	0.183333	0.0888889	0.05	0.0111111	0.2	0.1	0.05	0.0111111
								b-actin		1	0.962617	0.814522	0.601006	0.865564	0.389648	0.274623	0.114306	0.916607	0.388929	0.306973		Average	0.227778	0.159259	0.0888889	0.0425926	0.194444	0.0925926	0.0481481	0.0166667	0.205556	0.1	0.0518519	0.012963
									Set 2	1	0.927365	0.886824	0.644426	0.999155	0.488176	0.250845	0.119088	0.810811	0.36402	0.256757		SD	1.66667	0.848625	0.96225	0.848625	1.46986	0.6415	0.32075	0.555556	0.555556	0.555556	0.848625	0.32075
										1	0.991013	0.826797	0.628268	0.93219	0.499183	0.24183	0.120915	0.819444	0.379085	0.25817		Ttest					0.102242	0.00687293	0.031504	0.00506332	0.120117	0.00388351	0.00249066	0.026271
										1	0.950685	0.838356	0.625571	0.977169	0.56621	0.16895	0.139726	0.905023	0.375342	0.279452							NS	**	*	**	NS	**	**	*
										1	0.996691	0.896609	0.641853	1.00579	0.51861	0.255583	0.114144	0.829611	0.376344	0.318445			100	69.9187	39.0244	18.6992	100	47.619	24.7619	8.57143	100	48.6486	25.2252	6.30631
									Average	100	97.5335	83.6193	61.773	94.9618	47.334	24.0019	12.2713	86.2986	38.5984	28.7192
									SD	0	4.09578	3.63102	2.1727	4.54976	5.92465	3.37974	1.43598	3.96541	1.56637	2.49591
									Normalised	100	97.5335	83.6193	61.773	100	49.8453	25.2753	12.9223	100	44.7265	33.2788
4d
	IGFBP2		pSTAT3			STAT3		b-actin			4e	NNI-20				Fig. 4f	NNI-20
											DMSO	AZD	IGF1R	Dual			DMSO	STAT3i	IGF1Ri	Dual
											1	0.852563	0.717214	0.122523			0.155556	0.0722222	0.1001	0.0222222
											1	0.85505	0.704457	0.153469			0.161111	0.0722222	0.105556	0.0277778
											1	0.855115	0.71857	0.167597			0.172222	0.0833333	0.1	0.0222222
											1	0.864069	0.720664	0.15654			0.162963	0.0759259	0.101885	0.0240741
											100	85.6699	71.5227	15.0033			0.848625	0.6415	0.317903	0.32075
											0	0.50547	0.731857	1.9317				0.000452386	0.00822093	0.00159617
												1.20847e-05	4.6763e-06	3.23436e-06			100	46.5909	62.5205	14.7727
												4.32739e-06	1.33655e-05					***	**	**
																				0.00881074
																				**
Fig. 4i	NNI-24										Fig. 4j	NNI-20
	IGF-1R			pSTAT3			STAT3	b-actin				IGF-1R			pSTAT3			STAT3			b-actin
		IGFBP2				pSTAT3						IGFBP2				pSTAT3
		Set 1	Set 2	Average		Set 1	Set 2	Average				Set 1	Set 2	Average		Set 1	Set 2	Average
	DMSO	1	1	1		1	1	1			DMSO	1	1	1		1	1	1
	AZD 0.5	0.895125	0.828393	0.861759		0.816122	0.936578	0.87635			AZD 0.5	1.5132	1	1.2566		0.910304	0.987065	0.948685
	AZD 1	0.740447	0.763456	0.751952		0.435345	0.493028	0.464186			AZD 1	1.72972	1.16841	1.44907		0.897491	0.839884	0.868688
	Linsi	0.722025	0.750475	0.73625		0.877952	0.808889	0.84342			Linsi	1.0186	1.20787	1.11323		1.02595	1.14955	1.08775
	Dual	0.403257	0.397862	0.40056		0.188045	0.189826	0.188935			Dual	0.803416	0.901492	0.852454		0.753215	0.833443	0.793329

## Sheet: Fig. 5
Fig 5a																		Fig. 5b
							+ AZD 0.5 mM					+ AZD 1 mM								NNI-24		NNI-21		NNI-20		NNI-23
		-	20	50	100	200	-	TMZ 20	TMZ 50	TMZ 100	TMZ 200	-	TMZ 20	TMZ 50	TMZ 100	TMZ 200		AZD	TMZ	Effect	CI	Effect	CI	Effect	CI	Effect	CI
STAT3-High	NNI-21	100	94.8673	91.4814	89.4391	82.2789	43.0952	42.4615	39.6253	35.9273	26.0667	37.5559	33.6819	31.7098	27.5723	22.4614		0.5	20	0.5	0.86936	0.58	0.67911	0.28	1.1179	0.23	0.91395
	NNI-24	100	97.336	94.8807	92.3314	86.8492	51.9615	49.9386	36.4409	30.7712	18.6317	42.1194	38.0066	25.8612	18.2377	11.886		0.5	50	0.64	0.50477	0.6	0.60504	0.3	1.15689	0.26	0.83778
STAT3-Low	NNI-20	100	94.5426	91.635	84.7875	63.5745	78.0092	72.4047	69.7008	60.0986	53.6346	65.6649	52.284	22.6546	20.2599	19.9016		0.5	100	0.7	0.39294	0.64	0.51806	0.4	0.97384	0.3	0.74282
	NNI-23	100	93.4308	89.5211	87.7882	86.613	80.9777	76.6737	73.6732	69.6768	65.9893	66.6215	58.7527	49.303	43.6003	39.7429		0.5	200	0.81	0.22324	0.74	0.32197	0.46	1.02616	0.34	0.68137
Ttest	NNI-21							0.711556	0.0476083	0.0190528	0.000494479		0.00544869	0.00214512	0.0045135	0.000813082
	NNI-24							0.167905	0.00390323	0.000486521	0.000288689		0.0915017	0.00148054	0.000489968	0.000310839
	NNI-20							0.00566033	0.00222359	0.00104262	0.000628895		0.000174927	0.000113271	4.27364e-05	1.7182e-05
	NNI-23							0.0191575	0.000259921	0.000683167	0.000864018		0.0237385	0.00138068	0.000176769	4.03988e-05
	NNI-21						NNI-21	NS	*	*	***	NNI-21	**	**	**	***
	NNI-24						NNI-24	NS	**	***	***	NNI-24	NS	**	***	***
	NNI-20						NNI-20	**	**	**	***	NNI-20	***	***	***	***
	NNI-23						NNI-23	*	**	***	***	NNI-23	*	**	***	***
SD	NNI-21	0	1.73787	1.75579	1.58987	2.11326	2.06697	1.15923	0.24931	1.71399	1.18689	1.20789	1.5456	1.15289	2.06957	2.43128
	NNI-24	0	1.89534	0.812621	1.83218	1.76546	2.51218	1.66703	1.3716	0.718809	1.23208	2.06786	1.39137	1.4301	1.09879	1.68538
	NNI-20	0	2.14246	1.74661	0.954509	1.86448	1.63654	1.23541	1.35747	1.7615	2.24998	1.7224	2.02392	1.57799	1.43051	1.54022
	NNI-23	0	1.6986	0.558006	1.27308	1.68334	0.944854	1.1315	0.701954	0.950605	1.76916	1.80766	2.09319	1.32403	0.634052	1.30124
Fig. 5c																							Fig. 5e
		-					+ AZD1480 0.5 mM					Linsi					Dual						NNI-20			NNI-20				NNI-23
		-	20	50	100	200	-	20	50	100	200	-	20	50	100	200	-	20	50	100	200			TMZ+Linsi		TMZ+AZD 0.5		TMZ+Dual		TMZ+Linsi		TMZ+AZD 0.5		TMZ+Dual
STAT3-Low	NNI-20	100	94.5426	91.635	84.7875	63.5745	78.0092	72.4047	69.7008	60.0986	53.6346	73.7067	68.3932	61.1162	45.162	32.2892	25.3847	18.0169	16.35	14.5901	13.7858		TMZ	Fa	CI	Fa	CI	Fa	CI	Fa	CI	Fa	CI	Fa	CI
	NNI-23	100	93.4308	89.5211	87.7882	86.613	80.9777	76.6737	73.6732	69.6768	65.9893	78.8343	77.3559	72.8153	60.7402	53.8433	23.002	22.5902	20.7776	14.5383	12.6684		20	0.3161	1.38206	0.28	1.1179	0.8198	0.2908	0.2264	2.1361	0.23	0.91395	0.7741	0.37598
								0.00566033	0.00222359	0.00104262	0.000628895		0.025109	0.00259193	8.78654e-05	0.000103251		0.00141173	0.00465414	0.000565766	0.0002539		50	0.3888	1.10702	0.3	1.15689	0.8365	0.2739	0.2718	1.66741	0.26	0.83778	0.7922	0.34556
								0.0191575	0.000259921	0.000683167	0.000864018		0.454764	0.00324103	0.000734531	6.50043e-05		0.69278	0.0673391	0.00520109	0.00108506		100	0.6771	0.48701	0.4	0.97384	0.8541	0.2603	0.3926	0.94147	0.3	0.74282	0.8546	0.24661
								**	**	**	***		*	**	***	***		**	**	***	***		200	0.7974	0.20394	0.46	1.02616	0.8621	0.27857	0.4616	0.70359	0.34	0.68137	0.87332	0.21825
								*	**	***	***		NS	**	***	***		NS	NS	**	**
		0	2.14246	1.74661	0.954509	1.86448	1.63654	1.23541	1.35747	1.7615	2.24998	1.66998	1.1806	2.34608	1.62532	1.58328	1.32232	1.96773	1.62961	1.5796	1.26998
		0	1.6986	0.558006	1.27308	1.68334	0.944854	1.1315	0.701954	0.950605	1.76916	1.80357	1.64947	1.68546	1.33557	1.58145	1.36478	1.58193	1.08774	1.18558	1.08269
Fig. 5d																							Fig. 5f
	-					+ AZD1480 0.5 mM					-					+ AZD1480 0.5 mM								NNI-20 NTC		NNI-20 KD			NNI-23 NTC		NNI-23 KD
	-	20	50	100	200	-	20	50	100	200	-	20	50	100	200	-	20	50	100	200				TMZ+AZD		TMZ+shAZD			TMZ+shAZD		TMZ+shAZD
NNI-20	100	94.0818	90.3243	88.6853	86.8314	86.8077	82.0416	75.2279	72.7278	67.415	98.4986	92.1809	88.3847	81.3245	77.5542	24.1289	20.7299	18.6525	17.3724	14.4431				Fa	CI	Fa	CI		Fa	CI	Fa	CI
NNI-23	100	98.3972	97.7084	93.7542	88.4841	86.8802	76.3846	73.556	71.0468	65.3396	94.6231	93.9396	89.9473	87.3927	86.2974	25.9514	23.7431	11.382	4.80995	0			20	0.72	1.1179	0.2073	0.6421		0.77	0.91395	0.3002	0.56305
																							50	0.7	1.15689	0.1865	0.54		0.74	0.83778	0.1138	0.21074
	0	1.96772	1.83154	1.1698	1.07302	1.99789	1.58185	0.778136	1.25769	0.845971	1.60624	1.37489	2.15382	1.36277	1.397	1.91099	1.00915	1.86044	0.471937	1.60967			100	0.6	0.97384	0.1737	0.49591		0.7	0.74282	0.0481	0.02839
	0	0.880048	0.917737	1.642	1.41104	2.07651	1.47445	0.969332	1.7099	1.97662	1.16332	0.584646	1.00075	0.882048	1.98561	1.26892	1.65025	0.963323	1.58441	2.92904			200	0.54	1.02616	0.1444	0.39334		0.66	0.68137	0	0

## Sheet: Fig. 6
Fig. 6b-d
	NNI	Norm NTP	NTP Avg	Norm H-score	H-score Avg	Avg IC50
H	19	0.554229	0.516654	0.78	0.87	0.7116		IC50 vs NTP
	19	0.479079		2.02				p-val = 0.0009
L	20	-0.103734	-0.119026	2.67	8.135	2.233		r = -0.6971
	20	-0.134319		2.98
H	21	0.592039	0.553962	1.02	2.76	0.9504		H-score vs NTP
	21	0.515885		1.34				p-val = 0.8157
H	21R1	0.560973	0.514712	0.9	2.945	1.017		r = -0.05913
	21R1	0.468451		2.09
H	21R2	0.126092	0.161177	0.16	0.145	1.179		H-score vs IC50
	21R2	0.196263		0.11				p-val = 0.4247
H	22	0.116827	0.0974812	0.19	0.22	1.102		r = -0.2006
	22	0.0781358		0.25
L	23	-0.941526	-0.942863	0.42	0.435	4.205
	23	-0.944199		0.45
H	24	0.152724	0.162076	0.46	0.55	0.9422
	24	0.171429		0.54
L	29	-0.382024	-0.322448	0.43	0.32	7.264
	29	-0.262871		0.34
L	31	-0.334333	-0.297274	1.02	0.69	0.732
	31	-0.260215		0.86
L	33	-0.312736	-0.309933	0.31	0.265
	33	-0.307131		0.22
L	38	-1	-0.981742	0	0	11.04
	38	-0.963483		0
H	25	0.158444	0.174985	0.06	0.04	0.6099
	25	0.191527		0.02
L	40	-0.75142	-0.753996		0.8067	3.449
	40	-0.756573
H	42	0.804153	0.808149	0	0	0.3174
	42	0.799028		0
	42	0.821265		0
L	43	-0.314838	-0.307983		2.91883	2.197
	43	-0.301128
H	52	0.429066	0.4288		1.462	0.3509
	52	0.428534
L	65	-0.850258	-0.843196		1.572	2.288
	65	-0.836135

## Sheet: Fig. S1a-l
Fig. S1a-c
S1a NNI-4						S1b NNI-12					S1c NNI-11
	pSTAT3		STAT3 and b-actin			pSTAT3		STAT3 and b-actin			pSTAT3			STAT3 and b-actin
										STAT3						STAT3
					STAT3
										b-actin						b-actin
					b-actin
Fig. S1d-f Viability
	S1d NNI-4					S1e NNI-12					S1f NNI-11
	NTC	20840	20842	20843		NTC	20840	20842	20843		NTC	20840	20842	20843
SET 1	1	0.792471	0.589768	0.619691		1	0.686012	0.485119	0.659722		1	0.676692	0	0.390977
	1	0.738417	0.598456	0.666988		1	0.68836	0.489418	0.660847		1	0.670968	0	0.389247
	1	0.796724	0.587669	0.649326		1	0.682507	0.472063	0.627154		1	0.671506	0.076225	0.381125
	1	0.736892	0.5653	0.654909		1	0.635164	0.461985	0.644139		1	0.685524	0.0349418	0.371048
	1	0.798287	0.542341	0.618459		1	0.67402	0.468137	0.62451		1	0.670616	0.049763	0.364929
SET 2	1	0.764706	0.618661	0.639959		1	0.652109	0.480397	0.60794		1	0.669211	0	0.366412
	1	0.734417	0.595303	0.635953		1	0.679868	0.479098	0.640814		1	0.665188	0	0.374723
	1	0.714879	0.512884	0.606816		1	0.629779	0.484909	0.607646		1	0.69703	0	0.360396
	1	0.752753	0.590591	0.641642		1	0.602679	0.465278	0.614583		1	0.66951	0	0.362473
	1	0.726177	0.587076	0.69989		1	0.625063	0.469674	0.605514		1	0.652083	0	0.375
SET 3	1	0.753762	0.536252	0.621067		1	0.662218	0.459446	0.612936		1	0.678679	0	0.363363
	1	0.742124	0.515753	0.668611		1	0.683402	0.463115	0.625512		1	0.668394	0	0.360104
	1	0.732283	0.518701	0.63878		1	0.631886	0.489407	0.611758		1	0.657505	0	0.393235
	1	0.777778	0.542735	0.617521		1	0.638567	0.44942	0.608008		1	0.675556	0	0.366667
	1	0.76087	0.551487	0.684211		1	0.642968	0.488408	0.616692		1	0.652256	0.0131579	0.379699
Average	100	75.4836	56.3532	64.4255		100	65.4307	47.3725	62.4519		100	67.295	1.34108	37.165
SD	0	2.64862	3.42861	2.67102		0	2.71026	1.25438	1.86465			1.10308	2.58481	1.0785
Ttest		3.55124e-15	4.23971e-17	2.25922e-17			4.12637e-17	2.45972e-24	7.06245e-20			9.31438e-18	5.79923e-19	5.54318e-21
Fig. S1g-i Gliomasphere frequency
	S1g NNI-4					S1h NNI-12					S1i NNI-11
Freq	shNT	shSTAT3 Clones				shNT	shSTAT3 Clones				shNT	shSTAT3 Clones
		20840	20842	20843			20840	20842	20843			20840	20842	20843
	0.0722222	0.0277778	0.0111111	0.0166667		0.138889	0.05	0.0111111	0.0388889		0.188889	0.0555556	0.0277778	0.0444444
	0.0555556	0.0222222	0.0111111	0.0111111		0.144444	0.0611111	0.00555556	0.0333333		0.177778	0.05	0.0388889	0.0388889
	0.0555556	0.0166667	0.0111111	0.0111111		0.133333	0.0555556	0	0.0444444		0.183333	0.05	0.0388889	0.0388889
	0.0611111	0.0222222	0	0.0166667		0.138889	0.0444444	0	0.0388889
	0.0722222	0.0222222	0	0.00555556		0.15	0.05	0.0111111	0.0333333
Average	0.0633333	0.0222222	0.00666667	0.0122222		0.141111	0.0522222	0.00555556	0.0377778		0.183333	0.0518519	0.0351852	0.0407407
SD	0.842542	0.392837	0.608581	0.464811		0.633431	0.633431	0.555556	0.464811		0.00555556	0.0032075	0.006415	0.0032075
Norm	100	35.0877	10.5263	19.2982		100	37.0079	3.93701	26.7717		100	28.2828	19.1919	22.2222
ttest		0.000131083	0.000461626	0.000326421			2.25932e-05	4.32568e-07	2.8536e-05			0.000198314	0.00202508	0.00016862
Fig. S1j-l Gliomasphere size
	S1j NNI-4					S1k NNI-12					S1l NNI-11
Size	shNT	shSTAT3 Clones				shNT	shSTAT3 Clones				shNT	shSTAT3 Clones
		20840	20842	20843			20840	20842	20843			20840	20842	20843
20-40µm	48	17	6	11		108	42	9	31		67	29	12	27
40-60µm	8	3	0	0		19	5	0	3		49	25	6	7
60-80µm	1	0	0	0		0	0	0	0		13	8	1	0
>80µm	0	0	0	0		0	0	0	0		2	0	0	0
Total	57	20	6	11		127	47	9	34		131	62	19	34

## Sheet: Fig. S3c-e
	Fig. S3	c	d	e
		AZD1480	Stattic	WP1066
Low	NNI-4	3.698	0.236	0.9141
	NNI-4	4.056	0.2323	0.8818
	NNI-4	2.994	0.2396	0.9194
	NNI-11	2.396	0.2584	0.5806
	NNI-11	2.489	0.2558	0.5884
	NNI-11	3.053	0.2524	0.5736
	NNI-20	2.233	0.2969	0.7021
	NNI-20	2.225	0.2907	0.7244
	NNI-20	2.155	0.2973	0.7338
	NNI-23	4.205	0.2846	0.5312
	NNI-23	3.807	0.2855	0.5235
	NNI-23	3.957	0.2863	0.5162
High	NNI-12	0.284	0.1743	0.2695
	NNI-12	0.448	0.1714	0.2753
	NNI-12	0.425	0.1743	0.2682
	NNI-21	0.9504	0.2095	0.3492
	NNI-21	0.9907	0.2168	0.3439
	NNI-21	0.9883	0.2133	0.3425
	NNI-24	0.9422	0.1497	0.2057
	NNI-24	0.9253	0.1485	0.1999
	NNI-24	0.9626	0.1459	0.2115

## Sheet: Fig. S4a-b
Fig. S4a	Stattic
	NNI-21				NNI-24				NNI-20				NNI-23
Name	DMSO	0.1 µM	0.5 µM	2 µM	DMSO	0.1uM	0.5uM	2uM	DMSO	0.1uM	0.5uM	2uM	DMSO	0.1uM	0.5uM	2uM
STAT3	1	0.530149	0.0448463	0.0225216	1	0.853171	0.763215	0.662682	1	0.722186	0.707323	0.555953	1	0.939628	0.860916	0.786403
FZD1	1	0.899262	0.591878	0.37026	1	0.832098	0.756956	0.476441	1	0.85014	0.783479	0.66766	1	0.706952	0.231267	0.283726
SLC35F5	1	0.620133	0.522131	0.376523	1	0.705842	0.660018	0.576564	1	0.542238	0.537233	0.36542	1	1.16715	0.799388	0.769082
ITFG3	1	0.597125	0.535895	0.232281	1	0.834784	0.692714	0.585625	1	0.611507	0.558441	0.520377	1	0.96426	0.386461	0.365798
CTNNA1	1	0.710856	0.576708	0.273269	1	0.409294	0.38796	0.25538	1	0.31941	0.272628	0.204872	1	0.770561	0.405321	0.374591
DTX3L	1	0.681022	0.542197	0.515788	1	0.7498	0.508638	0.462365	1	0.0788525	0.02273	0.0229261	1	1.08972	0.742417	0.751934
BIRC2	1	0.612894	0.554003	0.298281	1	0.401604	0.181369	0.147691	1	0.339559	0.196759	0.0911724	1	0.318467	0.134055	0.125875
NAA38	1	0.605864	0.428301	0.298383	1	0.82868	0.688397	0.322427	1	0.899639	0.670985	0.729977	1	0.481261	0.272052	0.250887
KLHDC8A	1	0.65403	0.479839	0.18323	1	0.652647	0.494626	0.314895	1	1.85762	5.75134	9.25569	1	1.48496	2.07572	3.77478
NAGA	1	0.680604	0.513319	0.408148	1	0.814476	0.739899	0.665905	1	0.549894	0.539022	0.524756	1	0.714006	0.283932	0.261234
GMPPA	1	0.526521	0.495994	0.250636	1	0.819376	0.636792	0.555032	1	1.16287	2.3899	4.17316	1	1.39211	1.42459	2.31499
SNAP23	1	0.746088	0.616479	0.305179	1	0.503632	0.355598	0.242747	1	1.5024	2.24838	3.66966	1	1.61107	2.06701	3.95928
NEDD9	1	0.833513	0.061579	0.0554283	1	0.571488	0.446992	0.2554	1	1.20733	3.57762	5.35591	1	1.74038	1.87309	3.9225
IGF2BP2	1	0.551225	0.406726	0.331072	1	0.0545803	0.0207395	0.0195026	1	1.28217	1.85398	3.66392	1	1.1706	1.41132	2.5331
ELK3	1	0.614397	0.560212	0.197135	1	0.628869	0.585161	0.42342	1	1.78353	2.56596	32.9159	1	1.32655	1.44911	2.65122
Fig. S4b	WP1066
	NNI-21				NNI-24				NNI-20				NNI-23
STAT3	DMSO	0.1uM	0.5uM	2uM	DMSO	0.1uM	0.5uM	2uM	DMSO	0.1uM	0.5uM	2uM	DMSO	0.1uM	0.5uM	2uM
FZD1	1	0.909671	0.797238	0.508204	1	0.993535	0.725891	0.362714	1	0.909671	0.797238	0.508204	1	0.939628	0.860916	0.786403
SLC35F5	1	0.772371	0.758052	0.532315	1	0.499794	0.269255	0.246006	1	0.772371	0.758052	0.532315	1	0.966044	0.859859	0.672956
ITFG3	1	0.425203	0.361401	0.289246	1	0.422063	0.398041	0.371634	1	0.425203	0.361401	0.289246	1	0.938439	0.646365	0.396195
CTNNA1	1	0.573137	0.274403	0.244327	1	0.493053	0.40907	0.287304	1	0.573137	0.274403	0.244327	1	0.721679	0.452404	0.368027
DTX3L	1	0.482976	0.416355	0.348113	1	0.97953	0.728812	0.658486	1	0.482976	0.416355	0.348113	1	0.914022	0.44989	0.398959
BIRC2	1	0.659954	0.571796	0.514311	1	0.464613	0.36519	0.333825	1	0.659954	0.571796	0.514311	1	0.728348	0.619558	0.569843
NAA38	1	0.563988	0.537164	0.378255	1	0.931335	0.514164	0.565174	1	0.563988	0.537164	0.378255	1	0.932793	0.272052	0.257616
KLHDC8A	1	0.581628	0.508253	0.355532	1	0.63297	0.571203	0.351733	1	0.581628	0.508253	0.355532	1	0.770561	0.510563	0.383656
NAGA	1	1.00358	1.2263	1.39198	1	0.420575	0.390759	0.379959	1	1.00358	1.2263	1.39198	1	1.51193	1.7312	2.82824
GMPPA	1	0.845135	0.849113	0.618466	1	0.435282	0.379959	0.331166	1	0.845135	0.849113	0.618466	1	0.915561	0.585249	0.36672
SNAP23	1	1.10123	1.76275	1.93284	1	0.803523	0.554901	0.50595	1	1.10123	1.76275	1.93284	1	3.04626	4.04696	5.82644
NEDD9	1	0.992602	1.20621	1.23773	1	0.814924	0.591979	0.534857	1	0.992602	1.20621	1.23773	1	1.7934	1.82894	3.7039
IGF2BP2	1	1.09859	1.43726	1.54548	1	0.933346	0.854845	0.535895	1	1.09859	1.43726	1.54548	1	1.36582	1.68812	2.76301
ELK3	1	1.26057	1.57558	2.00001	1	0.959682	0.669489	0.624235	1	1.26057	1.57558	2.00001	1	1.1706	1.41132	2.5331
	1	0.601831	0.778856	1.04248	1	0.865222	0.823442	0.766955	1	0.601831	0.778856	1.04248	1	2.63626	3.30868	6.22957

## Sheet: Fig. S5
S5a													S5b	NNI-23 Viability													S5c
	NNI-23													NTC				002				242						Clonogenic
	IGFBP2			pSTAT3				STAT3 and b-actin						DMSO	AZD1480													NT				002				242
															0.1 µM	0.5 µM	2 µM	DMSO	0.1	0.5	2	DMSO	0.1	0.5	2			DMSO	AZD1480			DMSO	AZD1480			DMSO	AZD1480
													Set 1	1	0.965469	0.80902	0.609584	1.05356	0.374912	0.223397	0.0218464	0.897815	0.364341	0.232558	0.119803				0.1 µM	0.5 µM	2 µM		0.1 µM	0.5 µM	2 µM		0.1 µM	0.5 µM	2 µM
														1	0.991091	0.828508	0.579065	1.1069	0.342242	0.267261	0.00445434	0.908686	0.347439	0.230883	0.077951			0.227778	0.15	0.0722222	0.0333333	0.177778	0.0888889	0.0388889	0.00555556	0.194444	0.0944444	0.0333333	0.0166667
										STAT3				1	1.05158	0.801386	0.576597	0.997691	0.357198	0.277906	0.0408006	0.886836	0.337182	0.200154	0.127021			0.222222	0.138889	0.0888889	0.0388889	0.2	0.0777778	0.0333333	0.0111111	0.2	0.0833333	0.05	0.00555556
														1	0.962617	0.837527	0.520489	1.00359	0.381021	0.27606	0.0107836	0.939612	0.338605	0.237958	0.11215			0.2	0.155556	0.0722222	0.0222222	0.172222	0.0777778	0.0388889	0	0.188889	0.0888889	0.0388889	0.0166667
													Set 2	1	0.900338	0.886824	0.522804	0.931588	0.327703	0.268581	-0.00253378	0.878378	0.304899	0.22973	0.0565878		Average	0.216667	0.148148	0.0777778	0.0314815	0.183333	0.0814815	0.037037	0.00555556	0.194444	0.0888889	0.0407407	0.012963
										b-actin				1	0.991013	0.826797	0.57598	0.945261	0.343954	0.254902	0.0294118	0.845588	0.321895	0.232026	0.0825163		SD	1.46986	0.848625	0.96225	0.848625	1.46986	0.6415	0.32075	0.555556	0.555556	0.555556	0.848625	0.6415
														1	0.950685	0.838356	0.567123	1.03562	0.275799	0.242009	0.100457	0.934247	0.311416	0.250228	0.0968037		Ttest					0.0591249	0.00687293	0.031504	0.00506332	0.0741799	0.00388351	0.00249066	0.148743
														1	0.996691	0.896609	0.588916	0.966088	0.295285	0.244003	0.0876758	0.909016	0.318445	0.239041	0.0727874							NS	**	*	**	NS	**	**	NS
													Average	100	97.6185	84.0628	56.757	100.504	33.7264	25.6765	3.66119	90.0022	33.0528	23.1572	9.32024			100	68.3761	35.8974	14.5299	100	44.4444	20.202	3.0303	100	45.7143	20.9524	6.66667
													SD	0	4.35048	3.41424	3.09978	5.88065	3.67044	1.91481	3.81813	3.04838	1.99338	1.43266	2.48637
													Normalised	100	97.6185	84.0628	56.757	100	33.5574	25.5478	3.64284	100	36.7244	25.7296	10.3556
													Ttest					0.815494	3.88127e-09	1.14873e-09	2.24732e-09	3.50243e-05	6.63338e-10	1.53739e-10	1.76787e-09
S5d														S5e		NNI-23				S5f	NNI-23
	pSTAT3					STAT3 and B-actin				IGF1R					DMSO	AZD	IGF1R	Dual			DMSO	STAT3i	IGF1Ri	Dual
															1	0.732847	0.740898	0.150773			0.15	0.0777778	0.0833333	0.0333333
															1	0.711105	0.743226	0.149596			0.161111	0.0888889	0.0944444	0.0388889
															1	0.744173	0.723804	0.16022			0.144444	0.0833333	0.0833333	0.0333333
															1	0.731219	0.73644	0.136786		Average	0.151852	0.0833333	0.087037	0.0351852
														Average	100	72.9836	73.6092	14.9344		SD	0.848625	0.555556	0.6415	0.32075
														SD	0	1.37522	0.866221	0.962786		Ttest		0.0029091	0.000815328	0.000755002
																3.62749e-05	9.73843e-06	3.9963e-07		Norm	100	54.878	57.3171	23.1707
																3.68078e-06	5.51922e-06					**	***	***
Fig. S5j	NNI-20
	pSTAT3				Total		IGF-1R				Total			pSTAT3	IGF-1R
	-	+	++	+++			-	+	++	+++			DMSO	3	4
DMSO	79	19	2	0	100		46	50	4	0	100			3	4
	85	12	3	0	100		49	46	5	0	100			3	4
	92	7	1	0	100		49	48	3	0	100			1	4
	94	6	0	0	100		42	56	2	0	100		Average	2.5	4	1	0
	-	+	++	+++			-	+	++	+++			AZD 0.5 mM	1	8	0.0576689	0.132842	ttest
AZD 0.5 mM	92	8	0	0	100		32	28	36	4	100			1	6
	94	6	0	0	100		43	22	32	3	100			1	4
	96	4	0	0	100		52	19	26	3	100			1	5
	97	3	0	0	100		44	31	23	2	100		Average	1	5.75	0	1.70783
	-	+	++	+++			-	+	++	+++			AZD 1 mM	0	8	0.0689035	0.00117222	ttest
AZD 1 mM	100	0	0	0	100		12	11	21	56	100			1	9		**
	99	1	0	0	100		8	14	26	52	100			1	10
	97	3	0	0	100		14	26	21	39	100			1	9
	98	2	0	0	100		16	28	21	35	100		Average	0.75	9	0.5	0.816497
	-	+	++	+++			-	+	++	+++			Linsitinib	1	2	0.0576689	0.18169	ttest
Linsitinib	88	12	0	0	100		64	36	0	0	100			1	4
	81	19	0	0	100		51	48	1	0	100			1	4
	93	7	0	0	100		56	42	2	0	100			1	2
	92	8	0	0	100		69	31	0	0	100		Average	1	3	0	1.1547
	-	+	++	+++			-	+	++	+++			Dual	1	1	0.0689035	0.0153924	ttest
Dual	98	2	0	0	100		80	20	0	0	100			0	3		*
	100	0	0	0	100		82	16	2	0	100			1	1
	99	1	0	0	100		91	9	0	0	100			1	1
	97	3	0	0	100		85	15	0	0	100		Average	0.75	1.5	0.5	1
Fig. S5i	NNI-24
																STDEV
	pSTAT3				Total		IGF-1R				Total			pSTAT3	IGF-1R	pSTAT3	IGF-1R
	-	+	++	+++			-	+	++	+++			DMSO	6	2
DMSO	36	28	22	14	100		64	36	0	0	100			6	4
	38	22	24	16	100		51	48	1	0	100			6	4
	34	26	28	12	100		56	42	2	0	100			9	2
	24	34	32	10	100		69	31	0	0	100		Average	6.75	3	1.5	1.1547
	-	+	++	+++			-	+	++	+++			AZD 0.5 uM					ttest
AZD 0.5 mM	88	12	0	0	100		100	0	0	0	100			1	0	0.00460968	0.0182199
	84	16	0	0	100		97	3	0	0	100			1	1	**	*
	92	8	0	0	100		93	7	0	0	100			1	1
	89	11	0	0	100		98	2	0	0	100			1	1
													Average	1	0.75	0	0.5
	-	+	++	+++			-	+	++	+++			AZD 1 uM
AZD 1 mM	92	8	0	0	100		99	1	0	0	100			1	1	0.00460968	0.0405193	ttest
	96	4	0	0	100		98	2	0	0	100			1	1	**	*
	91	9	0	0	100		100	0	0	0	100			1	1
	89	11	0	0	100		98	2	0	0	100			1	1
													Average	1	1	0	0
	-	+	++	+++			-	+	++	+++			Linsi
Linsitinib	65	11	19	5	100		92	8	0	0	100			6	1	0.391002	0.0405193	ttest
	46	24	26	4	100		97	3	0	0	100			6	1		*
	77	8	9	6	100		88	12	0	0	100			6	1
	72	14	6	8	100		91	9	0	0	100			6	1
													Average	6	1	0	0
	-	+	++	+++			-	+	++	+++			Dual
Dual	99	1	0	0	100		99	1	0	0	100			1	1	0.00460968	0.0304663	ttest
	97	3	0	0	100		100	0	0	0	100			1	0	**	*
	96	4	0	0	100		99	1	0	0	100			1	1
	98	2	0	0	100		100	0	0	0	100			1	0
													Average	1	0.5	0	0.57735
Fig. S5k Set 2	NNI-20
	IGF-1R				pSTAT3				STAT3				b-actin		IGFBP2
Fig. S5l Set 2	NNI-24
	IGF-1R				pSTAT3				STAT3			b-actin				IGFBP2

## Sheet: Fig. S6B
Fig. S6b
	IGF-1R				pSTAT3				STAT3

[truncated: 3 more sheets: Fig. S7, Fig. S9, Antibodies]
