# Supplementary material for: A STAT3-based gene signature stratifies glioma patients for targeted therapy
Source: Nat Commun. 2019 Aug 9;10:3601. doi: 10.1038/s41467-019-11614-x (PMC6689009; doi:10.1038/s41467-019-11614-x)
Supplement: Supplementary file 7 — Source Data [file 41467_2019_11614_MOESM7_ESM.zip › Supp Figure 1m/Readme.txt]

Input raw data files for creating GSEA plot in GSEA v2.2.2

Expression dataset: STAT3_KD_exprs.gct 

Phenotype labels: STAT3_KD_Clone.cls
